# Supplementary material for: Rainbow Trout (Oncorhynchus mykiss) Pre-Smolts Treated with 11-Deoxycorticosterone Regulate Liver Carbohydrate Metabolism and Gill Osmoregulation
Source: Int J Mol Sci. 2025 Apr 15;26(8):3725. doi: 10.3390/ijms26083725 (PMC12028339; doi:10.3390/ijms26083725)
Supplement: Supplementary file 1 [file ijms-26-03725-s001.zip]

Archive with 4 entries (4 files):
- Table S4v2.xlsx
- Table S3.xlsx
- Table S1.xlsx
- Table S2.xlsx
