# Supplementary material for: Rainbow Trout (Oncorhynchus mykiss) Pre-Smolts Treated with 11-Deoxycorticosterone Regulate Liver Carbohydrate Metabolism and Gill Osmoregulation
Source: Int J Mol Sci. 2025 Apr 15;26(8):3725. doi: 10.3390/ijms26083725 (PMC12028339; doi:10.3390/ijms26083725)
Supplement: Supplementary file 1 [file ijms-26-03725-s001.zip › Table S4v2.xlsx]

## Sheet: GO Upregulated
Category	Group	GO.ID	Term	Annotated	Significant	Expected	weightFisher	Genes
BP	DOCvsVEH	GO:0042221	GO:0042221, response to chemical	21067	327	301.47	0.00034	NM_001124209.1,NM_001124325.1,NM_001124353.1,NM_001124360.1,NM_001124429.1,NM_001124461.1,NM_001124488.1,NM_001124494.1,NM_001124545.1,NM_001124597.1,NM_001124599.1,NM_001124647.1,NM_001124738.1,NM_001124745.1,NM_001160482.1,NM_001160491.1,NM_001160564.2,NM_001171899.1,NM_001172531.1,NM_001246335.1,XM_021556828.2,XM_021556854.2,XM_021556993.2,XM_021557099.2,XM_021557683.2,XM_021557873.2,XM_021557…
BP	DOCvsVEH	GO:0065008	GO:0065008, regulation of biological quality	21429	324	306.65	0.03149	NM_001124209.1,NM_001124325.1,NM_001124353.1,NM_001124360.1,NM_001124429.1,NM_001124461.1,NM_001124577.1,NM_001124597.1,NM_001124599.1,NM_001124738.1,NM_001124745.1,NM_001160482.1,NM_001160491.1,NM_001160564.2,NM_001160668.1,NM_001171861.2,NM_001171899.1,NM_001172531.1,NM_001246335.1,XM_021556828.2,XM_021556854.2,XM_021556993.2,XM_021557099.2,XM_021557644.2,XM_021557683.2,XM_021557713.2,XM_021557…
BP	DOCvsVEH	GO:0044281	GO:0044281, small molecule metabolic process	7509	222	107.45	0.02418	NM_001124203.1,NM_001124209.1,NM_001124745.1,NM_001165042.1,NM_001165131.2,NM_001171861.2,NM_001172531.1,XM_021557644.2,XM_021560043.2,XM_021560982.2,XM_021561787.2,XM_021562836.2,XM_021562960.2,XM_021563077.2,XM_021563083.2,XM_021563322.2,XM_021563424.2,XM_021564806.2,XM_021564871.2,XM_021565504.2,XM_021565774.2,XM_021566131.2,XM_021566515.2,XM_021566625.2,XM_021566810.2,XM_021567324.2,XM_021568…
BP	DOCvsVEH	GO:0016310	GO:0016310, phosphorylation	11424	193	163.48	4.3e-23	NM_001124209.1,NM_001124599.1,NM_001124738.1,NM_001165042.1,NM_001171899.1,NM_001246335.1,XM_021556828.2,XM_021556854.2,XM_021556993.2,XM_021557349.2,XM_021557683.2,XM_021558316.2,XM_021558317.2,XM_021559488.2,XM_021560043.2,XM_021560806.2,XM_021560982.2,XM_021561711.2,XM_021561787.2,XM_021561991.2,XM_021564806.2,XM_021565575.2,XM_021566022.2,XM_021566114.2,XM_021566353.2,XM_021566566.2,XM_021566…
BP	DOCvsVEH	GO:0009892	GO:0009892, negative regulation of metabolic process	15460	180	221.23	0.03037	NM_001124209.1,NM_001124429.1,NM_001124461.1,NM_001124538.1,NM_001124745.1,NM_001160564.2,NM_001171899.1,NM_001246335.1,XM_021556828.2,XM_021557683.2,XM_021557875.2,XM_021559445.2,XM_021561592.2,XM_021561711.2,XM_021562188.2,XM_021562675.2,XM_021563100.2,XM_021563322.2,XM_021564871.2,XM_021565504.2,XM_021565575.2,XM_021565774.2,XM_021566044.2,XM_021566114.2,XM_021566435.2,XM_021566625.2,XM_021566…
BP	DOCvsVEH	GO:0015833	GO:0015833, peptide transport	8285	152	118.56	0.00259	NM_001124209.1,NM_001124429.1,NM_001124597.1,NM_001124738.1,NM_001124745.1,NM_001160491.1,NM_001172531.1,XM_021557099.2,XM_021557713.2,XM_021559488.2,XM_021560806.2,XM_021561140.2,XM_021561370.2,XM_021562188.2,XM_021563083.2,XM_021563100.2,XM_021565774.2,XM_021566114.2,XM_021568071.2,XM_021568206.2,XM_021569019.2,XM_021569528.2,XM_021571032.2,XM_021572201.2,XM_021573382.2,XM_021573583.2,XM_021574…
BP	DOCvsVEH	GO:0048584	GO:0048584, positive regulation of response to stimulus	11420	149	163.42	0.0023	NM_001124360.1,NM_001124429.1,NM_001124494.1,NM_001124599.1,NM_001124738.1,NM_001124745.1,NM_001171899.1,XM_021556828.2,XM_021556854.2,XM_021556993.2,XM_021557095.2,XM_021557099.2,XM_021557349.2,XM_021557644.2,XM_021559488.2,XM_021562188.2,XM_021562919.2,XM_021562960.2,XM_021563100.2,XM_021564871.2,XM_021565522.2,XM_021565575.2,XM_021565774.2,XM_021566353.2,XM_021566810.2,XM_021569318.2,XM_021569…
BP	DOCvsVEH	GO:0006629	GO:0006629, lipid metabolic process	5633	118	80.61	0.00143	NM_001124203.1,NM_001124461.1,NM_001124599.1,NM_001124738.1,NM_001165131.2,XM_021556993.2,XM_021559488.2,XM_021560982.2,XM_021562836.2,XM_021562960.2,XM_021563077.2,XM_021563083.2,XM_021563322.2,XM_021565445.2,XM_021565504.2,XM_021565575.2,XM_021565774.2,XM_021566515.2,XM_021566625.2,XM_021567324.2,XM_021568071.2,XM_021569905.2,XM_021571083.2,XM_021571138.2,XM_021573382.2,XM_021573583.2,XM_021574…
BP	DOCvsVEH	GO:0034220	GO:0034220, ion transmembrane transport	4949	115	70.82	0.00191	NM_001124325.1,NM_001124461.1,NM_001124577.1,NM_001124597.1,NM_001160482.1,NM_001160491.1,NM_001160668.1,NM_001165042.1,XM_021561140.2,XM_021561543.2,XM_021561546.2,XM_021563077.2,XM_021563100.2,XM_021563425.2,XM_021565504.2,XM_021566114.2,XM_021566566.2,XM_021566625.2,XM_021566906.2,XM_021567247.2,XM_021568424.2,XM_021570329.2,XM_021571392.2,XM_021576516.2,XM_021576593.2,XM_021576606.2,XM_021577…
BP	DOCvsVEH	GO:0009150	GO:0009150, purine ribonucleotide metabolic process	2195	110	31.41	4.5e-21	NM_001124209.1,NM_001124745.1,NM_001165042.1,XM_021560043.2,XM_021560982.2,XM_021561787.2,XM_021562836.2,XM_021564806.2,XM_021566131.2,XM_021566515.2,XM_021567324.2,XM_021568424.2,XM_021568898.2,XM_021569365.2,XM_021569528.2,XM_021569666.2,XM_021571138.2,XM_021571552.2,XM_021572058.2,XM_021573749.2,XM_021575520.2,XM_021576199.2,XM_021576342.2,XM_021576423.2,XM_021576516.2,XM_021577968.2,XM_021579…
BP	DOCvsVEH	GO:0043066	GO:0043066, negative regulation of apoptotic process	4758	96	68.09	0.00998	NM_001124209.1,NM_001124429.1,NM_001124538.1,NM_001124599.1,NM_001124738.1,NM_001124745.1,NM_001160491.1,NM_001171899.1,NM_001246335.1,XM_021556828.2,XM_021559488.2,XM_021560806.2,XM_021561140.2,XM_021561711.2,XM_021562188.2,XM_021565575.2,XM_021565774.2,XM_021566114.2,XM_021566353.2,XM_021568898.2,XM_021569019.2,XM_021571728.2,XM_021573467.2,XM_021575569.2,XM_021576606.2,XM_021580806.2,XM_021582…
BP	DOCvsVEH	GO:0006886	GO:0006886, intracellular protein transport	5056	90	72.35	0.04755	NM_001124745.1,XM_021557099.2,XM_021557644.2,XM_021560806.2,XM_021563083.2,XM_021563100.2,XM_021566114.2,XM_021568071.2,XM_021568206.2,XM_021571032.2,XM_021572201.2,XM_021573583.2,XM_021574475.2,XM_021576199.2,XM_021577383.2,XM_021577696.2,XM_021580171.2,XM_021584204.2,XM_021585221.2,XM_021585458.2,XM_021585935.2,XM_021586198.2,XM_021586751.2,XM_021587661.2,XM_021587864.2,XM_021588198.2,XM_021588…
BP	DOCvsVEH	GO:0030855	GO:0030855, epithelial cell differentiation	5687	87	81.38	0.00013	NM_001124353.1,NM_001124488.1,NM_001124577.1,NM_001124599.1,NM_001246335.1,XM_021557099.2,XM_021557211.2,XM_021557713.2,XM_021558156.2,XM_021563100.2,XM_021563322.2,XM_021565504.2,XM_021565575.2,XM_021566114.2,XM_021567952.2,XM_021568073.2,XM_021570329.2,XM_021571569.2,XM_021571728.2,XM_021572584.2,XM_021574606.2,XM_021576328.2,XM_021581346.2,XM_021582828.2,XM_021584012.2,XM_021585990.2,XM_021587…
BP	DOCvsVEH	GO:0051270	GO:0051270, regulation of cellular component movement	5939	76	84.99	0.02206	NM_001124353.1,NM_001124360.1,NM_001124461.1,NM_001124738.1,XM_021557099.2,XM_021559488.2,XM_021561543.2,XM_021561997.2,XM_021565774.2,XM_021566114.2,XM_021566810.2,XM_021571018.2,XM_021572584.2,XM_021573969.2,XM_021576423.2,XM_021580139.2,XM_021581331.2,XM_021582828.2,XM_021582926.2,XM_021584012.2,XM_021589158.2,XM_021590697.2,XM_021591545.2,XM_021597448.2,XM_021598719.2,XM_021599850.2,XM_021600…
BP	DOCvsVEH	GO:0009205	GO:0009205, purine ribonucleoside triphosphate metabolic process	1137	75	16.27	2.1e-22	NM_001124209.1,NM_001124745.1,NM_001165042.1,XM_021560043.2,XM_021560982.2,XM_021561787.2,XM_021567324.2,XM_021568424.2,XM_021568898.2,XM_021569365.2,XM_021569528.2,XM_021569666.2,XM_021571138.2,XM_021571552.2,XM_021572058.2,XM_021573749.2,XM_021576199.2,XM_021576423.2,XM_021577968.2,XM_021579335.2,XM_021579753.2,XM_021579792.2,XM_021582280.2,XM_021583320.2,XM_021584130.2,XM_021585886.2,XM_021586…
BP	DOCvsVEH	GO:0044265	GO:0044265, cellular macromolecule catabolic process	5099	75	72.97	0.00061	NM_001124494.1,NM_001124745.1,NM_001171899.1,NM_001246335.1,XM_021559445.2,XM_021561224.2,XM_021561592.2,XM_021561711.2,XM_021562675.2,XM_021564909.2,XM_021566810.2,XM_021568124.2,XM_021571032.2,XM_021572417.2,XM_021573467.2,XM_021573749.2,XM_021579720.2,XM_021584204.2,XM_021585935.2,XM_021586471.2,XM_021588198.2,XM_021594051.2,XM_021602500.2,XM_021603459.2,XM_021608244.2,XM_021613641.2,XM_021615…
BP	DOCvsVEH	GO:0009167	GO:0009167, purine ribonucleoside monophosphate metabolic process	1118	70	16	1.6e-22	NM_001124209.1,NM_001124745.1,NM_001165042.1,XM_021560043.2,XM_021560982.2,XM_021561787.2,XM_021567324.2,XM_021568424.2,XM_021568898.2,XM_021569365.2,XM_021569528.2,XM_021569666.2,XM_021571138.2,XM_021571552.2,XM_021572058.2,XM_021573749.2,XM_021576199.2,XM_021576342.2,XM_021576423.2,XM_021577968.2,XM_021579335.2,XM_021579753.2,XM_021579792.2,XM_021582280.2,XM_021583320.2,XM_021584130.2,XM_021585…
BP	DOCvsVEH	GO:0098657	GO:0098657, import into cell	3868	70	55.35	0.02343	NM_001124429.1,NM_001124461.1,NM_001160482.1,NM_001171899.1,XM_021556854.2,XM_021556993.2,XM_021557095.2,XM_021557713.2,XM_021558316.2,XM_021558317.2,XM_021561370.2,XM_021566810.2,XM_021571032.2,XM_021576053.2,XM_021577696.2,XM_021585192.2,XM_021585935.2,XM_021587423.2,XM_021587864.2,XM_021588198.2,XM_021588260.2,XM_021589766.2,XM_021589878.2,XM_021591238.2,XM_021597448.2,XM_021599471.2,XM_021602…
BP	DOCvsVEH	GO:0006887	GO:0006887, exocytosis	3844	68	55.01	0.00544	NM_001124494.1,NM_001124745.1,XM_021557099.2,XM_021557713.2,XM_021558156.2,XM_021558682.2,XM_021561543.2,XM_021561991.2,XM_021562188.2,XM_021564871.2,XM_021566378.2,XM_021568124.2,XM_021574676.2,XM_021575835.2,XM_021576423.2,XM_021579284.2,XM_021584012.2,XM_021584204.2,XM_021585010.2,XM_021585458.2,XM_021586198.2,XM_021588198.2,XM_021590661.2,XM_021590697.2,XM_021590723.2,XM_021593068.2,XM_021597…
BP	DOCvsVEH	GO:0009260	GO:0009260, ribonucleotide biosynthetic process	1151	61	16.47	0.02694	NM_001124209.1,NM_001165042.1,XM_021562836.2,XM_021564806.2,XM_021566515.2,XM_021567324.2,XM_021568424.2,XM_021568898.2,XM_021569528.2,XM_021576342.2,XM_021576423.2,XM_021576516.2,XM_021579335.2,XM_021585886.2,XM_021589158.2,XM_021590664.2,XM_021591057.2,XM_021597203.2,XM_021597963.2,XM_021598844.2,XM_021599850.2,XM_021600666.2,XM_021601661.2,XM_021602118.2,XM_021602568.2,XM_021605452.2,XM_021606…
BP	DOCvsVEH	GO:0005975	GO:0005975, carbohydrate metabolic process	2416	57	34.57	0.04405	NM_001124209.1,NM_001124429.1,XM_021563077.2,XM_021565774.2,XM_021566131.2,XM_021566625.2,XM_021568898.2,XM_021569528.2,XM_021570525.2,XM_021574653.2,XM_021576423.2,XM_021583421.2,XM_021584012.2,XM_021585886.2,XM_021588198.2,XM_021588260.2,XM_021598719.2,XM_021599850.2,XM_021606334.2,XM_021606760.2,XM_021607445.2,XM_021609316.2,XM_021610150.2,XM_021615282.2,XM_021615478.2,XM_021615481.2,XM_021616…
BP	DOCvsVEH	GO:0006839	GO:0006839, mitochondrial transport	1014	54	14.51	0.0008	NM_001124745.1,NM_001160491.1,NM_001165042.1,XM_021557644.2,XM_021561140.2,XM_021563100.2,XM_021563425.2,XM_021568206.2,XM_021568424.2,XM_021570329.2,XM_021576199.2,XM_021576516.2,XM_021576606.2,XM_021577379.2,XM_021577383.2,XM_021577543.2,XM_021579335.2,XM_021580806.2,XM_021583888.2,XM_021585886.2,XM_021585935.2,XM_021588780.2,XM_021590664.2,XM_021591057.2,XM_021596931.2,XM_021597963.2,XM_021598…
BP	DOCvsVEH	GO:0009636	GO:0009636, response to toxic substance	2764	51	39.55	0.04737	NM_001124429.1,NM_001124745.1,NM_001246335.1,XM_021556828.2,XM_021557683.2,XM_021560806.2,XM_021561224.2,XM_021564871.2,XM_021566114.2,XM_021566515.2,XM_021566625.2,XM_021566810.2,XM_021570525.2,XM_021575835.2,XM_021580955.2,XM_021582828.2,XM_021584012.2,XM_021585935.2,XM_021585990.2,XM_021589158.2,XM_021591228.2,XM_021591545.2,XM_021595336.2,XM_021599471.2,XM_021599850.2,XM_021606317.2,XM_021606…
BP	DOCvsVEH	GO:0022900	GO:0022900, electron transport chain	491	50	7.03	0.00049	XM_021560043.2,XM_021560982.2,XM_021561787.2,XM_021563077.2,XM_021567324.2,XM_021568424.2,XM_021569365.2,XM_021569451.2,XM_021569666.2,XM_021571138.2,XM_021571552.2,XM_021572058.2,XM_021573749.2,XM_021576199.2,XM_021577968.2,XM_021579753.2,XM_021579792.2,XM_021582280.2,XM_021583320.2,XM_021584130.2,XM_021585886.2,XM_021586142.2,XM_021586353.2,XM_021586354.2,XM_021587076.2,XM_021590664.2,XM_021598…
BP	DOCvsVEH	GO:0006119	GO:0006119, oxidative phosphorylation	377	49	5.39	0.00577	NM_001165042.1,XM_021560043.2,XM_021560982.2,XM_021561787.2,XM_021567324.2,XM_021568424.2,XM_021569365.2,XM_021569666.2,XM_021571138.2,XM_021571552.2,XM_021572058.2,XM_021573749.2,XM_021576199.2,XM_021577968.2,XM_021579335.2,XM_021579753.2,XM_021579792.2,XM_021582280.2,XM_021583320.2,XM_021584130.2,XM_021585886.2,XM_021586142.2,XM_021586353.2,XM_021586354.2,XM_021587076.2,XM_021590664.2,XM_021591…
BP	DOCvsVEH	GO:0001666	GO:0001666, response to hypoxia	2020	48	28.91	0.00482	NM_001124429.1,NM_001124545.1,NM_001124597.1,NM_001160564.2,NM_001246335.1,XM_021557873.2,XM_021557875.2,XM_021565774.2,XM_021568898.2,XM_021569019.2,XM_021582280.2,XM_021582828.2,XM_021587076.2,XM_021589158.2,XM_021597866.2,XM_021599850.2,XM_021601101.2,XM_021605302.2,XM_021606317.2,XM_021607648.2,XM_021612540.2,XM_021613633.2,XM_021615925.2,XM_021616015.2,XM_021617918.2,XM_021618761.2,XM_021621…
BP	DOCvsVEH	GO:0010876	GO:0010876, lipid localization	2110	45	30.19	0.0002	XM_021561543.2,XM_021562960.2,XM_021563083.2,XM_021565504.2,XM_021565774.2,XM_021566583.2,XM_021570329.2,XM_021570525.2,XM_021573583.2,XM_021587361.2,XM_021590664.2,XM_021591057.2,XM_021591238.2,XM_021597492.2,XM_021602118.2,XM_021602568.2,XM_021604550.2,XM_021606473.2,XM_021607445.2,XM_021615651.2,XM_021615652.2,XM_021617918.2,XM_021619008.2,XM_021622063.2,XM_021622252.2,XM_021622859.2,XM_021623…
BP	DOCvsVEH	GO:0008340	GO:0008340, determination of adult lifespan	1971	45	28.21	0.00167	NM_001124429.1,NM_001124461.1,NM_001124488.1,XM_021556828.2,XM_021557713.2,XM_021562675.2,XM_021565504.2,XM_021567952.2,XM_021568424.2,XM_021571552.2,XM_021579335.2,XM_021580955.2,XM_021582828.2,XM_021585298.2,XM_021588198.2,XM_021588260.2,XM_021589766.2,XM_021590664.2,XM_021597866.2,XM_021599719.2,XM_021601150.2,XM_021602118.2,XM_021606317.2,XM_021606760.2,XM_021608668.2,XM_021609065.2,XM_021612…
BP	DOCvsVEH	GO:1902600	GO:1902600, proton transmembrane transport	456	44	6.53	7.4e-09	NM_001124325.1,NM_001124461.1,NM_001124597.1,NM_001160482.1,NM_001165042.1,XM_021563077.2,XM_021563425.2,XM_021566114.2,XM_021566906.2,XM_021568424.2,XM_021577379.2,XM_021577543.2,XM_021579335.2,XM_021585458.2,XM_021586142.2,XM_021586353.2,XM_021586354.2,XM_021590664.2,XM_021590862.2,XM_021591057.2,XM_021597203.2,XM_021598670.2,XM_021602118.2,XM_021602568.2,XM_021604805.2,XM_021606124.2,XM_021606…
BP	DOCvsVEH	GO:0001933	GO:0001933, negative regulation of protein phosphorylation	2802	43	40.1	0.02787	NM_001171899.1,NM_001246335.1,XM_021557683.2,XM_021561711.2,XM_021585246.2,XM_021585458.2,XM_021587864.2,XM_021589282.2,XM_021590697.2,XM_021591545.2,XM_021597448.2,XM_021599471.2,XM_021601773.2,XM_021604678.2,XM_021615282.2,XM_021615478.2,XM_021615481.2,XM_021615995.2,XM_021624785.2,XM_021624804.2,XM_036933557.1,XM_036935458.1,XM_036936405.1,XM_036938559.1,XM_036939068.1,XM_036939069.1,XM_036939…
BP	DOCvsVEH	GO:0048545	GO:0048545, response to steroid hormone	2372	40	33.94	0.02658	NM_001124461.1,NM_001124647.1,NM_001160482.1,NM_001171899.1,NM_001246335.1,XM_021561592.2,XM_021562836.2,XM_021564871.2,XM_021565522.2,XM_021565774.2,XM_021573467.2,XM_021575835.2,XM_021585990.2,XM_021589158.2,XM_021589542.2,XM_021599542.2,XM_021601101.2,XM_021606760.2,XM_021617785.2,XM_021617918.2,XM_021618244.2,XM_021623178.2,XM_021624785.2,XM_036939028.1,XM_036945680.1,XM_036954167.1,XM_036958…
BP	DOCvsVEH	GO:0051051	GO:0051051, negative regulation of transport	2446	39	35	0.00241	NM_001124745.1,NM_001160491.1,XM_021561140.2,XM_021567901.2,XM_021569019.2,XM_021573382.2,XM_021582926.2,XM_021583888.2,XM_021585458.2,XM_021585935.2,XM_021590697.2,XM_021598719.2,XM_021599471.2,XM_021604573.2,XM_021608694.2,XM_021612971.2,XM_021617903.2,XM_021620132.2,XM_021621526.2,XM_021621814.2,XM_021622417.2,XM_021623080.2,XM_021623694.2,XM_036936405.1,XM_036937213.1,XM_036947744.1,XM_036956…
BP	DOCvsVEH	GO:0046677	GO:0046677, response to antibiotic	2206	39	31.57	0.04652	NM_001124429.1,NM_001124745.1,NM_001246335.1,XM_021556828.2,XM_021561224.2,XM_021564871.2,XM_021566515.2,XM_021566625.2,XM_021570525.2,XM_021575835.2,XM_021580955.2,XM_021582828.2,XM_021585990.2,XM_021589158.2,XM_021591545.2,XM_021599471.2,XM_021606317.2,XM_021606760.2,XM_021607445.2,XM_021607648.2,XM_021612540.2,XM_021617785.2,XM_021618523.2,XM_021623178.2,XM_036936405.1,XM_036938403.1,XM_036943…
BP	DOCvsVEH	GO:1901214	GO:1901214, regulation of neuron death	2123	38	30.38	0.01539	NM_001124647.1,NM_001171899.1,NM_001246335.1,XM_021556828.2,XM_021562675.2,XM_021566625.2,XM_021575569.2,XM_021585458.2,XM_021585935.2,XM_021588751.2,XM_021593909.2,XM_021599325.2,XM_021601101.2,XM_021607601.2,XM_021610856.2,XM_021612540.2,XM_021616990.2,XM_021617918.2,XM_021622839.2,XM_021623178.2,XM_021625039.2,XM_036945996.1,XM_036946022.1,XM_036952666.1,XM_036958073.1,XM_036959264.1,XM_036959…
BP	DOCvsVEH	GO:0043312	GO:0043312, neutrophil degranulation	1680	37	24.04	0.00718	NM_001124494.1,NM_001124745.1,XM_021557099.2,XM_021557713.2,XM_021558682.2,XM_021561543.2,XM_021562188.2,XM_021564871.2,XM_021566378.2,XM_021568124.2,XM_021575835.2,XM_021576423.2,XM_021584012.2,XM_021584204.2,XM_021590661.2,XM_021593068.2,XM_021599850.2,XM_021604573.2,XM_021608244.2,XM_021616990.2,XM_021617785.2,XM_021624849.2,XM_036949589.1,XM_036955170.1,XM_036958904.1,XM_036959282.1,XM_036959…
BP	DOCvsVEH	GO:0046496	GO:0046496, nicotinamide nucleotide metabolic process	536	35	7.67	7.1e-13	NM_001124209.1,NM_001172531.1,XM_021563424.2,XM_021566625.2,XM_021567324.2,XM_021568898.2,XM_021569528.2,XM_021576423.2,XM_021576516.2,XM_021591228.2,XM_021597963.2,XM_021598719.2,XM_021598844.2,XM_021599850.2,XM_021600666.2,XM_021606334.2,XM_021606721.2,XM_021609316.2,XM_021617942.2,XM_021618742.2,XM_021620588.2,XM_021620589.2,XM_021623671.2,XM_036940666.1,XM_036951318.1,XM_036951852.1,XM_036956…
BP	DOCvsVEH	GO:0006754	GO:0006754, ATP biosynthetic process	596	35	8.53	0.00282	NM_001124209.1,NM_001165042.1,XM_021568424.2,XM_021568898.2,XM_021569528.2,XM_021576423.2,XM_021579335.2,XM_021585886.2,XM_021590664.2,XM_021591057.2,XM_021597203.2,XM_021599850.2,XM_021602118.2,XM_021602568.2,XM_021606124.2,XM_021606334.2,XM_021606473.2,XM_021608668.2,XM_021609065.2,XM_021615478.2,XM_021615481.2,XM_021617918.2,XM_021620588.2,XM_021620589.2,XM_021622063.2,XM_021624849.2,XM_036933…
BP	DOCvsVEH	GO:0009156	GO:0009156, ribonucleoside monophosphate biosynthetic process	457	30	6.54	0.02766	NM_001124209.1,NM_001165042.1,XM_021568424.2,XM_021568898.2,XM_021569528.2,XM_021576342.2,XM_021576423.2,XM_021579335.2,XM_021590664.2,XM_021591057.2,XM_021597203.2,XM_021599850.2,XM_021602118.2,XM_021602568.2,XM_021605452.2,XM_021606124.2,XM_021606334.2,XM_021606473.2,XM_021608668.2,XM_021609065.2,XM_021620588.2,XM_021620589.2,XM_021622063.2,XM_021624849.2,XM_036947748.1,XM_036956254.1,XM_036956…
BP	DOCvsVEH	GO:0009168	GO:0009168, purine ribonucleoside monophosphate biosynthetic process	429	28	6.14	1.5e-11	NM_001124209.1,NM_001165042.1,XM_021568424.2,XM_021568898.2,XM_021569528.2,XM_021576342.2,XM_021576423.2,XM_021579335.2,XM_021590664.2,XM_021591057.2,XM_021597203.2,XM_021599850.2,XM_021602118.2,XM_021602568.2,XM_021606124.2,XM_021606334.2,XM_021606473.2,XM_021608668.2,XM_021609065.2,XM_021620588.2,XM_021620589.2,XM_021622063.2,XM_021624849.2,XM_036947748.1,XM_036956254.1,XM_036956255.1,XM_036966…
BP	DOCvsVEH	GO:0016999	GO:0016999, antibiotic metabolic process	382	28	5.47	2.4e-11	NM_001124203.1,XM_021556828.2,XM_021560043.2,XM_021566131.2,XM_021566515.2,XM_021567324.2,XM_021569365.2,XM_021575991.2,XM_021577610.2,XM_021579792.2,XM_021582280.2,XM_021587076.2,XM_021591228.2,XM_021597600.2,XM_021598719.2,XM_021598844.2,XM_021606721.2,XM_021607648.2,XM_021610150.2,XM_021612540.2,XM_021616545.2,XM_021617942.2,XM_021618742.2,XM_021623671.2,XM_036940666.1,XM_036953495.1,XM_036967…
BP	DOCvsVEH	GO:0042110	GO:0042110, T cell activation	1968	27	28.16	0.0162	NM_001124599.1,NM_001246335.1,XM_021556828.2,XM_021556993.2,XM_021564871.2,XM_021566378.2,XM_021575835.2,XM_021590697.2,XM_021591057.2,XM_021602568.2,XM_021606760.2,XM_021607661.2,XM_021618595.2,XM_021622417.2,XM_036935769.1,XM_036936685.1,XM_036936688.1,XM_036959264.1,XM_036959466.1,XM_036962601.1,XM_036964037.1,XM_036968576.1,XM_036970347.1,XM_036973352.1,XM_036975252.1,XM_036975555.1,XM_036988…
BP	DOCvsVEH	GO:0006874	GO:0006874, cellular calcium ion homeostasis	1803	26	25.8	0.0356	NM_001160668.1,XM_021561370.2,XM_021565504.2,XM_021567378.2,XM_021567389.2,XM_021569019.2,XM_021583529.2,XM_021590697.2,XM_021591057.2,XM_021592518.2,XM_021596931.2,XM_021597838.2,XM_021602568.2,XM_021607661.2,XM_021620132.2,XM_021625039.2,XM_036934561.1,XM_036947588.1,XM_036959466.1,XM_036959553.1,XM_036960380.1,XM_036961937.1,XM_036968576.1,XM_036968800.1,XM_036978994.1,XM_036982101.1
BP	DOCvsVEH	GO:0016241	GO:0016241, regulation of macroautophagy	948	25	13.57	0.00956	NM_001124209.1,NM_001124429.1,NM_001124597.1,NM_001165131.2,NM_001246335.1,XM_021559445.2,XM_021569905.2,XM_021585935.2,XM_021594051.2,XM_021605700.2,XM_021606124.2,XM_021615332.2,XM_021617816.2,XM_021618056.2,XM_021618761.2,XM_021618939.2,XM_021619163.2,XM_021624849.2,XM_036947744.1,XM_036958252.1,XM_036966073.1,XM_036968698.1,XM_036969930.1,XM_036987307.1,XM_036988434.1
BP	DOCvsVEH	GO:0071383	GO:0071383, cellular response to steroid hormone stimulus	1601	25	22.91	0.04837	NM_001124461.1,NM_001124647.1,NM_001171899.1,XM_021561592.2,XM_021564871.2,XM_021565522.2,XM_021565774.2,XM_021575835.2,XM_021589158.2,XM_021589542.2,XM_021599542.2,XM_021617918.2,XM_021618244.2,XM_021623178.2,XM_021624785.2,XM_036939028.1,XM_036945680.1,XM_036954167.1,XM_036958073.1,XM_036962601.1,XM_036964136.1,XM_036964934.1,XM_036967384.1,XM_036987940.1,XM_036989318.1
BP	DOCvsVEH	GO:0051124	GO:0051124, synaptic assembly at neuromuscular junction	1826	24	26.13	0.02776	NM_001124461.1,XM_021575569.2,XM_021588260.2,XM_021619163.2,XM_036935233.1,XM_036937090.1,XM_036943172.1,XM_036953055.1,XM_036953059.1,XM_036953141.1,XM_036954167.1,XM_036955956.1,XM_036956172.1,XM_036956713.1,XM_036959553.1,XM_036964934.1,XM_036965189.1,XM_036968576.1,XM_036975653.1,XM_036976325.1,XM_036979875.1,XM_036986573.1,XM_036988111.1,XM_036989318.1
BP	DOCvsVEH	GO:0043409	GO:0043409, negative regulation of MAPK cascade	1288	23	18.43	0.0486	XM_021561711.2,XM_021587864.2,XM_021589282.2,XM_021590697.2,XM_021591545.2,XM_021597448.2,XM_021599471.2,XM_021601773.2,XM_021615282.2,XM_021615478.2,XM_021615481.2,XM_021624785.2,XM_036935458.1,XM_036936405.1,XM_036938559.1,XM_036947406.1,XM_036951279.1,XM_036953141.1,XM_036953559.1,XM_036964934.1,XM_036974910.1,XM_036974911.1,XM_036982101.1
BP	DOCvsVEH	GO:0006099	GO:0006099, tricarboxylic acid cycle	166	22	2.38	4.2e-15	NM_001124203.1,XM_021560043.2,XM_021566131.2,XM_021567324.2,XM_021569365.2,XM_021575991.2,XM_021577610.2,XM_021582280.2,XM_021587076.2,XM_021597600.2,XM_021598719.2,XM_021598844.2,XM_021606721.2,XM_021610150.2,XM_021616545.2,XM_021617942.2,XM_021618742.2,XM_021623671.2,XM_036940666.1,XM_036953495.1,XM_036967274.1,XM_036984297.1
BP	DOCvsVEH	GO:0006101	GO:0006101, citrate metabolic process	193	22	2.76	1e-13	NM_001124203.1,XM_021560043.2,XM_021566131.2,XM_021567324.2,XM_021569365.2,XM_021575991.2,XM_021577610.2,XM_021582280.2,XM_021587076.2,XM_021597600.2,XM_021598719.2,XM_021598844.2,XM_021606721.2,XM_021610150.2,XM_021616545.2,XM_021617942.2,XM_021618742.2,XM_021623671.2,XM_036940666.1,XM_036953495.1,XM_036967274.1,XM_036984297.1
BP	DOCvsVEH	GO:0043200	GO:0043200, response to amino acid	738	22	10.56	0.00089	NM_001246335.1,XM_021560806.2,XM_021564871.2,XM_021566114.2,XM_021568206.2,XM_021569019.2,XM_021575835.2,XM_021592518.2,XM_021606760.2,XM_021623178.2,XM_021625039.2,XM_036937131.1,XM_036943918.1,XM_036946001.1,XM_036947280.1,XM_036955170.1,XM_036958073.1,XM_036962601.1,XM_036966869.1,XM_036969058.1,XM_036969930.1,XM_036978957.1
BP	DOCvsVEH	GO:0006694	GO:0006694, steroid biosynthetic process	839	22	12.01	0.00645	NM_001124461.1,NM_001124599.1,XM_021566625.2,XM_021573583.2,XM_021576291.2,XM_021586322.2,XM_021586470.2,XM_021586549.2,XM_021589542.2,XM_021599325.2,XM_021602821.2,XM_021621814.2,XM_036936405.1,XM_036936685.1,XM_036936688.1,XM_036947307.1,XM_036954167.1,XM_036958073.1,XM_036958645.1,XM_036966453.1,XM_036971932.1,XM_036989318.1
BP	DOCvsVEH	GO:0006635	GO:0006635, fatty acid beta-oxidation	276	21	3.95	1.3e-05	XM_021560982.2,XM_021563083.2,XM_021563322.2,XM_021565504.2,XM_021565774.2,XM_021568071.2,XM_021571138.2,XM_021573382.2,XM_021584130.2,XM_021585298.2,XM_021587661.2,XM_021601150.2,XM_021602821.2,XM_021604550.2,XM_021617918.2,XM_021621814.2,XM_021625017.2,XM_036951003.1,XM_036954581.1,XM_036982458.1,XM_036986757.1
BP	DOCvsVEH	GO:0008637	GO:0008637, apoptotic mitochondrial changes	563	21	8.06	8.2e-05	NM_001124745.1,NM_001160491.1,NM_001171899.1,XM_021557644.2,XM_021561140.2,XM_021561711.2,XM_021565504.2,XM_021583888.2,XM_021585886.2,XM_021585935.2,XM_021588780.2,XM_021593909.2,XM_021606334.2,XM_021610856.2,XM_021612540.2,XM_021613633.2,XM_021621486.2,XM_021621814.2,XM_021623178.2,XM_036951871.1,XM_036959264.1
BP	DOCvsVEH	GO:0006084	GO:0006084, acetyl-CoA metabolic process	141	20	2.02	0.00135	XM_021566131.2,XM_021566515.2,XM_021567324.2,XM_021576516.2,XM_021586322.2,XM_021597963.2,XM_021598844.2,XM_021600666.2,XM_021610150.2,XM_021616545.2,XM_021618742.2,XM_021621814.2,XM_021624651.2,XM_036951852.1,XM_036967274.1,XM_036968234.1,XM_036982283.1,XM_036982284.1,XM_036984297.1,XM_036989511.1
BP	DOCvsVEH	GO:0032412	GO:0032412, regulation of ion transmembrane transporter activity	1287	20	18.42	0.00204	XM_021563100.2,XM_021565504.2,XM_021566114.2,XM_021585458.2,XM_021596777.2,XM_021596779.2,XM_036943506.1,XM_036947406.1,XM_036947728.1,XM_036947729.1,XM_036947730.1,XM_036956172.1,XM_036956254.1,XM_036956255.1,XM_036958073.1,XM_036958645.1,XM_036959553.1,XM_036978994.1,XM_036982101.1,XM_036988111.1
BP	DOCvsVEH	GO:0072655	GO:0072655, establishment of protein localization to mitochondrion	475	20	6.8	0.00513	NM_001124745.1,XM_021557644.2,XM_021568206.2,XM_021576199.2,XM_021577383.2,XM_021585886.2,XM_021596931.2,XM_021598710.2,XM_021606334.2,XM_021610856.2,XM_021613165.2,XM_021615358.2,XM_036938939.1,XM_036956254.1,XM_036956255.1,XM_036957568.1,XM_036959264.1,XM_036966869.1,XM_036970344.1,XM_036978957.1
BP	DOCvsVEH	GO:0009166	GO:0009166, nucleotide catabolic process	736	20	10.53	0.0083	NM_001124209.1,XM_021568898.2,XM_021569528.2,XM_021576423.2,XM_021585886.2,XM_021599850.2,XM_021606334.2,XM_021612971.2,XM_021615478.2,XM_021615481.2,XM_021617918.2,XM_021620588.2,XM_021620589.2,XM_036933273.1,XM_036956254.1,XM_036956255.1,XM_036958073.1,XM_036966453.1,XM_036968698.1,XM_036970153.1
BP	DOCvsVEH	GO:0051291	GO:0051291, protein heterooligomerization	756	20	10.82	0.02699	NM_001124353.1,XM_021556993.2,XM_021557099.2,XM_021568898.2,XM_021591839.2,XM_021599263.2,XM_021604573.2,XM_021607661.2,XM_036934735.1,XM_036949589.1,XM_036951279.1,XM_036952249.1,XM_036952250.1,XM_036968698.1,XM_036969058.1,XM_036970153.1,XM_036974910.1,XM_036974911.1,XM_036986521.1,XM_036988111.1
BP	DOCvsVEH	GO:0006094	GO:0006094, gluconeogenesis	408	19	5.84	7.3e-07	NM_001124209.1,XM_021568898.2,XM_021570525.2,XM_021576423.2,XM_021599850.2,XM_021607445.2,XM_021617918.2,XM_021617942.2,XM_021623671.2,XM_021624651.2,XM_036940666.1,XM_036951318.1,XM_036958073.1,XM_036960380.1,XM_036970153.1,XM_036986302.1,XM_036986757.1,XM_036986998.1,XM_036988017.1
BP	DOCvsVEH	GO:0019915	GO:0019915, lipid storage	844	19	12.08	0.00195	XM_021562960.2,XM_021563083.2,XM_021565504.2,XM_021590664.2,XM_021591238.2,XM_021602118.2,XM_021606473.2,XM_021617918.2,XM_021622063.2,XM_021622252.2,XM_036937049.1,XM_036954759.1,XM_036955530.1,XM_036959466.1,XM_036966453.1,XM_036968698.1,XM_036970153.1,XM_036973636.1,XM_036982875.1
BP	DOCvsVEH	GO:0042542	GO:0042542, response to hydrogen peroxide	742	19	10.62	0.04619	NM_001124429.1,NM_001246335.1,XM_021556828.2,XM_021564871.2,XM_021575835.2,XM_021580955.2,XM_021582828.2,XM_021589158.2,XM_021591545.2,XM_021606317.2,XM_021612540.2,XM_021617785.2,XM_021623178.2,XM_021625039.2,XM_036941747.1,XM_036959264.1,XM_036964715.1,XM_036989313.1,XM_036989314.1
BP	DOCvsVEH	GO:0001678	GO:0001678, cellular glucose homeostasis	878	18	12.56	0.01008	NM_001124360.1,XM_021563100.2,XM_021597963.2,XM_021606334.2,XM_021606760.2,XM_021612971.2,XM_036933398.1,XM_036936405.1,XM_036947692.1,XM_036951852.1,XM_036956254.1,XM_036956255.1,XM_036958073.1,XM_036958645.1,XM_036968698.1,XM_036970153.1,XM_036982283.1,XM_036982284.1
BP	DOCvsVEH	GO:0048284	GO:0048284, organelle fusion	1032	18	14.77	0.01892	NM_001124209.1,NM_001124429.1,XM_021557713.2,XM_021563100.2,XM_021590723.2,XM_021591057.2,XM_021598871.2,XM_021602100.2,XM_021602568.2,XM_021610135.2,XM_036947744.1,XM_036955956.1,XM_036957542.1,XM_036958252.1,XM_036969108.1,XM_036974863.1,XM_036981950.1,XM_036982073.1
BP	DOCvsVEH	GO:0051453	GO:0051453, regulation of intracellular pH	327	17	4.68	0.00265	NM_001124325.1,NM_001124597.1,NM_001160482.1,XM_021566906.2,XM_021585458.2,XM_021606124.2,XM_021618761.2,XM_021624849.2,XM_036933398.1,XM_036952666.1,XM_036957879.1,XM_036958645.1,XM_036966779.1,XM_036969930.1,XM_036970626.1,XM_036976497.1,XM_036977244.1
BP	DOCvsVEH	GO:1901568	GO:1901568, fatty acid derivative metabolic process	434	16	6.21	0.00281	XM_021562836.2,XM_021566810.2,XM_021568071.2,XM_021575520.2,XM_021601661.2,XM_021604550.2,XM_021607648.2,XM_021609388.2,XM_021615206.2,XM_021623933.2,XM_021625017.2,XM_036952666.1,XM_036953867.1,XM_036963354.1,XM_036969058.1,XM_036969939.1
BP	DOCvsVEH	GO:0002028	GO:0002028, regulation of sodium ion transport	643	16	9.2	0.02242	NM_001124461.1,NM_001160482.1,XM_021563100.2,XM_021582926.2,XM_021585458.2,XM_021596777.2,XM_021596779.2,XM_036947406.1,XM_036947728.1,XM_036947729.1,XM_036947730.1,XM_036954167.1,XM_036978994.1,XM_036982101.1,XM_036988111.1,XM_036989318.1
BP	DOCvsVEH	GO:0097164	GO:0097164, ammonium ion metabolic process	603	16	8.63	0.03899	NM_001165131.2,XM_021562960.2,XM_021574252.2,XM_021581558.2,XM_021587864.2,XM_021589766.2,XM_021600941.2,XM_021601678.2,XM_021618749.2,XM_021620352.2,XM_036949472.1,XM_036952636.1,XM_036970619.1,XM_036982458.1,XM_036986757.1,XM_036987330.1
BP	DOCvsVEH	GO:0033108	GO:0033108, mitochondrial respiratory chain complex assembly	223	16	3.19	0.04823	XM_021571552.2,XM_021572058.2,XM_021577383.2,XM_021577968.2,XM_021579753.2,XM_021598710.2,XM_021601567.2,XM_021614143.2,XM_021619296.2,XM_021622252.2,XM_021623178.2,XM_036951003.1,XM_036951871.1,XM_036956116.1,XM_036957910.1,XM_036986786.1
BP	DOCvsVEH	GO:0015986	GO:0015986, ATP synthesis coupled proton transport	65	15	0.93	0.00081	NM_001165042.1,XM_021568424.2,XM_021579335.2,XM_021590664.2,XM_021591057.2,XM_021597203.2,XM_021602118.2,XM_021602568.2,XM_021606124.2,XM_021606473.2,XM_021608668.2,XM_021609065.2,XM_021622063.2,XM_021624849.2,XM_036947748.1
BP	DOCvsVEH	GO:0050954	GO:0050954, sensory perception of mechanical stimulus	1148	15	16.43	0.00372	NM_001124461.1,NM_001246335.1,XM_021562188.2,XM_021572058.2,XM_021582926.2,XM_021601678.2,XM_036951279.1,XM_036952249.1,XM_036952250.1,XM_036954167.1,XM_036955530.1,XM_036974910.1,XM_036974911.1,XM_036978994.1,XM_036989318.1
BP	DOCvsVEH	GO:1990830	GO:1990830, cellular response to leukemia inhibitory factor	538	15	7.7	0.01174	NM_001160491.1,XM_021561140.2,XM_021562942.2,XM_021576516.2,XM_021583888.2,XM_021606334.2,XM_021620588.2,XM_021620589.2,XM_021625513.2,XM_036933636.1,XM_036935769.1,XM_036935931.1,XM_036954299.1,XM_036954302.1,XM_036973352.1
BP	DOCvsVEH	GO:0006734	GO:0006734, NADH metabolic process	194	15	2.78	0.01366	NM_001124209.1,NM_001172531.1,XM_021568898.2,XM_021576423.2,XM_021599850.2,XM_021606334.2,XM_021606721.2,XM_021617942.2,XM_021620588.2,XM_021620589.2,XM_021623671.2,XM_036940666.1,XM_036951318.1,XM_036956254.1,XM_036956255.1
BP	DOCvsVEH	GO:0061640	GO:0061640, cytoskeleton-dependent cytokinesis	1200	15	17.17	0.01676	XM_021563100.2,XM_021609293.2,XM_021614147.2,XM_021615282.2,XM_021615332.2,XM_021615658.2,XM_021621485.2,XM_021621486.2,XM_021622859.2,XM_021624125.2,XM_036941158.1,XM_036964581.1,XM_036971817.1,XM_036973352.1,XM_036979172.1
BP	DOCvsVEH	GO:0051592	GO:0051592, response to calcium ion	782	15	11.19	0.01708	NM_001124353.1,XM_021585990.2,XM_021605302.2,XM_021613980.2,XM_036943918.1,XM_036947728.1,XM_036947729.1,XM_036947730.1,XM_036956172.1,XM_036956337.1,XM_036959553.1,XM_036960308.1,XM_036961937.1,XM_036968698.1,XM_036986302.1
BP	DOCvsVEH	GO:0045176	GO:0045176, apical protein localization	346	14	4.95	0.00054	XM_021557713.2,XM_021571392.2,XM_021586198.2,XM_021587864.2,XM_021588198.2,XM_021588751.2,XM_021615995.2,XM_036933636.1,XM_036954299.1,XM_036954302.1,XM_036959118.1,XM_036962531.1,XM_036977244.1,XM_036990065.1
BP	DOCvsVEH	GO:0042462	GO:0042462, eye photoreceptor cell development	1022	14	14.62	0.02645	XM_021579779.2,XM_021582191.2,XM_021582828.2,XM_021587864.2,XM_021588751.2,XM_036933636.1,XM_036934561.1,XM_036937131.1,XM_036954299.1,XM_036954302.1,XM_036955072.1,XM_036955530.1,XM_036958904.1,XM_036986573.1
BP	DOCvsVEH	GO:0061732	GO:0061732, mitochondrial acetyl-CoA biosynthetic process from pyruvate	33	13	0.47	4.2e-16	XM_021567324.2,XM_021576516.2,XM_021597963.2,XM_021598844.2,XM_021600666.2,XM_021618742.2,XM_036951852.1,XM_036967274.1,XM_036968234.1,XM_036982283.1,XM_036982284.1,XM_036984297.1,XM_036989511.1
BP	DOCvsVEH	GO:0032981	GO:0032981, mitochondrial respiratory chain complex I assembly	138	13	1.97	1.1e-07	XM_021571552.2,XM_021572058.2,XM_021577968.2,XM_021579753.2,XM_021614143.2,XM_021619296.2,XM_021622252.2,XM_021623178.2,XM_036951003.1,XM_036951871.1,XM_036956116.1,XM_036957910.1,XM_036986786.1
BP	DOCvsVEH	GO:0060135	GO:0060135, maternal process involved in female pregnancy	304	13	4.35	0.00099	XM_021564871.2,XM_021565774.2,XM_021566435.2,XM_021575835.2,XM_021597866.2,XM_021602894.2,XM_021603758.2,XM_021615925.2,XM_021622417.2,XM_021622856.1,XM_021625039.2,XM_036959554.1,XM_036962601.1
BP	DOCvsVEH	GO:0032411	GO:0032411, positive regulation of transporter activity	629	13	9	0.00276	XM_021563100.2,XM_021565504.2,XM_021566114.2,XM_021566566.2,XM_021585458.2,XM_021609406.2,XM_021609407.2,XM_021615671.2,XM_021623178.2,XM_036947406.1,XM_036958645.1,XM_036978994.1,XM_036982101.1
BP	DOCvsVEH	GO:0046686	GO:0046686, response to cadmium ion	412	13	5.9	0.01329	XM_021563077.2,XM_021564871.2,XM_021572306.2,XM_021575835.2,XM_021607648.2,XM_021612540.2,XM_021617785.2,XM_021620655.2,XM_036943918.1,XM_036960380.1,XM_036962601.1,XM_036964715.1,XM_036971726.1
BP	DOCvsVEH	GO:0048678	GO:0048678, response to axon injury	904	13	12.94	0.01343	XM_021564871.2,XM_021566810.2,XM_021575569.2,XM_021575835.2,XM_021584688.2,XM_021612540.2,XM_036955530.1,XM_036959553.1,XM_036961448.1,XM_036962601.1,XM_036969506.1,XM_036986514.1,XM_036986573.1
BP	DOCvsVEH	GO:0042407	GO:0042407, cristae formation	76	12	1.09	9.2e-10	NM_001165042.1,XM_021577383.2,XM_021579335.2,XM_021583529.2,XM_021598710.2,XM_021598871.2,XM_021598953.2,XM_021603769.2,XM_021606473.2,XM_021622063.2,XM_036947748.1,XM_036969108.1
BP	DOCvsVEH	GO:0007291	GO:0007291, sperm individualization	411	12	5.88	0.01646	XM_021573583.2,XM_021576606.2,XM_021579792.2,XM_021580806.2,XM_021585192.2,XM_021586471.2,XM_021588198.2,XM_021591238.2,XM_021597600.2,XM_036937131.1,XM_036979955.1,XM_036990065.1
BP	DOCvsVEH	GO:2001169	GO:2001169, regulation of ATP biosynthetic process	361	12	5.17	0.02241	XM_021568898.2,XM_021569528.2,XM_021576423.2,XM_021585886.2,XM_021615478.2,XM_021615481.2,XM_021617918.2,XM_036933273.1,XM_036958073.1,XM_036966453.1,XM_036968698.1,XM_036970153.1
BP	DOCvsVEH	GO:0034219	GO:0034219, carbohydrate transmembrane transport	624	12	8.93	0.04231	XM_021565774.2,XM_021588751.2,XM_021589158.2,XM_021599719.2,XM_021604573.2,XM_021605302.2,XM_021606334.2,XM_021606760.2,XM_021617903.2,XM_021623694.2,XM_036966453.1,XM_036971726.1
BP	DOCvsVEH	GO:0042776	GO:0042776, mitochondrial ATP synthesis coupled proton transport	35	11	0.5	1.5e-12	NM_001165042.1,XM_021568424.2,XM_021579335.2,XM_021590664.2,XM_021591057.2,XM_021602118.2,XM_021602568.2,XM_021606473.2,XM_021609065.2,XM_021622063.2,XM_036947748.1
BP	DOCvsVEH	GO:0006120	GO:0006120, mitochondrial electron transport, NADH to ubiquinone	97	11	1.39	1.6e-07	XM_021567324.2,XM_021571552.2,XM_021572058.2,XM_021577968.2,XM_021579753.2,XM_021598844.2,XM_021614143.2,XM_021619296.2,XM_021622252.2,XM_036951871.1,XM_036986786.1
BP	DOCvsVEH	GO:1904589	GO:1904589, regulation of protein import	620	11	8.87	0.00409	XM_021557099.2,XM_021585458.2,XM_021606760.2,XM_021617785.2,XM_021621043.2,XM_036949589.1,XM_036959553.1,XM_036964715.1,XM_036964934.1,XM_036969058.1,XM_036978957.1
BP	DOCvsVEH	GO:0030811	GO:0030811, regulation of nucleotide catabolic process	322	11	4.61	0.01817	XM_021569528.2,XM_021576423.2,XM_021585886.2,XM_021615478.2,XM_021615481.2,XM_021617918.2,XM_036933273.1,XM_036958073.1,XM_036966453.1,XM_036968698.1,XM_036970153.1
BP	DOCvsVEH	GO:0006890	GO:0006890, retrograde vesicle-mediated transport, Golgi to endoplasmic reticulum	370	11	5.29	0.01873	XM_021602894.2,XM_021605241.2,XM_021609293.2,XM_021615332.2,XM_021615820.2,XM_021615822.2,XM_021622856.1,XM_021622859.2,XM_036955956.1,XM_036976425.1,XM_036983829.1
BP	DOCvsVEH	GO:0006110	GO:0006110, regulation of glycolytic process	322	11	4.61	0.02246	XM_021569528.2,XM_021576423.2,XM_021585886.2,XM_021615478.2,XM_021615481.2,XM_021617918.2,XM_036933273.1,XM_036958073.1,XM_036966453.1,XM_036968698.1,XM_036970153.1
BP	DOCvsVEH	GO:0016322	GO:0016322, neuron remodeling	538	11	7.7	0.04575	NM_001124429.1,NM_001124488.1,XM_021567952.2,XM_021597448.2,XM_021615658.2,XM_036943310.1,XM_036946001.1,XM_036955170.1,XM_036959553.1,XM_036968576.1,XM_036973636.1
BP	DOCvsVEH	GO:1902476	GO:1902476, chloride transmembrane transport	433	11	6.2	0.04934	NM_001124325.1,XM_021596777.2,XM_021596779.2,XM_021614698.2,XM_036933398.1,XM_036957879.1,XM_036958645.1,XM_036961697.1,XM_036966779.1,XM_036970626.1,XM_036976497.1
BP	DOCvsVEH	GO:0006122	GO:0006122, mitochondrial electron transport, ubiquinol to cytochrome c	48	10	0.69	1.4e-09	XM_021561787.2,XM_021568424.2,XM_021569666.2,XM_021576199.2,XM_021579792.2,XM_021583320.2,XM_021609065.2,XM_021609566.2,XM_021613936.2,XM_036938939.1
BP	DOCvsVEH	GO:0070268	GO:0070268, cornification	175	10	2.5	0.00024	NM_001124353.1,XM_021557099.2,XM_021557211.2,XM_021558156.2,XM_021568073.2,XM_021576328.2,XM_021581346.2,XM_036942010.1,XM_036949589.1,XM_036978491.1
BP	DOCvsVEH	GO:0042866	GO:0042866, pyruvate biosynthetic process	186	10	2.66	0.00038	NM_001124209.1,XM_021568898.2,XM_021569528.2,XM_021576423.2,XM_021599850.2,XM_021606334.2,XM_021620588.2,XM_021620589.2,XM_036956254.1,XM_036956255.1
BP	DOCvsVEH	GO:0042045	GO:0042045, epithelial fluid transport	120	10	1.72	0.00185	XM_021570329.2,XM_021588198.2,XM_021589158.2,XM_036947728.1,XM_036947729.1,XM_036947730.1,XM_036958645.1,XM_036961697.1,XM_036966779.1,XM_036990065.1
BP	DOCvsVEH	GO:0030049	GO:0030049, muscle filament sliding	330	10	4.72	0.02163	XM_021567054.2,XM_021567378.2,XM_021567380.2,XM_021567389.2,XM_021571018.2,XM_036933594.1,XM_036941366.1,XM_036968800.1,XM_036974571.1,XM_036982101.1
BP	DOCvsVEH	GO:0071806	GO:0071806, protein transmembrane transport	218	10	3.12	0.04197	XM_021568206.2,XM_021585221.2,XM_021593909.2,XM_021615358.2,XM_021617785.2,XM_036957568.1,XM_036959264.1,XM_036964715.1,XM_036966869.1,XM_036978957.1
BP	DOCvsVEH	GO:0050832	GO:0050832, defense response to fungus	342	10	4.89	0.04751	NM_001124209.1,NM_001124488.1,XM_021564871.2,XM_021567952.2,XM_021575835.2,XM_021588751.2,XM_021623178.2,XM_036946001.1,XM_036959553.1,XM_036968576.1
BP	DOCvsVEH	GO:0006123	GO:0006123, mitochondrial electron transport, cytochrome c to oxygen	36	9	0.52	1.6e-09	XM_021573749.2,XM_021579792.2,XM_021586142.2,XM_021586353.2,XM_021586354.2,XM_021590664.2,XM_021598670.2,XM_021602118.2,XM_021607488.2
BP	DOCvsVEH	GO:0006107	GO:0006107, oxaloacetate metabolic process	54	9	0.77	7.2e-08	XM_021566131.2,XM_021570525.2,XM_021607445.2,XM_021610150.2,XM_021616545.2,XM_021617942.2,XM_021623671.2,XM_036940666.1,XM_036960380.1
BP	DOCvsVEH	GO:0061621	GO:0061621, canonical glycolysis	106	9	1.52	2.3e-05	NM_001124209.1,XM_021568898.2,XM_021576423.2,XM_021599850.2,XM_021606334.2,XM_021620588.2,XM_021620589.2,XM_036956254.1,XM_036956255.1
BP	DOCvsVEH	GO:0070125	GO:0070125, mitochondrial translational elongation	161	9	2.3	0.00056	XM_021560379.2,XM_021562942.2,XM_021600777.2,XM_021618950.2,XM_021621815.2,XM_021623593.2,XM_036956489.1,XM_036957910.1,XM_036972347.1
BP	DOCvsVEH	GO:0070126	GO:0070126, mitochondrial translational termination	165	9	2.36	0.00067	XM_021560379.2,XM_021562942.2,XM_021600777.2,XM_021618950.2,XM_021621815.2,XM_021623593.2,XM_036956489.1,XM_036957910.1,XM_036972347.1
BP	DOCvsVEH	GO:0009435	GO:0009435, NAD biosynthetic process	196	9	2.8	0.00221	NM_001124209.1,XM_021568898.2,XM_021576423.2,XM_021599850.2,XM_021606334.2,XM_021620588.2,XM_021620589.2,XM_036956254.1,XM_036956255.1
BP	DOCvsVEH	GO:1902108	GO:1902108, regulation of mitochondrial membrane permeability involved in apoptotic process	281	9	4.02	0.00537	NM_001124745.1,NM_001160491.1,XM_021557644.2,XM_021561140.2,XM_021583888.2,XM_021585886.2,XM_021588780.2,XM_021610856.2,XM_021621814.2
BP	DOCvsVEH	GO:0010940	GO:0010940, positive regulation of necrotic cell death	244	9	3.49	0.00905	NM_001124488.1,XM_021563100.2,XM_021567952.2,XM_021585192.2,XM_021591238.2,XM_021618939.2,XM_036933750.1,XM_036946001.1,XM_036975970.1
BP	DOCvsVEH	GO:0007595	GO:0007595, lactation	249	9	3.56	0.01024	NM_001124599.1,XM_021570525.2,XM_021585990.2,XM_021606334.2,XM_021607445.2,XM_021615925.2,XM_021625513.2,XM_036936685.1,XM_036936688.1
BP	DOCvsVEH	GO:0006103	GO:0006103, 2-oxoglutarate metabolic process	114	9	1.63	0.01384	NM_001172531.1,XM_021567324.2,XM_021570525.2,XM_021598719.2,XM_021598844.2,XM_021606721.2,XM_021607445.2,XM_036959282.1,XM_036960380.1
BP	DOCvsVEH	GO:0015914	GO:0015914, phospholipid transport	330	9	4.72	0.01385	XM_021561543.2,XM_021566583.2,XM_021597492.2,XM_021615651.2,XM_021615652.2,XM_021622859.2,XM_021623178.2,XM_036940646.1,XM_036949274.1
BP	DOCvsVEH	GO:0007586	GO:0007586, digestion	505	9	7.23	0.01498	NM_001124488.1,XM_021567952.2,XM_021588260.2,XM_021589158.2,XM_021589542.2,XM_036949274.1,XM_036958073.1,XM_036966779.1,XM_036968698.1
BP	DOCvsVEH	GO:0032228	GO:0032228, regulation of synaptic transmission, GABAergic	305	9	4.36	0.01725	NM_001124325.1,XM_021563100.2,XM_021595336.2,XM_036953055.1,XM_036953059.1,XM_036955530.1,XM_036964934.1,XM_036970626.1,XM_036976497.1
BP	DOCvsVEH	GO:0008625	GO:0008625, extrinsic apoptotic signaling pathway via death domain receptors	412	9	5.9	0.01913	XM_021566435.2,XM_021573467.2,XM_021606760.2,XM_021618318.2,XM_021618939.2,XM_021623749.2,XM_036964934.1,XM_036969058.1,XM_036986521.1
BP	DOCvsVEH	GO:0097366	GO:0097366, response to bronchodilator	283	9	4.05	0.02171	NM_001124360.1,XM_021557683.2,XM_021589158.2,XM_021595336.2,XM_021599471.2,XM_021623178.2,XM_021624804.2,XM_036959466.1,XM_036987330.1
BP	DOCvsVEH	GO:0033539	GO:0033539, fatty acid beta-oxidation using acyl-CoA dehydrogenase	35	8	0.5	2.8e-08	XM_021560982.2,XM_021563322.2,XM_021568071.2,XM_021571138.2,XM_021584130.2,XM_021625017.2,XM_036982458.1,XM_036986757.1
BP	DOCvsVEH	GO:0033572	GO:0033572, transferrin transport	152	8	2.18	0.00164	NM_001124597.1,XM_021588198.2,XM_021606124.2,XM_021618761.2,XM_021624849.2,XM_036969930.1,XM_036989136.1,XM_036990065.1
BP	DOCvsVEH	GO:0032482	GO:0032482, Rab protein signal transduction	328	8	4.69	0.01356	XM_021557713.2,XM_021587423.2,XM_021609293.2,XM_021615332.2,XM_036939922.1,XM_036964037.1,XM_036976654.1,XM_036977244.1
BP	DOCvsVEH	GO:0003009	GO:0003009, skeletal muscle contraction	244	8	3.49	0.02735	XM_021565504.2,XM_021567054.2,XM_021567378.2,XM_021567380.2,XM_021567389.2,XM_036968800.1,XM_036974571.1,XM_036982101.1
BP	DOCvsVEH	GO:0090151	GO:0090151, establishment of protein localization to mitochondrial membrane	220	8	3.15	0.02829	XM_021557644.2,XM_021577383.2,XM_021585886.2,XM_021596931.2,XM_021598710.2,XM_021610856.2,XM_036957568.1,XM_036970344.1
BP	DOCvsVEH	GO:0035794	GO:0035794, positive regulation of mitochondrial membrane permeability	279	8	3.99	0.04217	NM_001124745.1,NM_001160491.1,XM_021557644.2,XM_021561140.2,XM_021583888.2,XM_021610856.2,XM_021621814.2,XM_036975970.1
BP	DOCvsVEH	GO:0070830	GO:0070830, bicellular tight junction assembly	342	8	4.89	0.04443	XM_021557349.2,XM_021588751.2,XM_021601275.2,XM_021615995.2,XM_036948526.1,XM_036962531.1,XM_036971817.1,XM_036977876.1
BP	DOCvsVEH	GO:0042157	GO:0042157, lipoprotein metabolic process	458	8	6.55	0.04941	XM_021557644.2,XM_021574606.2,XM_021617918.2,XM_036942095.1,XM_036949274.1,XM_036952666.1,XM_036959466.1,XM_036959553.1
BP	DOCvsVEH	GO:0015988	GO:0015988, energy coupled proton transmembrane transport, against electrochemical gradient	65	7	0.93	4.1e-05	NM_001124461.1,NM_001124597.1,XM_021618761.2,XM_036954167.1,XM_036969930.1,XM_036989136.1,XM_036989318.1
BP	DOCvsVEH	GO:0042219	GO:0042219, cellular modified amino acid catabolic process	47	7	0.67	0.00525	XM_021569451.2,XM_021570525.2,XM_021607445.2,XM_021625017.2,XM_036972054.1,XM_036973386.1,XM_036982458.1
BP	DOCvsVEH	GO:0006695	GO:0006695, cholesterol biosynthetic process	307	7	4.39	0.01493	XM_021566625.2,XM_021586322.2,XM_021599325.2,XM_021621814.2,XM_036936405.1,XM_036958645.1,XM_036971932.1
BP	DOCvsVEH	GO:0006778	GO:0006778, porphyrin-containing compound metabolic process	227	7	3.25	0.02832	XM_021597600.2,XM_021607648.2,XM_021615925.2,XM_036935946.1,XM_036962393.1,XM_036976629.1,XM_036979841.1
BP	DOCvsVEH	GO:0008345	GO:0008345, larval locomotory behavior	207	7	2.96	0.03033	NM_001124488.1,XM_021563100.2,XM_021566583.2,XM_021567952.2,XM_021615651.2,XM_021615652.2,XM_036946001.1
BP	DOCvsVEH	GO:0021587	GO:0021587, cerebellum morphogenesis	313	7	4.48	0.03136	XM_021571032.2,XM_021580139.2,XM_021582926.2,XM_021597866.2,XM_036956172.1,XM_036959554.1,XM_036968576.1
BP	DOCvsVEH	GO:0006625	GO:0006625, protein targeting to peroxisome	210	7	3.01	0.03241	XM_021563083.2,XM_021568071.2,XM_021571032.2,XM_021586751.2,XM_021587661.2,XM_021602821.2,XM_036959282.1
BP	DOCvsVEH	GO:0040003	GO:0040003, chitin-based cuticle development	432	7	6.18	0.04855	XM_021609435.2,XM_021615925.2,XM_021624058.2,XM_036937309.1,XM_036955072.1,XM_036955170.1,XM_036962531.1
BP	DOCvsVEH	GO:0034982	GO:0034982, mitochondrial protein processing	42	6	0.6	0.00017	XM_021576199.2,XM_021591057.2,XM_021598871.2,XM_021602568.2,XM_036938939.1,XM_036969108.1
BP	DOCvsVEH	GO:0002934	GO:0002934, desmosome organization	62	6	0.89	0.00064	XM_021557099.2,XM_021576328.2,XM_021581346.2,XM_036949589.1,XM_036955072.1,XM_036978491.1
BP	DOCvsVEH	GO:0035710	GO:0035710, CD4-positive, alpha-beta T cell activation	423	6	6.05	0.00121	XM_021591057.2,XM_021602568.2,XM_021622417.2,XM_036962601.1,XM_036973352.1,XM_036975555.1
BP	DOCvsVEH	GO:0051156	GO:0051156, glucose 6-phosphate metabolic process	94	6	1.35	0.00415	XM_021566625.2,XM_021576423.2,XM_021606334.2,XM_021609316.2,XM_036956254.1,XM_036956255.1
BP	DOCvsVEH	GO:0007035	GO:0007035, vacuolar acidification	107	6	1.53	0.00423	NM_001124597.1,XM_021606124.2,XM_021618761.2,XM_021624849.2,XM_036952666.1,XM_036969930.1
BP	DOCvsVEH	GO:0007339	GO:0007339, binding of sperm to zona pellucida	106	6	1.52	0.00429	NM_001124745.1,XM_021571569.2,XM_021576606.2,XM_021580806.2,XM_021584012.2,XM_021599850.2
BP	DOCvsVEH	GO:0046835	GO:0046835, carbohydrate phosphorylation	111	6	1.59	0.00537	XM_021569528.2,XM_021606334.2,XM_021620588.2,XM_021620589.2,XM_036956254.1,XM_036956255.1
BP	DOCvsVEH	GO:0060142	GO:0060142, regulation of syncytium formation by plasma membrane fusion	232	6	3.32	0.00688	NM_001124597.1,XM_021556854.2,XM_021566114.2,XM_021591238.2,XM_036941158.1,XM_036969930.1
BP	DOCvsVEH	GO:0014850	GO:0014850, response to muscle activity	121	6	1.73	0.0081	XM_021568206.2,XM_021570525.2,XM_021607445.2,XM_036958073.1,XM_036968698.1,XM_036974571.1
BP	DOCvsVEH	GO:0035774	GO:0035774, positive regulation of insulin secretion involved in cellular response to glucose stimulus	136	6	1.95	0.01386	XM_021563100.2,XM_021597963.2,XM_036951852.1,XM_036958645.1,XM_036982283.1,XM_036982284.1
BP	DOCvsVEH	GO:0015701	GO:0015701, bicarbonate transport	136	6	1.95	0.01386	NM_001124325.1,XM_021589158.2,XM_036958645.1,XM_036966779.1,XM_036970626.1,XM_036976497.1
BP	DOCvsVEH	GO:0045199	GO:0045199, maintenance of epithelial cell apical/basal polarity	147	6	2.1	0.01958	XM_021576487.2,XM_021588751.2,XM_036935946.1,XM_036962531.1,XM_036971817.1,XM_036979841.1
BP	DOCvsVEH	GO:0036035	GO:0036035, osteoclast development	129	6	1.85	0.02265	NM_001124738.1,XM_021559488.2,XM_021587864.2,XM_036933398.1,XM_036981263.1,XM_036989136.1
BP	DOCvsVEH	GO:0043050	GO:0043050, pharyngeal pumping	442	6	6.33	0.02405	XM_021567378.2,XM_021567380.2,XM_021571552.2,XM_021608668.2,XM_021624785.2,XM_036969506.1
BP	DOCvsVEH	GO:0045217	GO:0045217, cell-cell junction maintenance	299	6	4.28	0.02814	NM_001124738.1,XM_021559488.2,XM_021571392.2,XM_021588751.2,XM_021590697.2,XM_036955530.1
BP	DOCvsVEH	GO:0006850	GO:0006850, mitochondrial pyruvate transmembrane transport	9	5	0.13	7.1e-08	XM_021576516.2,XM_021597963.2,XM_036951852.1,XM_036982283.1,XM_036982284.1
BP	DOCvsVEH	GO:0006121	GO:0006121, mitochondrial electron transport, succinate to ubiquinone	20	5	0.29	7.7e-06	XM_021560043.2,XM_021569365.2,XM_021582280.2,XM_021587076.2,XM_036953495.1
BP	DOCvsVEH	GO:1901029	GO:1901029, negative regulation of mitochondrial outer membrane permeabilization involved in apoptotic signaling pathway	34	5	0.49	0.00012	NM_001124745.1,NM_001160491.1,XM_021561140.2,XM_021583888.2,XM_021621814.2
BP	DOCvsVEH	GO:0015671	GO:0015671, oxygen transport	36	5	0.52	0.00015	NM_001124545.1,NM_001160564.2,XM_021557873.2,XM_021557875.2,XM_021625273.2
BP	DOCvsVEH	GO:0010269	GO:0010269, response to selenium ion	44	5	0.63	0.00041	XM_021564871.2,XM_021575835.2,XM_021606317.2,XM_021612540.2,XM_036962601.1
BP	DOCvsVEH	GO:0060336	GO:0060336, negative regulation of interferon-gamma-mediated signaling pathway	50	5	0.72	0.00074	XM_021564871.2,XM_021575835.2,XM_036939068.1,XM_036939069.1,XM_036939071.1
BP	DOCvsVEH	GO:0032272	GO:0032272, negative regulation of protein polymerization	494	5	7.07	0.00546	XM_021571018.2,XM_021576606.2,XM_021580806.2,XM_021599542.2,XM_036933594.1
BP	DOCvsVEH	GO:0045213	GO:0045213, neurotransmitter receptor metabolic process	80	5	1.14	0.0059	XM_021570525.2,XM_021607445.2,XM_036982101.1,XM_036987330.1,XM_036988111.1
BP	DOCvsVEH	GO:0046439	GO:0046439, L-cysteine metabolic process	43	5	0.62	0.00658	XM_021597866.2,XM_036947728.1,XM_036947729.1,XM_036947730.1,XM_036959554.1
BP	DOCvsVEH	GO:0060644	GO:0060644, mammary gland epithelial cell differentiation	83	5	1.19	0.00688	NM_001124599.1,XM_021609915.2,XM_036936685.1,XM_036936688.1,XM_036950417.1
BP	DOCvsVEH	GO:0032780	GO:0032780, negative regulation of ATPase activity	90	5	1.29	0.0096	XM_021567378.2,XM_036945689.1,XM_036957910.1,XM_036962393.1,XM_036988111.1
BP	DOCvsVEH	GO:0061436	GO:0061436, establishment of skin barrier	91	5	1.3	0.01004	NM_001124353.1,XM_021558156.2,XM_021623299.2,XM_021623300.2,XM_036955072.1
BP	DOCvsVEH	GO:0010042	GO:0010042, response to manganese ion	169	5	2.42	0.0102	XM_021562675.2,XM_021564871.2,XM_021575835.2,XM_021612540.2,XM_036961937.1
BP	DOCvsVEH	GO:0002829	GO:0002829, negative regulation of type 2 immune response	42	5	0.6	0.0122	XM_021564871.2,XM_021575835.2,XM_036962601.1,XM_036970347.1,XM_036975555.1
BP	DOCvsVEH	GO:0043616	GO:0043616, keratinocyte proliferation	215	5	3.08	0.0135	NM_001124353.1,XM_021561997.2,XM_021565774.2,XM_021609915.2,XM_036950417.1
BP	DOCvsVEH	GO:1990573	GO:1990573, potassium ion import across plasma membrane	127	5	1.82	0.01357	NM_001124461.1,XM_036947406.1,XM_036954167.1,XM_036978994.1,XM_036989318.1
BP	DOCvsVEH	GO:1902369	GO:1902369, negative regulation of RNA catabolic process	354	5	5.07	0.01433	XM_021561592.2,XM_021566810.2,XM_036956116.1,XM_036975653.1,XM_036976425.1
BP	DOCvsVEH	GO:0021860	GO:0021860, pyramidal neuron development	100	5	1.43	0.01466	XM_021561787.2,XM_021565575.2,XM_021583320.2,XM_021606721.2,XM_036947589.1
BP	DOCvsVEH	GO:0036376	GO:0036376, sodium ion export across plasma membrane	73	5	1.04	0.01691	NM_001124461.1,XM_036954167.1,XM_036978994.1,XM_036988111.1,XM_036989318.1
BP	DOCvsVEH	GO:0042675	GO:0042675, compound eye cone cell differentiation	200	5	2.86	0.01907	XM_036933636.1,XM_036943918.1,XM_036954299.1,XM_036954302.1,XM_036956069.1
BP	DOCvsVEH	GO:0033197	GO:0033197, response to vitamin E	111	5	1.59	0.02199	NM_001124429.1,XM_021564871.2,XM_021575835.2,XM_021585990.2,XM_036962601.1
BP	DOCvsVEH	GO:0060439	GO:0060439, trachea morphogenesis	120	5	1.72	0.02951	NM_001124461.1,XM_021591545.2,XM_036954167.1,XM_036955956.1,XM_036989318.1
BP	DOCvsVEH	GO:0009635	GO:0009635, response to herbicide	122	5	1.75	0.03137	XM_021564871.2,XM_021575835.2,XM_021580955.2,XM_021607648.2,XM_036962601.1
BP	DOCvsVEH	GO:2000249	GO:2000249, regulation of actin cytoskeleton reorganization	200	5	2.86	0.0353	NM_001124738.1,XM_021559488.2,XM_021566114.2,XM_021625408.2,XM_036968576.1
BP	DOCvsVEH	GO:0006749	GO:0006749, glutathione metabolic process	133	5	1.9	0.04333	XM_021566625.2,XM_021580955.2,XM_021612540.2,XM_036959282.1,XM_036972054.1
BP	DOCvsVEH	GO:0034501	GO:0034501, protein localization to kinetochore	136	5	1.95	0.04646	XM_021587864.2,XM_036935553.1,XM_036955170.1,XM_036973898.1,XM_036979191.1
BP	DOCvsVEH	GO:0090181	GO:0090181, regulation of cholesterol metabolic process	295	5	4.22	0.04855	XM_021563322.2,XM_021586322.2,XM_036936405.1,XM_036949274.1,XM_036982458.1
BP	DOCvsVEH	GO:0019551	GO:0019551, glutamate catabolic process to 2-oxoglutarate	15	4	0.21	5e-05	NM_001172531.1,XM_021570525.2,XM_021607445.2,XM_036960380.1
BP	DOCvsVEH	GO:0015853	GO:0015853, adenine transport	25	4	0.36	0.00041	NM_001160491.1,XM_021561140.2,XM_021583888.2,XM_036979955.1
BP	DOCvsVEH	GO:0046007	GO:0046007, negative regulation of activated T cell proliferation	43	4	0.62	0.0033	NM_001246335.1,XM_021564871.2,XM_021575835.2,XM_021622417.2
BP	DOCvsVEH	GO:0010248	GO:0010248, establishment or maintenance of transmembrane electrochemical gradient	44	4	0.63	0.00359	NM_001124461.1,XM_036954167.1,XM_036978994.1,XM_036989318.1
BP	DOCvsVEH	GO:0006105	GO:0006105, succinate metabolic process	46	4	0.66	0.00422	XM_021560043.2,XM_021569365.2,XM_021597600.2,XM_036953495.1
BP	DOCvsVEH	GO:0006537	GO:0006537, glutamate biosynthetic process	47	4	0.67	0.00456	NM_001172531.1,XM_021570525.2,XM_021607445.2,XM_036960380.1
BP	DOCvsVEH	GO:0014004	GO:0014004, microglia differentiation	31	4	0.44	0.00539	NM_001124738.1,XM_021559488.2,XM_021569995.2,XM_036959553.1
BP	DOCvsVEH	GO:0035435	GO:0035435, phosphate ion transmembrane transport	59	4	0.84	0.01018	XM_021563425.2,XM_021577379.2,XM_021577543.2,XM_021604805.2
BP	DOCvsVEH	GO:0006693	GO:0006693, prostaglandin metabolic process	119	4	1.7	0.01258	XM_021568071.2,XM_021609388.2,XM_021615206.2,XM_036969058.1
BP	DOCvsVEH	GO:0038166	GO:0038166, angiotensin-activated signaling pathway	64	4	0.92	0.01344	XM_036947728.1,XM_036947729.1,XM_036947730.1,XM_036966779.1
BP	DOCvsVEH	GO:0008053	GO:0008053, mitochondrial fusion	100	4	1.43	0.0136	XM_021591057.2,XM_021598871.2,XM_021602568.2,XM_036969108.1
BP	DOCvsVEH	GO:1902902	GO:1902902, negative regulation of autophagosome assembly	67	4	0.96	0.01568	NM_001124429.1,XM_021617816.2,XM_021618056.2,XM_036987307.1
BP	DOCvsVEH	GO:0061355	GO:0061355, Wnt protein secretion	85	4	1.22	0.0158	XM_021585935.2,XM_021602894.2,XM_021605241.2,XM_021622856.1
BP	DOCvsVEH	GO:0006613	GO:0006613, cotranslational protein targeting to membrane	242	4	3.46	0.01665	XM_021572201.2,XM_021585221.2,XM_036943884.1,XM_036947859.1
BP	DOCvsVEH	GO:0048240	GO:0048240, sperm capacitation	72	4	1.03	0.01991	XM_021567324.2,XM_021598844.2,XM_036958645.1,XM_036966779.1
BP	DOCvsVEH	GO:0016540	GO:0016540, protein autoprocessing	78	4	1.12	0.02583	NM_001124488.1,XM_021567952.2,XM_021591297.2,XM_036946001.1
BP	DOCvsVEH	GO:0060081	GO:0060081, membrane hyperpolarization	78	4	1.12	0.02583	NM_001124461.1,XM_036954167.1,XM_036958645.1,XM_036989318.1
BP	DOCvsVEH	GO:0003044	GO:0003044, regulation of systemic arterial blood pressure mediated by a chemical signal	193	4	2.76	0.02841	XM_021566625.2,XM_021571018.2,XM_021590697.2,XM_021612540.2
BP	DOCvsVEH	GO:0006883	GO:0006883, cellular sodium ion homeostasis	83	4	1.19	0.0315	NM_001124461.1,XM_036954167.1,XM_036978994.1,XM_036989318.1
BP	DOCvsVEH	GO:0032930	GO:0032930, positive regulation of superoxide anion generation	88	4	1.26	0.03783	XM_021590697.2,XM_036943918.1,XM_036947744.1,XM_036959553.1
BP	DOCvsVEH	GO:2001039	GO:2001039, negative regulation of cellular response to drug	89	4	1.27	0.03918	XM_021617785.2,XM_021625039.2,XM_036941747.1,XM_036964715.1
BP	DOCvsVEH	GO:0051601	GO:0051601, exocyst localization	86	4	1.23	0.04029	XM_021585010.2,XM_021588751.2,XM_036961518.1,XM_036962849.1
BP	DOCvsVEH	GO:0070528	GO:0070528, protein kinase C signaling	167	4	2.39	0.04042	XM_021556854.2,XM_021589282.2,XM_021607046.2,XM_036966779.1
BP	DOCvsVEH	GO:0030007	GO:0030007, cellular potassium ion homeostasis	91	4	1.3	0.04196	NM_001124461.1,XM_036954167.1,XM_036978994.1,XM_036989318.1
BP	DOCvsVEH	GO:0060736	GO:0060736, prostate gland growth	85	4	1.22	0.04222	NM_001124599.1,XM_021565575.2,XM_036936685.1,XM_036936688.1
BP	DOCvsVEH	GO:0061526	GO:0061526, acetylcholine secretion	149	4	2.13	0.04227	XM_036952636.1,XM_036953055.1,XM_036953059.1,XM_036969506.1
BP	DOCvsVEH	GO:0071731	GO:0071731, response to nitric oxide	129	4	1.85	0.04582	NM_001124360.1,XM_021589158.2,XM_021623178.2,XM_036959466.1
BP	DOCvsVEH	GO:0019547	GO:0019547, arginine catabolic process to ornithine	5	3	0.07	2.9e-05	XM_021564871.2,XM_021575835.2,XM_036962601.1
BP	DOCvsVEH	GO:0010963	GO:0010963, regulation of L-arginine import	6	3	0.09	5.7e-05	XM_021564871.2,XM_021575835.2,XM_036962601.1
BP	DOCvsVEH	GO:0006532	GO:0006532, aspartate biosynthetic process	8	3	0.11	0.00015	XM_021570525.2,XM_021607445.2,XM_036960380.1
BP	DOCvsVEH	GO:0019550	GO:0019550, glutamate catabolic process to aspartate	8	3	0.11	0.00015	XM_021570525.2,XM_021607445.2,XM_036960380.1
BP	DOCvsVEH	GO:1904823	GO:1904823, purine nucleobase transmembrane transport	10	3	0.14	0.00033	NM_001160491.1,XM_021561140.2,XM_021583888.2
BP	DOCvsVEH	GO:0006533	GO:0006533, aspartate catabolic process	12	3	0.17	0.00058	XM_021570525.2,XM_021607445.2,XM_036960380.1
BP	DOCvsVEH	GO:0061740	GO:0061740, protein targeting to lysosome involved in chaperone-mediated autophagy	12	3	0.17	0.00058	XM_021584204.2,XM_021617785.2,XM_036964715.1
BP	DOCvsVEH	GO:0019470	GO:0019470, 4-hydroxyproline catabolic process	13	3	0.19	0.00075	XM_021569451.2,XM_021570525.2,XM_021607445.2
BP	DOCvsVEH	GO:0009403	GO:0009403, toxin biosynthetic process	14	3	0.2	0.00094	XM_021597866.2,XM_021607648.2,XM_036959554.1
BP	DOCvsVEH	GO:0038161	GO:0038161, prolactin signaling pathway	18	3	0.26	0.00203	NM_001124599.1,XM_036936685.1,XM_036936688.1
BP	DOCvsVEH	GO:0046487	GO:0046487, glyoxylate metabolic process	18	3	0.26	0.00203	XM_021569451.2,XM_021570525.2,XM_021607445.2
BP	DOCvsVEH	GO:0006995	GO:0006995, cellular response to nitrogen starvation	19	3	0.27	0.00238	NM_001124429.1,XM_021569905.2,XM_021618939.2
BP	DOCvsVEH	GO:0072734	GO:0072734, cellular response to staurosporine	19	3	0.27	0.00238	NM_001246335.1,XM_036989313.1,XM_036989314.1
BP	DOCvsVEH	GO:0035377	GO:0035377, transepithelial water transport	20	3	0.29	0.00278	XM_021589158.2,XM_036958645.1,XM_036961697.1
BP	DOCvsVEH	GO:1903422	GO:1903422, negative regulation of synaptic vesicle recycling	21	3	0.3	0.0032	XM_021567901.2,XM_036978965.1,XM_036978969.1
BP	DOCvsVEH	GO:0045040	GO:0045040, protein insertion into mitochondrial outer membrane	22	3	0.31	0.00367	XM_021577383.2,XM_021598710.2,XM_036970344.1
BP	DOCvsVEH	GO:0031947	GO:0031947, negative regulation of glucocorticoid biosynthetic process	23	3	0.33	0.00418	NM_001124461.1,XM_036954167.1,XM_036989318.1
BP	DOCvsVEH	GO:0106077	GO:0106077, histone succinylation	24	3	0.34	0.00472	XM_021567324.2,XM_021598844.2,XM_021606721.2
BP	DOCvsVEH	GO:1902216	GO:1902216, positive regulation of interleukin-4-mediated signaling pathway	24	3	0.34	0.00472	XM_036939068.1,XM_036939069.1,XM_036939071.1
BP	DOCvsVEH	GO:1901860	GO:1901860, positive regulation of mitochondrial DNA metabolic process	25	3	0.36	0.00531	XM_021591057.2,XM_021602568.2,XM_036958073.1
BP	DOCvsVEH	GO:2000346	GO:2000346, negative regulation of hepatocyte proliferation	25	3	0.36	0.00531	XM_036951279.1,XM_036974910.1,XM_036974911.1
BP	DOCvsVEH	GO:0072656	GO:0072656, maintenance of protein location in mitochondrion	26	3	0.37	0.00594	XM_021606334.2,XM_036956254.1,XM_036956255.1
BP	DOCvsVEH	GO:0033353	GO:0033353, S-adenosylmethionine cycle	27	3	0.39	0.00661	XM_036947728.1,XM_036947729.1,XM_036947730.1
BP	DOCvsVEH	GO:0006108	GO:0006108, malate metabolic process	27	3	0.39	0.00661	XM_021617942.2,XM_021623671.2,XM_036940666.1
BP	DOCvsVEH	GO:1903020	GO:1903020, positive regulation of glycoprotein metabolic process	155	3	2.22	0.00691	XM_021585458.2,XM_021609293.2,XM_021615332.2
BP	DOCvsVEH	GO:0048205	GO:0048205, COPI coating of Golgi vesicle	28	3	0.4	0.00733	XM_021602894.2,XM_021622856.1,XM_036983829.1
BP	DOCvsVEH	GO:0017000	GO:0017000, antibiotic biosynthetic process	29	3	0.41	0.00809	XM_021566515.2,XM_021607648.2,XM_021612540.2
BP	DOCvsVEH	GO:0015866	GO:0015866, ADP transport	31	3	0.44	0.00974	NM_001160491.1,XM_021561140.2,XM_021583888.2
BP	DOCvsVEH	GO:1905242	GO:1905242, response to 3,3',5-triiodo-L-thyronine	25	3	0.36	0.01031	XM_021568206.2,XM_036955170.1,XM_036966869.1
BP	DOCvsVEH	GO:0021919	GO:0021919, BMP signaling pathway involved in spinal cord dorsal/ventral patterning	33	3	0.47	0.01158	NM_001124488.1,XM_021567952.2,XM_036946001.1
BP	DOCvsVEH	GO:0006102	GO:0006102, isocitrate metabolic process	33	3	0.47	0.01158	XM_021575991.2,XM_021598719.2,XM_036959282.1
BP	DOCvsVEH	GO:0086073	GO:0086073, bundle of His cell-Purkinje myocyte adhesion involved in cell communication	35	3	0.5	0.0136	XM_021557099.2,XM_036949589.1,XM_036978491.1
BP	DOCvsVEH	GO:1903416	GO:1903416, response to glycoside	35	3	0.5	0.0136	NM_001124461.1,XM_036954167.1,XM_036989318.1
BP	DOCvsVEH	GO:0000050	GO:0000050, urea cycle	35	3	0.5	0.0136	XM_021564871.2,XM_021575835.2,XM_036962601.1
BP	DOCvsVEH	GO:0015867	GO:0015867, ATP transport	35	3	0.5	0.0136	NM_001160491.1,XM_021561140.2,XM_021583888.2
BP	DOCvsVEH	GO:0007253	GO:0007253, cytoplasmic sequestering of NF-kappaB	35	3	0.5	0.0136	XM_021561711.2,XM_021618304.2,XM_021623283.2
BP	DOCvsVEH	GO:0030388	GO:0030388, fructose 1,6-bisphosphate metabolic process	38	3	0.54	0.01699	XM_021599850.2,XM_021620588.2,XM_021620589.2
BP	DOCvsVEH	GO:0033540	GO:0033540, fatty acid beta-oxidation using acyl-CoA oxidase	40	3	0.57	0.01948	XM_021563083.2,XM_021568071.2,XM_021602821.2
BP	DOCvsVEH	GO:0070212	GO:0070212, protein poly-ADP-ribosylation	40	3	0.57	0.01948	XM_036939068.1,XM_036939069.1,XM_036939071.1
BP	DOCvsVEH	GO:0030321	GO:0030321, transepithelial chloride transport	42	3	0.6	0.02217	XM_036958645.1,XM_036961697.1,XM_036966779.1
BP	DOCvsVEH	GO:0006002	GO:0006002, fructose 6-phosphate metabolic process	42	3	0.6	0.02217	XM_021620588.2,XM_021620589.2,XM_021621522.2
BP	DOCvsVEH	GO:0036109	GO:0036109, alpha-linolenic acid metabolic process	42	3	0.6	0.02217	XM_021568071.2,XM_021623933.2,XM_036969939.1
BP	DOCvsVEH	GO:0061635	GO:0061635, regulation of protein complex stability	44	3	0.63	0.02505	XM_021585246.2,XM_021617785.2,XM_036964715.1
BP	DOCvsVEH	GO:0021914	GO:0021914, negative regulation of smoothened signaling pathway involved in ventral spinal cord patterning	45	3	0.64	0.02656	NM_001124488.1,XM_021567952.2,XM_036946001.1
BP	DOCvsVEH	GO:0006596	GO:0006596, polyamine biosynthetic process	31	3	0.44	0.02972	XM_021618749.2,XM_021620352.2,XM_036970619.1
BP	DOCvsVEH	GO:0016332	GO:0016332, establishment or maintenance of polarity of embryonic epithelium	47	3	0.67	0.02972	XM_021588751.2,XM_021615995.2,XM_036962531.1
BP	DOCvsVEH	GO:0009083	GO:0009083, branched-chain amino acid catabolic process	47	3	0.67	0.02972	XM_021562836.2,XM_021599263.2,XM_021625513.2
BP	DOCvsVEH	GO:0005981	GO:0005981, regulation of glycogen catabolic process	52	3	0.74	0.02974	XM_021588260.2,XM_021615282.2,XM_036941381.1
BP	DOCvsVEH	GO:0060670	GO:0060670, branching involved in labyrinthine layer morphogenesis	48	3	0.69	0.03138	XM_021556993.2,XM_021565575.2,XM_021584717.2
BP	DOCvsVEH	GO:0046498	GO:0046498, S-adenosylhomocysteine metabolic process	48	3	0.69	0.03138	XM_036947728.1,XM_036947729.1,XM_036947730.1
BP	DOCvsVEH	GO:0043031	GO:0043031, negative regulation of macrophage activation	48	3	0.69	0.03138	XM_036949274.1,XM_036985156.1,XM_036985162.1
BP	DOCvsVEH	GO:0009235	GO:0009235, cobalamin metabolic process	49	3	0.7	0.03308	XM_021612531.1,XM_021621001.2,XM_036933649.1
BP	DOCvsVEH	GO:0032623	GO:0032623, interleukin-2 production	266	3	3.81	0.03608	XM_021591057.2,XM_021602568.2,XM_036968576.1
BP	DOCvsVEH	GO:0016191	GO:0016191, synaptic vesicle uncoating	51	3	0.73	0.03662	XM_021617785.2,XM_036933750.1,XM_036964715.1
BP	DOCvsVEH	GO:0032966	GO:0032966, negative regulation of collagen biosynthetic process	52	3	0.74	0.03846	XM_021565774.2,XM_021566114.2,XM_036960380.1
BP	DOCvsVEH	GO:0048291	GO:0048291, isotype switching to IgG isotypes	43	3	0.62	0.04225	XM_021565522.2,XM_036959264.1,XM_036970347.1
BP	DOCvsVEH	GO:0016226	GO:0016226, iron-sulfur cluster assembly	54	3	0.77	0.04228	NM_001171861.2,XM_021560806.2,XM_021612381.2
BP	DOCvsVEH	GO:0007312	GO:0007312, oocyte nucleus migration involved in oocyte dorsal/ventral axis specification	55	3	0.79	0.04426	XM_021587864.2,XM_021615282.2,XM_036955170.1
BP	DOCvsVEH	GO:0060397	GO:0060397, growth hormone receptor signaling pathway via JAK-STAT	55	3	0.79	0.04426	NM_001124599.1,XM_036936685.1,XM_036936688.1
BP	DOCvsVEH	GO:0046689	GO:0046689, response to mercury ion	56	3	0.8	0.04629	XM_021589158.2,XM_021603758.2,XM_036962601.1
BP	DOCvsVEH	GO:0036295	GO:0036295, cellular response to increased oxygen levels	56	3	0.8	0.04629	XM_021606124.2,XM_021618761.2,XM_036989136.1
BP	DOCvsVEH	GO:0030150	GO:0030150, protein import into mitochondrial matrix	57	3	0.82	0.04836	XM_021568206.2,XM_021615358.2,XM_036966869.1
BP	DOCvsVEH	GO:0010359	GO:0010359, regulation of anion channel activity	34	3	0.49	0.0493	XM_036956254.1,XM_036956255.1,XM_036958645.1
BP	DOCvsVEH	GO:0046314	GO:0046314, phosphocreatine biosynthetic process	5	2	0.07	0.00199	XM_021587698.2,XM_021617754.2
BP	DOCvsVEH	GO:0009061	GO:0009061, anaerobic respiration	5	2	0.07	0.00199	XM_021560043.2,XM_036953495.1
BP	DOCvsVEH	GO:0009106	GO:0009106, lipoate metabolic process	5	2	0.07	0.00199	XM_021567324.2,XM_021598844.2
BP	DOCvsVEH	GO:0006535	GO:0006535, cysteine biosynthetic process from serine	6	2	0.09	0.00295	XM_021597866.2,XM_036959554.1
BP	DOCvsVEH	GO:0002383	GO:0002383, immune response in brain or nervous system	6	2	0.09	0.00295	NM_001124738.1,XM_021559488.2
BP	DOCvsVEH	GO:0070965	GO:0070965, positive regulation of neutrophil mediated killing of fungus	6	2	0.09	0.00295	XM_021564871.2,XM_021575835.2
BP	DOCvsVEH	GO:1904592	GO:1904592, positive regulation of protein refolding	7	2	0.1	0.0041	XM_021617785.2,XM_036964715.1
BP	DOCvsVEH	GO:1990832	GO:1990832, slow axonal transport	7	2	0.1	0.0041	XM_021617785.2,XM_036964715.1
BP	DOCvsVEH	GO:0097214	GO:0097214, positive regulation of lysosomal membrane permeability	7	2	0.1	0.0041	XM_021617785.2,XM_036964715.1
BP	DOCvsVEH	GO:0021744	GO:0021744, dorsal motor nucleus of vagus nerve development	7	2	0.1	0.0041	XM_021588751.2,XM_036962531.1
BP	DOCvsVEH	GO:1902769	GO:1902769, regulation of choline O-acetyltransferase activity	7	2	0.1	0.0041	XM_021606473.2,XM_021622063.2
BP	DOCvsVEH	GO:0002525	GO:0002525, acute inflammatory response to non-antigenic stimulus	7	2	0.1	0.0041	XM_036989313.1,XM_036989314.1
BP	DOCvsVEH	GO:0019254	GO:0019254, carnitine metabolic process, CoA-linked	7	2	0.1	0.0041	XM_036982458.1,XM_036986757.1
BP	DOCvsVEH	GO:1904764	GO:1904764, chaperone-mediated autophagy translocation complex disassembly	7	2	0.1	0.0041	XM_021617785.2,XM_036964715.1
BP	DOCvsVEH	GO:1903070	GO:1903070, negative regulation of ER-associated ubiquitin-dependent protein catabolic process	8	2	0.11	0.00541	XM_021603459.2,XM_021613641.2
BP	DOCvsVEH	GO:0021539	GO:0021539, subthalamus development	8	2	0.11	0.00541	XM_021561787.2,XM_021583320.2
BP	DOCvsVEH	GO:0030844	GO:0030844, positive regulation of intermediate filament depolymerization	9	2	0.13	0.00689	XM_036945996.1,XM_036946022.1
BP	DOCvsVEH	GO:2000552	GO:2000552, negative regulation of T-helper 2 cell cytokine production	9	2	0.13	0.00689	XM_021564871.2,XM_021575835.2
BP	DOCvsVEH	GO:0032918	GO:0032918, spermidine acetylation	9	2	0.13	0.00689	XM_021618749.2,XM_021620352.2
BP	DOCvsVEH	GO:0006565	GO:0006565, L-serine catabolic process	10	2	0.14	0.00853	XM_021597866.2,XM_036959554.1
BP	DOCvsVEH	GO:0010961	GO:0010961, cellular magnesium ion homeostasis	10	2	0.14	0.00853	XM_021570329.2,XM_021597838.2
BP	DOCvsVEH	GO:1905345	GO:1905345, protein localization to cleavage furrow	11	2	0.16	0.01033	XM_021609293.2,XM_021615332.2
BP	DOCvsVEH	GO:0046208	GO:0046208, spermine catabolic process	11	2	0.16	0.01033	XM_021618749.2,XM_021620352.2
BP	DOCvsVEH	GO:0070295	GO:0070295, renal water absorption	11	2	0.16	0.01033	XM_021589158.2,XM_021605302.2
BP	DOCvsVEH	GO:0015793	GO:0015793, glycerol transport	11	2	0.16	0.01033	XM_021589158.2,XM_021605302.2
BP	DOCvsVEH	GO:0050936	GO:0050936, xanthophore differentiation	11	2	0.16	0.01033	NM_001124738.1,XM_021559488.2
BP	DOCvsVEH	GO:0090297	GO:0090297, positive regulation of mitochondrial DNA replication	11	2	0.16	0.01033	XM_021591057.2,XM_021602568.2
BP	DOCvsVEH	GO:0006546	GO:0006546, glycine catabolic process	13	2	0.19	0.01437	XM_021567324.2,XM_021598844.2
BP	DOCvsVEH	GO:0061738	GO:0061738, late endosomal microautophagy	13	2	0.19	0.01437	XM_021617785.2,XM_036964715.1
BP	DOCvsVEH	GO:1902616	GO:1902616, acyl carnitine transmembrane transport	13	2	0.19	0.01437	XM_021570329.2,XM_036955160.1
BP	DOCvsVEH	GO:0034514	GO:0034514, mitochondrial unfolded protein response	13	2	0.19	0.01437	XM_036941747.1,XM_036959264.1
BP	DOCvsVEH	GO:0061075	GO:0061075, positive regulation of neural retina development	14	2	0.2	0.01661	NM_001124738.1,XM_021559488.2
BP	DOCvsVEH	GO:0070814	GO:0070814, hydrogen sulfide biosynthetic process	14	2	0.2	0.01661	XM_021597866.2,XM_036959554.1
BP	DOCvsVEH	GO:0043418	GO:0043418, homocysteine catabolic process	15	2	0.21	0.01898	XM_021597866.2,XM_036959554.1
BP	DOCvsVEH	GO:0019346	GO:0019346, transsulfuration	15	2	0.21	0.01898	XM_021597866.2,XM_036959554.1
BP	DOCvsVEH	GO:0021935	GO:0021935, cerebellar granule cell precursor tangential migration	15	2	0.21	0.01898	XM_021600079.2,XM_036947019.1
BP	DOCvsVEH	GO:0019448	GO:0019448, L-cysteine catabolic process	16	2	0.23	0.02149	XM_021597866.2,XM_036959554.1
BP	DOCvsVEH	GO:2001206	GO:2001206, positive regulation of osteoclast development	17	2	0.24	0.02413	XM_036933398.1,XM_036989136.1
BP	DOCvsVEH	GO:0010045	GO:0010045, response to nickel cation	17	2	0.24	0.02413	XM_021617785.2,XM_036964715.1
BP	DOCvsVEH	GO:0008635	GO:0008635, activation of cysteine-type endopeptidase activity involved in apoptotic process by cytochrome c	17	2	0.24	0.02413	NM_001124647.1,XM_021618318.2
BP	DOCvsVEH	GO:1903071	GO:1903071, positive regulation of ER-associated ubiquitin-dependent protein catabolic process	18	2	0.26	0.02689	XM_021603459.2,XM_036947588.1
BP	DOCvsVEH	GO:0042262	GO:0042262, DNA protection	18	2	0.26	0.02689	XM_021597866.2,XM_036959554.1
BP	DOCvsVEH	GO:0007594	GO:0007594, puparial adhesion	19	2	0.27	0.02977	XM_021588198.2,XM_036990065.1
BP	DOCvsVEH	GO:1903298	GO:1903298, negative regulation of hypoxia-induced intrinsic apoptotic signaling pathway	20	2	0.29	0.03277	XM_021568898.2,XM_021569019.2
BP	DOCvsVEH	GO:0006041	GO:0006041, glucosamine metabolic process	20	2	0.29	0.03277	XM_021621522.2,XM_036970153.1
BP	DOCvsVEH	GO:0033864	GO:0033864, positive regulation of NAD(P)H oxidase activity	21	2	0.3	0.03589	XM_021605452.2,XM_036947744.1
BP	DOCvsVEH	GO:0042426	GO:0042426, choline catabolic process	21	2	0.3	0.03589	XM_021601678.2,XM_036987330.1
BP	DOCvsVEH	GO:0034625	GO:0034625, fatty acid elongation, monounsaturated fatty acid	22	2	0.31	0.03911	XM_021601661.2,XM_021623933.2
BP	DOCvsVEH	GO:0034626	GO:0034626, fatty acid elongation, polyunsaturated fatty acid	22	2	0.31	0.03911	XM_021601661.2,XM_021623933.2
BP	DOCvsVEH	GO:0006627	GO:0006627, protein processing involved in protein targeting to mitochondrion	22	2	0.31	0.03911	XM_021576199.2,XM_036938939.1
BP	DOCvsVEH	GO:1901097	GO:1901097, negative regulation of autophagosome maturation	22	2	0.31	0.03911	XM_021559445.2,XM_021594051.2
BP	DOCvsVEH	GO:0019367	GO:0019367, fatty acid elongation, saturated fatty acid	22	2	0.31	0.03911	XM_021601661.2,XM_021623933.2
BP	DOCvsVEH	GO:0034551	GO:0034551, mitochondrial respiratory chain complex III assembly	22	2	0.31	0.03911	XM_021601567.2,XM_036956116.1
BP	DOCvsVEH	GO:0035795	GO:0035795, negative regulation of mitochondrial membrane permeability	13	2	0.19	0.04228	XM_021606334.2,XM_021621814.2
BP	DOCvsVEH	GO:0044036	GO:0044036, cell wall macromolecule metabolic process	23	2	0.33	0.04244	XM_036952526.1,XM_036971217.1
BP	DOCvsVEH	GO:0038145	GO:0038145, macrophage colony-stimulating factor signaling pathway	23	2	0.33	0.04244	NM_001124738.1,XM_021559488.2
BP	DOCvsVEH	GO:0014005	GO:0014005, microglia development	23	2	0.33	0.04244	XM_021569995.2,XM_036959553.1
BP	DOCvsVEH	GO:0032364	GO:0032364, oxygen homeostasis	24	2	0.34	0.04586	XM_021612540.2,XM_021615925.2
BP	DOCvsVEH	GO:2000562	GO:2000562, negative regulation of CD4-positive, alpha-beta T cell proliferation	24	2	0.34	0.04586	XM_021622417.2,XM_036962601.1
BP	DOCvsVEH	GO:0048052	GO:0048052, R1/R6 cell differentiation	25	2	0.36	0.04939	XM_021585192.2,XM_021591238.2
BP	DOCvsVEH	GO:1900126	GO:1900126, negative regulation of hyaluronan biosynthetic process	25	2	0.36	0.04939	XM_021588198.2,XM_036990065.1
BP	DOCvsVEH	GO:0071332	GO:0071332, cellular response to fructose stimulus	25	2	0.36	0.04939	XM_036958073.1,XM_036966779.1
CC	DOCvsVEH	GO:0005739	GO:0005739, mitochondrion	5225	220	75.32	0.04074	NM_001124203.1,NM_001124647.1,NM_001124745.1,NM_001160491.1,NM_001165042.1,NM_001171861.2,NM_001172531.1,XM_021560043.2,XM_021560379.2,XM_021560806.2,XM_021560982.2,XM_021561140.2,XM_021561787.2,XM_021562675.2,XM_021562836.2,XM_021562942.2,XM_021563077.2,XM_021563083.2,XM_021563322.2,XM_021563425.2,XM_021564871.2,XM_021566044.2,XM_021566131.2,XM_021566515.2,XM_021566583.2,XM_021567324.2,XM_021568…
CC	DOCvsVEH	GO:0031410	GO:0031410, cytoplasmic vesicle	9620	184	138.68	0.01848	NM_001124429.1,NM_001124461.1,NM_001124494.1,NM_001124577.1,NM_001124597.1,NM_001124599.1,NM_001124745.1,NM_001171899.1,XM_021556854.2,XM_021556993.2,XM_021557099.2,XM_021557713.2,XM_021558682.2,XM_021561543.2,XM_021561546.2,XM_021562188.2,XM_021562675.2,XM_021563100.2,XM_021564806.2,XM_021564871.2,XM_021565504.2,XM_021566378.2,XM_021567324.2,XM_021568124.2,XM_021569318.2,XM_021572584.2,XM_021574…
CC	DOCvsVEH	GO:0016021	GO:0016021, integral component of membrane	9579	180	138.09	0.00474	NM_001124325.1,NM_001124360.1,NM_001124461.1,NM_001124577.1,NM_001124597.1,NM_001124738.1,NM_001160491.1,NM_001160668.1,XM_021558316.2,XM_021558317.2,XM_021559488.2,XM_021561140.2,XM_021561370.2,XM_021561543.2,XM_021561787.2,XM_021563425.2,XM_021565504.2,XM_021565575.2,XM_021567247.2,XM_021568206.2,XM_021568424.2,XM_021569019.2,XM_021569451.2,XM_021569666.2,XM_021569995.2,XM_021570329.2,XM_021571…
CC	DOCvsVEH	GO:0031966	GO:0031966, mitochondrial membrane	2138	137	30.82	6.6e-05	NM_001160491.1,NM_001165042.1,NM_001172531.1,XM_021560043.2,XM_021560379.2,XM_021561140.2,XM_021561787.2,XM_021562675.2,XM_021562836.2,XM_021562942.2,XM_021563077.2,XM_021563322.2,XM_021563425.2,XM_021564871.2,XM_021568206.2,XM_021568424.2,XM_021569019.2,XM_021569365.2,XM_021569666.2,XM_021570329.2,XM_021570525.2,XM_021571552.2,XM_021572058.2,XM_021573749.2,XM_021575835.2,XM_021576199.2,XM_021576…
CC	DOCvsVEH	GO:0005743	GO:0005743, mitochondrial inner membrane	1343	104	19.36	8.3e-16	NM_001160491.1,NM_001165042.1,NM_001172531.1,XM_021560043.2,XM_021560379.2,XM_021561140.2,XM_021561787.2,XM_021562836.2,XM_021562942.2,XM_021563322.2,XM_021563425.2,XM_021568424.2,XM_021569365.2,XM_021569666.2,XM_021570329.2,XM_021570525.2,XM_021571552.2,XM_021572058.2,XM_021576199.2,XM_021576516.2,XM_021577379.2,XM_021577543.2,XM_021577968.2,XM_021579335.2,XM_021579685.2,XM_021579753.2,XM_021579…
CC	DOCvsVEH	GO:0005759	GO:0005759, mitochondrial matrix	1249	94	18	1e-21	NM_001124203.1,NM_001124745.1,NM_001160491.1,NM_001165042.1,NM_001171861.2,NM_001172531.1,XM_021560379.2,XM_021560806.2,XM_021560982.2,XM_021561140.2,XM_021562836.2,XM_021562942.2,XM_021563322.2,XM_021566131.2,XM_021566515.2,XM_021567324.2,XM_021569451.2,XM_021569666.2,XM_021570525.2,XM_021571083.2,XM_021571138.2,XM_021573382.2,XM_021575991.2,XM_021576606.2,XM_021577610.2,XM_021577968.2,XM_021580…
CC	DOCvsVEH	GO:0098798	GO:0098798, mitochondrial protein-containing complex	668	76	9.63	0.02762	NM_001124203.1,NM_001165042.1,XM_021560043.2,XM_021560379.2,XM_021560982.2,XM_021561787.2,XM_021562836.2,XM_021562942.2,XM_021567324.2,XM_021568206.2,XM_021568424.2,XM_021569365.2,XM_021569666.2,XM_021571138.2,XM_021571552.2,XM_021572058.2,XM_021576199.2,XM_021577383.2,XM_021577968.2,XM_021579335.2,XM_021579753.2,XM_021582280.2,XM_021583320.2,XM_021583529.2,XM_021584130.2,XM_021585298.2,XM_021586…
CC	DOCvsVEH	GO:0043209	GO:0043209, myelin sheath	947	69	13.65	1.7e-30	NM_001124209.1,NM_001124461.1,NM_001124597.1,NM_001160491.1,NM_001165042.1,XM_021556828.2,XM_021560043.2,XM_021560806.2,XM_021561140.2,XM_021561370.2,XM_021563424.2,XM_021563425.2,XM_021567324.2,XM_021568898.2,XM_021569666.2,XM_021569995.2,XM_021570525.2,XM_021575991.2,XM_021576199.2,XM_021576423.2,XM_021576606.2,XM_021577379.2,XM_021577543.2,XM_021579335.2,XM_021579753.2,XM_021580806.2,XM_021583…
CC	DOCvsVEH	GO:0005789	GO:0005789, endoplasmic reticulum membrane	3028	58	43.65	0.02864	NM_001124302.1,NM_001160668.1,NM_001165131.2,XM_021559445.2,XM_021561370.2,XM_021562960.2,XM_021563077.2,XM_021565445.2,XM_021565504.2,XM_021566378.2,XM_021567247.2,XM_021569019.2,XM_021572201.2,XM_021574252.2,XM_021576291.2,XM_021579284.2,XM_021585246.2,XM_021586470.2,XM_021589542.2,XM_021589766.2,XM_021594051.2,XM_021596777.2,XM_021596779.2,XM_021599325.2,XM_021600941.2,XM_021601661.2,XM_021602…
CC	DOCvsVEH	GO:0005764	GO:0005764, lysosome	2111	56	30.43	0.03999	NM_001124494.1,XM_021557713.2,XM_021558156.2,XM_021558682.2,XM_021561543.2,XM_021564871.2,XM_021566378.2,XM_021569905.2,XM_021572417.2,XM_021575835.2,XM_021577696.2,XM_021582966.2,XM_021583421.2,XM_021584012.2,XM_021584204.2,XM_021585935.2,XM_021586198.2,XM_021587660.2,XM_021588198.2,XM_021590723.2,XM_021593068.2,XM_021602100.2,XM_021610135.2,XM_021613980.2,XM_021616990.2,XM_021617785.2,XM_021618…
CC	DOCvsVEH	GO:0009986	GO:0009986, cell surface	2987	53	43.06	0.01246	NM_001124360.1,NM_001124599.1,NM_001124738.1,NM_001160482.1,XM_021559366.2,XM_021559488.2,XM_021565575.2,XM_021568898.2,XM_021570525.2,XM_021582926.2,XM_021584012.2,XM_021585403.2,XM_021590723.2,XM_021592518.2,XM_021592768.2,XM_021601101.2,XM_021601275.2,XM_021607445.2,XM_021613641.2,XM_021615478.2,XM_021615481.2,XM_021615820.2,XM_021615822.2,XM_021617785.2,XM_021617809.2,XM_021623080.2,XM_021624…
CC	DOCvsVEH	GO:0098800	GO:0098800, inner mitochondrial membrane protein complex	327	47	4.71	0.04924	NM_001165042.1,XM_021560043.2,XM_021561787.2,XM_021568424.2,XM_021569365.2,XM_021569666.2,XM_021571552.2,XM_021572058.2,XM_021576199.2,XM_021577968.2,XM_021579335.2,XM_021579753.2,XM_021582280.2,XM_021583320.2,XM_021583529.2,XM_021586142.2,XM_021586353.2,XM_021586354.2,XM_021587076.2,XM_021590664.2,XM_021597203.2,XM_021598670.2,XM_021598871.2,XM_021598953.2,XM_021602118.2,XM_021603769.2,XM_021606…
CC	DOCvsVEH	GO:0016324	GO:0016324, apical plasma membrane	1811	44	26.11	0.00321	NM_001124461.1,NM_001124577.1,NM_001124745.1,NM_001160482.1,XM_021571392.2,XM_021571728.2,XM_021588198.2,XM_021588751.2,XM_021589158.2,XM_021590862.2,XM_021591418.2,XM_021591545.2,XM_021592768.2,XM_021601275.2,XM_021604573.2,XM_021612221.2,XM_021615995.2,XM_021618761.2,XM_021623080.2,XM_021624849.2,XM_021625736.2,XM_036937213.1,XM_036943918.1,XM_036947728.1,XM_036947729.1,XM_036947730.1,XM_036952…
CC	DOCvsVEH	GO:0045121	GO:0045121, membrane raft	1710	37	24.65	0.01452	NM_001124461.1,NM_001124745.1,NM_001160491.1,NM_001246335.1,XM_021556854.2,XM_021561140.2,XM_021563424.2,XM_021568898.2,XM_021576606.2,XM_021580806.2,XM_021583888.2,XM_021589158.2,XM_021591057.2,XM_021602568.2,XM_021603758.2,XM_021606473.2,XM_021608694.2,XM_021615478.2,XM_021615481.2,XM_021617785.2,XM_021622063.2,XM_036943918.1,XM_036946001.1,XM_036947744.1,XM_036949274.1,XM_036952666.1,XM_036954…
CC	DOCvsVEH	GO:0016323	GO:0016323, basolateral plasma membrane	1758	36	25.34	0.02392	NM_001124461.1,NM_001124577.1,NM_001124745.1,NM_001171899.1,XM_021556854.2,XM_021566114.2,XM_021571728.2,XM_021576487.2,XM_021584012.2,XM_021589158.2,XM_021604573.2,XM_021605302.2,XM_021614698.2,XM_021615478.2,XM_021615481.2,XM_021618523.2,XM_036933398.1,XM_036934561.1,XM_036935946.1,XM_036943918.1,XM_036949274.1,XM_036951279.1,XM_036954167.1,XM_036958645.1,XM_036959466.1,XM_036961697.1,XM_036965…
CC	DOCvsVEH	GO:0005765	GO:0005765, lysosomal membrane	884	28	12.74	0.02689	XM_021557713.2,XM_021558156.2,XM_021558682.2,XM_021561543.2,XM_021566378.2,XM_021569905.2,XM_021577696.2,XM_021584012.2,XM_021584204.2,XM_021586198.2,XM_021588198.2,XM_021590723.2,XM_021616990.2,XM_021617785.2,XM_021618761.2,XM_021624849.2,XM_021625182.2,XM_036941114.1,XM_036949274.1,XM_036958645.1,XM_036964715.1,XM_036970008.1,XM_036973266.1,XM_036980139.1,XM_036980143.1,XM_036987041.1,XM_036987…
CC	DOCvsVEH	GO:0005741	GO:0005741, mitochondrial outer membrane	731	27	10.54	5.2e-05	XM_021562675.2,XM_021563077.2,XM_021564871.2,XM_021568206.2,XM_021575835.2,XM_021576606.2,XM_021577383.2,XM_021580806.2,XM_021581925.2,XM_021585886.2,XM_021593909.2,XM_021598710.2,XM_021601150.2,XM_021606334.2,XM_021618939.2,XM_021620655.2,XM_021623178.2,XM_021624785.2,XM_021625641.2,XM_036956254.1,XM_036956255.1,XM_036957568.1,XM_036969939.1,XM_036978957.1,XM_036979955.1,XM_036982101.1,XM_036989…
CC	DOCvsVEH	GO:0005798	GO:0005798, Golgi-associated vesicle	811	21	11.69	0.03634	NM_001124494.1,XM_021577696.2,XM_021580171.2,XM_021586198.2,XM_021591545.2,XM_021602894.2,XM_021605241.2,XM_021622856.1,XM_021624058.2,XM_036937090.1,XM_036937923.1,XM_036945656.1,XM_036958645.1,XM_036959553.1,XM_036969885.1,XM_036972911.1,XM_036972912.1,XM_036976654.1,XM_036977244.1,XM_036981176.1,XM_036981441.1
CC	DOCvsVEH	GO:0045335	GO:0045335, phagocytic vesicle	596	19	8.59	0.0092	NM_001124429.1,XM_021557713.2,XM_021563100.2,XM_021584204.2,XM_021585246.2,XM_021602100.2,XM_021604573.2,XM_021606124.2,XM_021613980.2,XM_021621526.2,XM_021624849.2,XM_036956337.1,XM_036957879.1,XM_036959466.1,XM_036960308.1,XM_036969930.1,XM_036973832.1,XM_036977244.1,XM_036984305.1
CC	DOCvsVEH	GO:0005777	GO:0005777, peroxisome	508	18	7.32	0.04677	XM_021563083.2,XM_021568071.2,XM_021575520.2,XM_021585298.2,XM_021586322.2,XM_021587661.2,XM_021591228.2,XM_021598719.2,XM_021602821.2,XM_036936405.1,XM_036936743.1,XM_036940666.1,XM_036954581.1,XM_036959264.1,XM_036959282.1,XM_036960380.1,XM_036961937.1,XM_036969939.1
CC	DOCvsVEH	GO:0042582	GO:0042582, azurophil granule	487	17	7.02	0.01575	NM_001124494.1,XM_021557713.2,XM_021558682.2,XM_021561543.2,XM_021564871.2,XM_021566378.2,XM_021575835.2,XM_021584012.2,XM_021584204.2,XM_021593068.2,XM_021613980.2,XM_021616990.2,XM_036955170.1,XM_036956337.1,XM_036960308.1,XM_036964581.1,XM_036970008.1
CC	DOCvsVEH	GO:0042581	GO:0042581, specific granule	601	16	8.66	0.00082	XM_021557099.2,XM_021561543.2,XM_021564871.2,XM_021575835.2,XM_021604573.2,XM_021613980.2,XM_021616990.2,XM_036949589.1,XM_036956337.1,XM_036957879.1,XM_036958904.1,XM_036959466.1,XM_036960308.1,XM_036964037.1,XM_036978965.1,XM_036978969.1
CC	DOCvsVEH	GO:0070062	GO:0070062, extracellular exosome	400	15	5.77	0.00082	NM_001124353.1,NM_001160482.1,XM_021582966.2,XM_021584204.2,XM_021589158.2,XM_021599850.2,XM_021615206.2,XM_021617785.2,XM_036941747.1,XM_036943506.1,XM_036959264.1,XM_036964581.1,XM_036964715.1,XM_036970344.1,XM_036971817.1
CC	DOCvsVEH	GO:0042645	GO:0042645, mitochondrial nucleoid	111	14	1.6	8.7e-10	NM_001124203.1,NM_001160491.1,XM_021560806.2,XM_021561140.2,XM_021563322.2,XM_021576606.2,XM_021580806.2,XM_021583888.2,XM_021585298.2,XM_021601150.2,XM_021612540.2,XM_036954581.1,XM_036956116.1,XM_036971726.1
CC	DOCvsVEH	GO:0005776	GO:0005776, autophagosome	398	13	5.74	0.02795	NM_001124429.1,XM_021559445.2,XM_021569905.2,XM_021584204.2,XM_021585246.2,XM_021594051.2,XM_021617785.2,XM_021618056.2,XM_021618939.2,XM_036958252.1,XM_036964715.1,XM_036973266.1,XM_036973832.1
CC	DOCvsVEH	GO:0031305	GO:0031305, integral component of mitochondrial inner membrane	102	11	1.47	0.00012	XM_021576516.2,XM_021583529.2,XM_021584130.2,XM_021597963.2,XM_021598871.2,XM_021598953.2,XM_021603769.2,XM_036951852.1,XM_036957568.1,XM_036982283.1,XM_036982284.1
CC	DOCvsVEH	GO:0005758	GO:0005758, mitochondrial intermembrane space	231	11	3.33	0.00059	XM_021566583.2,XM_021579792.2,XM_021591057.2,XM_021602568.2,XM_021615651.2,XM_021615652.2,XM_021618318.2,XM_021623178.2,XM_036941747.1,XM_036951871.1,XM_036957568.1
CC	DOCvsVEH	GO:0001669	GO:0001669, acrosomal vesicle	378	11	5.45	0.04456	XM_021567324.2,XM_021576606.2,XM_021580806.2,XM_021598844.2,XM_021603758.2,XM_021606124.2,XM_036939039.1,XM_036946275.1,XM_036952526.1,XM_036971217.1,XM_036986521.1
CC	DOCvsVEH	GO:0042470	GO:0042470, melanosome	225	10	3.24	0.00247	NM_001124597.1,XM_021609293.2,XM_021613980.2,XM_021617785.2,XM_021624849.2,XM_036956337.1,XM_036960308.1,XM_036964037.1,XM_036964715.1,XM_036976654.1
CC	DOCvsVEH	GO:0005750	GO:0005750, mitochondrial respiratory chain complex III	30	9	0.43	2.8e-10	XM_021561787.2,XM_021568424.2,XM_021569666.2,XM_021576199.2,XM_021583320.2,XM_021609065.2,XM_021609566.2,XM_021613936.2,XM_036938939.1
CC	DOCvsVEH	GO:0005751	GO:0005751, mitochondrial respiratory chain complex IV	42	9	0.61	7.5e-09	XM_021576199.2,XM_021586142.2,XM_021586353.2,XM_021586354.2,XM_021590664.2,XM_021598670.2,XM_021602118.2,XM_021607488.2,XM_036938939.1
CC	DOCvsVEH	GO:0045254	GO:0045254, pyruvate dehydrogenase complex	28	9	0.4	5e-06	XM_021567324.2,XM_021598844.2,XM_021600666.2,XM_021618742.2,XM_021624651.2,XM_036967274.1,XM_036968234.1,XM_036984297.1,XM_036989511.1
CC	DOCvsVEH	GO:0005747	GO:0005747, mitochondrial respiratory chain complex I	92	9	1.33	7.7e-06	XM_021571552.2,XM_021572058.2,XM_021577968.2,XM_021579753.2,XM_021614143.2,XM_021619296.2,XM_021622252.2,XM_036951871.1,XM_036986786.1
CC	DOCvsVEH	GO:0005782	GO:0005782, peroxisomal matrix	157	9	2.26	0.00049	XM_021563083.2,XM_021568071.2,XM_021575520.2,XM_021586322.2,XM_021587661.2,XM_021591228.2,XM_021602821.2,XM_036959264.1,XM_036959282.1
CC	DOCvsVEH	GO:0005882	GO:0005882, intermediate filament	257	9	3.7	0.01725	NM_001124353.1,XM_021557099.2,XM_021561997.2,XM_021617785.2,XM_036945996.1,XM_036946022.1,XM_036949589.1,XM_036964715.1,XM_036982101.1
CC	DOCvsVEH	GO:0030134	GO:0030134, COPII-coated ER to Golgi transport vesicle	322	9	4.64	0.04382	NM_001124494.1,XM_021580171.2,XM_021602894.2,XM_021605241.2,XM_021622856.1,XM_021624058.2,XM_036959553.1,XM_036972911.1,XM_036972912.1
CC	DOCvsVEH	GO:0001533	GO:0001533, cornified envelope	118	8	1.7	0.00033	NM_001124353.1,XM_021557099.2,XM_021557211.2,XM_021568073.2,XM_036942010.1,XM_036949589.1,XM_036959613.1,XM_036978491.1
CC	DOCvsVEH	GO:0099501	GO:0099501, exocytic vesicle membrane	398	8	5.74	0.00415	XM_021557713.2,XM_021587361.2,XM_021619008.2,XM_021624849.2,XM_036933398.1,XM_036954464.1,XM_036976654.1,XM_036982101.1
CC	DOCvsVEH	GO:1904949	GO:1904949, ATPase complex	651	8	9.38	0.00863	NM_001124461.1,XM_021617725.2,XM_036940577.1,XM_036954167.1,XM_036978994.1,XM_036980139.1,XM_036980143.1,XM_036989318.1
CC	DOCvsVEH	GO:0035577	GO:0035577, azurophil granule membrane	202	8	2.91	0.00942	XM_021557713.2,XM_021558682.2,XM_021561543.2,XM_021566378.2,XM_021584012.2,XM_021584204.2,XM_021616990.2,XM_036970008.1
CC	DOCvsVEH	GO:0005771	GO:0005771, multivesicular body	146	8	2.1	0.01378	XM_021615658.2,XM_036943918.1,XM_036949274.1,XM_036964037.1,XM_036971817.1,XM_036972911.1,XM_036972912.1,XM_036976654.1
CC	DOCvsVEH	GO:0035580	GO:0035580, specific granule lumen	222	8	3.2	0.01589	XM_021557099.2,XM_021564871.2,XM_021575835.2,XM_036949589.1,XM_036958904.1,XM_036964037.1,XM_036978965.1,XM_036978969.1
CC	DOCvsVEH	GO:0016327	GO:0016327, apicolateral plasma membrane	271	8	3.91	0.04414	XM_021557099.2,XM_021588751.2,XM_021601275.2,XM_021618523.2,XM_036949589.1,XM_036962531.1,XM_036965492.1,XM_036983451.1
CC	DOCvsVEH	GO:0030057	GO:0030057, desmosome	121	7	1.74	0.00193	XM_021557099.2,XM_021557211.2,XM_021568073.2,XM_021584012.2,XM_036942010.1,XM_036949589.1,XM_036978491.1
CC	DOCvsVEH	GO:0044232	GO:0044232, organelle membrane contact site	89	6	1.28	0.01844	XM_021561370.2,XM_021568206.2,XM_021579284.2,XM_021585246.2,XM_021598953.2,XM_021603769.2
CC	DOCvsVEH	GO:0030670	GO:0030670, phagocytic vesicle membrane	145	6	2.09	0.01904	XM_021584204.2,XM_021602100.2,XM_021606124.2,XM_021621526.2,XM_021624849.2,XM_036969930.1
CC	DOCvsVEH	GO:0042588	GO:0042588, zymogen granule	105	6	1.51	0.02388	XM_021602894.2,XM_021622856.1,XM_036947744.1,XM_036959264.1,XM_036970153.1,XM_036976654.1
CC	DOCvsVEH	GO:0005967	GO:0005967, mitochondrial pyruvate dehydrogenase complex	19	5	0.27	6e-06	XM_021618742.2,XM_021624651.2,XM_036967274.1,XM_036968234.1,XM_036989511.1
CC	DOCvsVEH	GO:0005749	GO:0005749, mitochondrial respiratory chain complex II, succinate dehydrogenase complex (ubiquinone)	19	5	0.27	6e-06	XM_021560043.2,XM_021569365.2,XM_021582280.2,XM_021587076.2,XM_036953495.1
CC	DOCvsVEH	GO:0005833	GO:0005833, hemoglobin complex	22	5	0.32	1.3e-05	NM_001124545.1,NM_001160564.2,XM_021557873.2,XM_021557875.2,XM_021625273.2
CC	DOCvsVEH	GO:0000275	GO:0000275, mitochondrial proton-transporting ATP synthase complex, catalytic sector F(1)	18	5	0.26	2.8e-05	NM_001165042.1,XM_021579335.2,XM_021606473.2,XM_021608668.2,XM_021622063.2
CC	DOCvsVEH	GO:0045252	GO:0045252, oxoglutarate dehydrogenase complex	28	5	0.4	5.7e-05	NM_001124203.1,XM_021567324.2,XM_021577610.2,XM_021598844.2,XM_021606721.2
CC	DOCvsVEH	GO:1990794	GO:1990794, basolateral part of cell	32	5	0.46	9e-05	NM_001124461.1,XM_021566114.2,XM_036954167.1,XM_036968698.1,XM_036989318.1
CC	DOCvsVEH	GO:0005947	GO:0005947, mitochondrial alpha-ketoglutarate dehydrogenase complex	31	5	0.45	0.00023	NM_001124203.1,XM_021562836.2,XM_021567324.2,XM_021598844.2,XM_021606721.2
CC	DOCvsVEH	GO:0005763	GO:0005763, mitochondrial small ribosomal subunit	65	5	0.94	0.00249	XM_021595531.2,XM_021600777.2,XM_021618950.2,XM_036956489.1,XM_036972347.1
CC	DOCvsVEH	GO:0005861	GO:0005861, troponin complex	75	5	1.08	0.01446	XM_021567054.2,XM_021567378.2,XM_021567380.2,XM_021567389.2,XM_036968800.1
CC	DOCvsVEH	GO:0030669	GO:0030669, clathrin-coated endocytic vesicle membrane	164	5	2.36	0.0287	XM_021588198.2,XM_036933750.1,XM_036949274.1,XM_036973832.1,XM_036990065.1
CC	DOCvsVEH	GO:0120001	GO:0120001, apical plasma membrane urothelial plaque	5	4	0.07	2.1e-07	XM_021591418.2,XM_021592768.2,XM_021625736.2,XM_036989838.1
CC	DOCvsVEH	GO:0005742	GO:0005742, mitochondrial outer membrane translocase complex	22	4	0.32	0.00026	XM_021568206.2,XM_021577383.2,XM_021598710.2,XM_036978957.1
CC	DOCvsVEH	GO:0033181	GO:0033181, plasma membrane proton-transporting V-type ATPase complex	42	4	0.61	0.00311	NM_001124597.1,XM_021618761.2,XM_036969930.1,XM_036989136.1
CC	DOCvsVEH	GO:0005890	GO:0005890, sodium:potassium-exchanging ATPase complex	47	4	0.68	0.00468	NM_001124461.1,XM_036954167.1,XM_036978994.1,XM_036989318.1
CC	DOCvsVEH	GO:0044754	GO:0044754, autolysosome	68	4	0.98	0.01688	XM_021569905.2,XM_021584204.2,XM_021618939.2,XM_036973266.1
CC	DOCvsVEH	GO:0016006	GO:0016006, Nebenkern	71	4	1.02	0.01947	XM_021576606.2,XM_021580806.2,XM_021622859.2,XM_036979955.1
CC	DOCvsVEH	GO:0043196	GO:0043196, varicosity	76	4	1.1	0.02432	XM_036951279.1,XM_036963354.1,XM_036974910.1,XM_036974911.1
CC	DOCvsVEH	GO:0097228	GO:0097228, sperm principal piece	86	4	1.24	0.03603	XM_021576423.2,XM_036933398.1,XM_036956254.1,XM_036956255.1
CC	DOCvsVEH	GO:0017133	GO:0017133, mitochondrial electron transfer flavoprotein complex	9	3	0.13	0.00024	XM_021560982.2,XM_021571138.2,XM_021584130.2
CC	DOCvsVEH	GO:1990836	GO:1990836, lysosomal matrix	10	3	0.14	0.00033	XM_021584204.2,XM_021617785.2,XM_036964715.1
CC	DOCvsVEH	GO:0071817	GO:0071817, MMXD complex	16	3	0.23	0.00145	NM_001160491.1,XM_021561140.2,XM_021583888.2
CC	DOCvsVEH	GO:0061617	GO:0061617, MICOS complex	19	3	0.27	0.00243	XM_021583529.2,XM_021598953.2,XM_021603769.2
CC	DOCvsVEH	GO:0005786	GO:0005786, signal recognition particle, endoplasmic reticulum targeting	19	3	0.27	0.00243	XM_021572201.2,XM_021574475.2,XM_021585221.2
CC	DOCvsVEH	GO:0000276	GO:0000276, mitochondrial proton-transporting ATP synthase complex, coupling factor F(o)	29	3	0.42	0.00825	XM_021579335.2,XM_021597203.2,XM_036947748.1
CC	DOCvsVEH	GO:0042587	GO:0042587, glycogen granule	34	3	0.49	0.01282	XM_021589766.2,XM_021615282.2,XM_036941381.1
CC	DOCvsVEH	GO:0061202	GO:0061202, clathrin-sculpted gamma-aminobutyric acid transport vesicle membrane	42	3	0.61	0.0226	XM_021616990.2,XM_021617785.2,XM_036964715.1
CC	DOCvsVEH	GO:0044233	GO:0044233, mitochondria-associated endoplasmic reticulum membrane	50	3	0.72	0.03547	XM_021561370.2,XM_021568206.2,XM_021585246.2
CC	DOCvsVEH	GO:0098575	GO:0098575, lumenal side of lysosomal membrane	7	2	0.1	0.00415	XM_021617785.2,XM_036964715.1
CC	DOCvsVEH	GO:0099523	GO:0099523, presynaptic cytosol	7	2	0.1	0.00415	XM_021617785.2,XM_036964715.1
CC	DOCvsVEH	GO:0017087	GO:0017087, mitochondrial processing peptidase complex	8	2	0.12	0.00549	XM_021569666.2,XM_021609566.2
CC	DOCvsVEH	GO:1990682	GO:1990682, CSF1-CSF1R complex	10	2	0.14	0.00865	NM_001124738.1,XM_021559488.2
CC	DOCvsVEH	GO:0005960	GO:0005960, glycine cleavage complex	13	2	0.19	0.01457	XM_021567324.2,XM_021598844.2
CC	DOCvsVEH	GO:0099524	GO:0099524, postsynaptic cytosol	14	2	0.2	0.01684	XM_021617785.2,XM_036964715.1
CC	DOCvsVEH	GO:0090725	GO:0090725, peripheral region of growth cone	16	2	0.23	0.02179	XM_036978965.1,XM_036978969.1
CC	DOCvsVEH	GO:0071665	GO:0071665, gamma-catenin-TCF7L2 complex	17	2	0.25	0.02446	XM_021557099.2,XM_036949589.1
CC	DOCvsVEH	GO:0034271	GO:0034271, phosphatidylinositol 3-kinase complex, class III, type I	18	2	0.26	0.02726	NM_001124429.1,XM_021585246.2
CC	DOCvsVEH	GO:0009353	GO:0009353, mitochondrial oxoglutarate dehydrogenase complex	22	2	0.32	0.03963	NM_001124203.1,XM_021606721.2
CC	DOCvsVEH	GO:0005945	GO:0005945, 6-phosphofructokinase complex	22	2	0.32	0.03963	XM_021620588.2,XM_021620589.2
MF	DOCvsVEH	GO:0003676	GO:0003676, nucleic acid binding	10837	100	156.54	0.04467	XM_021560379.2,XM_021561592.2,XM_021565504.2,XM_021565774.2,XM_021566044.2,XM_021566435.2,XM_021568898.2,XM_021569187.2,XM_021572306.2,XM_021573467.2,XM_021579779.2,XM_021580139.2,XM_021582828.2,XM_021582832.2,XM_021585192.2,XM_021585221.2,XM_021585246.2,XM_021586471.2,XM_021588198.2,XM_021591228.2,XM_021591530.2,XM_021601109.2,XM_021603948.2,XM_021605219.2,XM_021607661.2,XM_021609915.2,XM_021612…
MF	DOCvsVEH	GO:0015075	GO:0015075, ion transmembrane transporter activity	3266	89	47.18	0.00178	NM_001124325.1,NM_001124461.1,NM_001124577.1,NM_001124597.1,NM_001160482.1,NM_001160491.1,NM_001160668.1,XM_021561140.2,XM_021561543.2,XM_021561546.2,XM_021561787.2,XM_021563077.2,XM_021563425.2,XM_021565504.2,XM_021566906.2,XM_021567247.2,XM_021569666.2,XM_021570329.2,XM_021571392.2,XM_021576199.2,XM_021576516.2,XM_021576593.2,XM_021576606.2,XM_021577379.2,XM_021577543.2,XM_021580806.2,XM_021583…
MF	DOCvsVEH	GO:0015318	GO:0015318, inorganic molecular entity transmembrane transporter activity	3107	84	44.88	0.01042	NM_001124325.1,NM_001124461.1,NM_001124577.1,NM_001124597.1,NM_001160482.1,NM_001160668.1,XM_021561543.2,XM_021561546.2,XM_021561787.2,XM_021563077.2,XM_021563425.2,XM_021565504.2,XM_021566906.2,XM_021569666.2,XM_021570329.2,XM_021571392.2,XM_021576199.2,XM_021576516.2,XM_021576593.2,XM_021576606.2,XM_021577379.2,XM_021577543.2,XM_021580806.2,XM_021583320.2,XM_021586142.2,XM_021586353.2,XM_021586…
MF	DOCvsVEH	GO:0016887	GO:0016887, ATP hydrolysis activity	1826	44	26.38	0.00078	NM_001124461.1,NM_001124597.1,NM_001124745.1,NM_001165042.1,XM_021561543.2,XM_021563100.2,XM_021565504.2,XM_021567378.2,XM_021579335.2,XM_021585192.2,XM_021587361.2,XM_021587864.2,XM_021591238.2,XM_021597203.2,XM_021597492.2,XM_021606124.2,XM_021606473.2,XM_021608244.2,XM_021608668.2,XM_021617785.2,XM_021618761.2,XM_021619008.2,XM_021622063.2,XM_021624849.2,XM_036937131.1,XM_036941158.1,XM_036941…
MF	DOCvsVEH	GO:0005524	GO:0005524, ATP binding	1981	41	28.62	0.01465	NM_001124461.1,NM_001124745.1,XM_021565504.2,XM_021566353.2,XM_021567378.2,XM_021575569.2,XM_021582191.2,XM_021582966.2,XM_021588751.2,XM_021591545.2,XM_021596929.2,XM_021597492.2,XM_021599542.2,XM_021605219.2,XM_021606334.2,XM_021606473.2,XM_021616881.2,XM_021617785.2,XM_021619163.2,XM_021620588.2,XM_021620589.2,XM_021622063.2,XM_021624651.2,XM_036937131.1,XM_036941158.1,XM_036947406.1,XM_036954…
MF	DOCvsVEH	GO:0009055	GO:0009055, electron transfer activity	317	36	4.58	7.2e-05	XM_021560043.2,XM_021560982.2,XM_021561787.2,XM_021563077.2,XM_021568424.2,XM_021569451.2,XM_021569666.2,XM_021571138.2,XM_021571552.2,XM_021572058.2,XM_021576199.2,XM_021577968.2,XM_021579753.2,XM_021579792.2,XM_021582280.2,XM_021583320.2,XM_021584130.2,XM_021586142.2,XM_021586353.2,XM_021586354.2,XM_021587076.2,XM_021598670.2,XM_021607488.2,XM_021608309.2,XM_021609065.2,XM_021609566.2,XM_021613…
MF	DOCvsVEH	GO:0005200	GO:0005200, structural constituent of cytoskeleton	718	18	10.37	0.01818	NM_001124353.1,XM_021570096.2,XM_021571018.2,XM_021571728.2,XM_021590661.2,XM_021605992.2,XM_021609435.2,XM_036935946.1,XM_036937309.1,XM_036940222.1,XM_036941366.1,XM_036942010.1,XM_036949240.1,XM_036961584.1,XM_036970787.1,XM_036979841.1,XM_036982101.1,XM_036988111.1
MF	DOCvsVEH	GO:0051087	GO:0051087, chaperone binding	477	17	6.89	0.00068	NM_001124461.1,NM_001124494.1,XM_021560806.2,XM_021606721.2,XM_021617785.2,XM_021617942.2,XM_021623671.2,XM_036943440.1,XM_036946285.1,XM_036954167.1,XM_036958645.1,XM_036959264.1,XM_036959553.1,XM_036964715.1,XM_036966869.1,XM_036971726.1,XM_036989318.1
MF	DOCvsVEH	GO:0019829	GO:0019829, ATPase-coupled cation transmembrane transporter activity	241	16	3.48	0.00418	NM_001124461.1,NM_001124597.1,XM_021561543.2,XM_021565504.2,XM_021597203.2,XM_021606124.2,XM_021606473.2,XM_021608668.2,XM_021618761.2,XM_021622063.2,XM_021624849.2,XM_036954167.1,XM_036961937.1,XM_036969930.1,XM_036978994.1,XM_036989318.1
MF	DOCvsVEH	GO:0042625	GO:0042625, ATPase-coupled ion transmembrane transporter activity	255	16	3.68	0.01957	NM_001124461.1,NM_001124597.1,XM_021561543.2,XM_021565504.2,XM_021597203.2,XM_021606124.2,XM_021606473.2,XM_021608668.2,XM_021618761.2,XM_021622063.2,XM_021624849.2,XM_036954167.1,XM_036961937.1,XM_036969930.1,XM_036978994.1,XM_036989318.1
MF	DOCvsVEH	GO:0051117	GO:0051117, ATPase binding	472	15	6.82	0.00406	NM_001124461.1,XM_021596777.2,XM_021596779.2,XM_021606124.2,XM_021606760.2,XM_021615358.2,XM_021624849.2,XM_036935946.1,XM_036943440.1,XM_036954167.1,XM_036954826.1,XM_036962393.1,XM_036978994.1,XM_036979841.1,XM_036989318.1
MF	DOCvsVEH	GO:0048306	GO:0048306, calcium-dependent protein binding	411	14	5.94	0.00295	XM_021557349.2,XM_021567054.2,XM_021567378.2,XM_021567389.2,XM_021574653.2,XM_021585458.2,XM_021613980.2,XM_021623080.2,XM_036937213.1,XM_036956172.1,XM_036956337.1,XM_036960308.1,XM_036968800.1,XM_036971817.1
MF	DOCvsVEH	GO:0031072	GO:0031072, heat shock protein binding	738	13	10.66	0.01981	NM_001124745.1,XM_021560806.2,XM_021568898.2,XM_021586322.2,XM_021588198.2,XM_021599542.2,XM_021606721.2,XM_021616015.2,XM_021617785.2,XM_021625408.2,XM_036939610.1,XM_036964715.1,XM_036990065.1
MF	DOCvsVEH	GO:0016407	GO:0016407, acetyltransferase activity	304	13	4.39	0.02979	XM_021585298.2,XM_021587864.2,XM_021618244.2,XM_021618749.2,XM_021620352.2,XM_036938403.1,XM_036940577.1,XM_036954581.1,XM_036968234.1,XM_036970153.1,XM_036976325.1,XM_036987940.1,XM_036989511.1
MF	DOCvsVEH	GO:0051287	GO:0051287, NAD binding	114	11	1.65	7.4e-05	NM_001172531.1,XM_021563424.2,XM_021567324.2,XM_021585298.2,XM_021598844.2,XM_021601150.2,XM_036939068.1,XM_036939069.1,XM_036939071.1,XM_036940666.1,XM_036954581.1
MF	DOCvsVEH	GO:0043531	GO:0043531, ADP binding	276	11	3.99	0.00247	NM_001124461.1,NM_001172531.1,XM_021605219.2,XM_021606473.2,XM_021617785.2,XM_021622063.2,XM_036941158.1,XM_036954167.1,XM_036964715.1,XM_036966453.1,XM_036989318.1
MF	DOCvsVEH	GO:0051082	GO:0051082, unfolded protein binding	350	11	5.06	0.01375	NM_001124745.1,XM_021560806.2,XM_021561370.2,XM_021568206.2,XM_021615358.2,XM_021617785.2,XM_036941747.1,XM_036943440.1,XM_036959264.1,XM_036964715.1,XM_036968673.1
MF	DOCvsVEH	GO:0015108	GO:0015108, chloride transmembrane transporter activity	430	11	6.21	0.04996	NM_001124325.1,XM_021596777.2,XM_021596779.2,XM_021614698.2,XM_036933398.1,XM_036957879.1,XM_036958645.1,XM_036961697.1,XM_036966779.1,XM_036970626.1,XM_036976497.1
MF	DOCvsVEH	GO:0050660	GO:0050660, flavin adenine dinucleotide binding	212	10	3.06	9.8e-05	XM_021563322.2,XM_021567324.2,XM_021568071.2,XM_021571138.2,XM_021584130.2,XM_021598844.2,XM_021623178.2,XM_021625017.2,XM_036982458.1,XM_036986757.1
MF	DOCvsVEH	GO:0008137	GO:0008137, NADH dehydrogenase (ubiquinone) activity	83	9	1.2	3.3e-06	XM_021571552.2,XM_021572058.2,XM_021577968.2,XM_021579753.2,XM_021614143.2,XM_021619296.2,XM_021622252.2,XM_036951871.1,XM_036986786.1
MF	DOCvsVEH	GO:0044769	GO:0044769, ATPase activity, coupled to transmembrane movement of ions, rotational mechanism	66	9	0.95	0.00095	NM_001124597.1,XM_021597203.2,XM_021606124.2,XM_021606473.2,XM_021608668.2,XM_021618761.2,XM_021622063.2,XM_021624849.2,XM_036969930.1
MF	DOCvsVEH	GO:0004129	GO:0004129, cytochrome-c oxidase activity	41	8	0.59	1.1e-07	XM_021563077.2,XM_021586142.2,XM_021586353.2,XM_021586354.2,XM_021598670.2,XM_021607488.2,XM_021608309.2,XM_021620655.2
MF	DOCvsVEH	GO:0020037	GO:0020037, heme binding	199	8	2.87	0.00874	XM_021579792.2,XM_021582280.2,XM_021587076.2,XM_021589895.2,XM_021597866.2,XM_021607648.2,XM_036959554.1,XM_036976629.1
MF	DOCvsVEH	GO:0015301	GO:0015301, anion:anion antiporter activity	103	8	1.49	0.01327	NM_001124325.1,NM_001160491.1,XM_021561140.2,XM_021583888.2,XM_036966779.1,XM_036970626.1,XM_036976497.1,XM_036986998.1
MF	DOCvsVEH	GO:0016679	GO:0016679, oxidoreductase activity, acting on diphenols and related substances as donors	26	8	0.38	0.02844	XM_021561787.2,XM_021569666.2,XM_021576199.2,XM_021583320.2,XM_021607648.2,XM_021609566.2,XM_021613936.2,XM_036938939.1
MF	DOCvsVEH	GO:0008121	GO:0008121, ubiquinol-cytochrome-c reductase activity	24	7	0.35	3.6e-08	XM_021561787.2,XM_021569666.2,XM_021576199.2,XM_021583320.2,XM_021609566.2,XM_021613936.2,XM_036938939.1
MF	DOCvsVEH	GO:0048039	GO:0048039, ubiquinone binding	24	7	0.35	3.6e-08	XM_021561787.2,XM_021569365.2,XM_021579685.2,XM_021582280.2,XM_021583320.2,XM_021584130.2,XM_021587076.2
MF	DOCvsVEH	GO:0000062	GO:0000062, fatty-acyl-CoA binding	60	7	0.87	2.5e-05	XM_021563322.2,XM_021585298.2,XM_021601150.2,XM_021625017.2,XM_036954581.1,XM_036982458.1,XM_036986757.1
MF	DOCvsVEH	GO:0051059	GO:0051059, NF-kappaB binding	135	7	1.95	0.0036	NM_001124745.1,XM_021565774.2,XM_021610856.2,XM_021618304.2,XM_021623080.2,XM_021623283.2,XM_036937213.1
MF	DOCvsVEH	GO:0030145	GO:0030145, manganese ion binding	173	7	2.5	0.01331	XM_021564871.2,XM_021575835.2,XM_021584012.2,XM_021612540.2,XM_021615282.2,XM_036961937.1,XM_036968576.1
MF	DOCvsVEH	GO:0097718	GO:0097718, disordered domain specific binding	206	7	2.98	0.03094	NM_001124209.1,NM_001124745.1,XM_021571018.2,XM_021588198.2,XM_036971930.1,XM_036987940.1,XM_036990065.1
MF	DOCvsVEH	GO:0046961	GO:0046961, proton-transporting ATPase activity, rotational mechanism	52	6	0.75	0.0001	NM_001124597.1,XM_021606124.2,XM_021608668.2,XM_021618761.2,XM_021624849.2,XM_036969930.1
MF	DOCvsVEH	GO:0072341	GO:0072341, modified amino acid binding	312	6	4.51	0.02138	XM_021580955.2,XM_021597866.2,XM_021612531.1,XM_021617785.2,XM_036959554.1,XM_036964715.1
MF	DOCvsVEH	GO:0016408	GO:0016408, C-acyltransferase activity	22	6	0.32	0.02851	NM_001165131.2,XM_021585298.2,XM_021601150.2,XM_021621814.2,XM_036954581.1,XM_036986428.1
MF	DOCvsVEH	GO:0050998	GO:0050998, nitric-oxide synthase binding	173	6	2.5	0.04047	NM_001124461.1,XM_036954167.1,XM_036962601.1,XM_036978994.1,XM_036982101.1,XM_036989318.1
MF	DOCvsVEH	GO:0017080	GO:0017080, sodium channel regulator activity	179	6	2.59	0.04642	XM_021566566.2,XM_021596777.2,XM_021596779.2,XM_021609406.2,XM_021609407.2,XM_021615671.2
MF	DOCvsVEH	GO:0008177	GO:0008177, succinate dehydrogenase (ubiquinone) activity	19	5	0.27	6.1e-06	XM_021560043.2,XM_021569365.2,XM_021582280.2,XM_021587076.2,XM_036953495.1
MF	DOCvsVEH	GO:0050833	GO:0050833, pyruvate transmembrane transporter activity	20	5	0.29	8e-06	XM_021576516.2,XM_021597963.2,XM_036951852.1,XM_036982283.1,XM_036982284.1
MF	DOCvsVEH	GO:0005344	GO:0005344, oxygen carrier activity	27	5	0.39	3.9e-05	NM_001124545.1,NM_001160564.2,XM_021557873.2,XM_021557875.2,XM_021625273.2
MF	DOCvsVEH	GO:0017081	GO:0017081, chloride channel regulator activity	85	5	1.23	0.00158	XM_021566566.2,XM_021609406.2,XM_021609407.2,XM_021615671.2,XM_036958645.1
MF	DOCvsVEH	GO:0031014	GO:0031014, troponin T binding	68	5	0.98	0.00306	XM_021567054.2,XM_021567378.2,XM_021567380.2,XM_021567389.2,XM_036968800.1
MF	DOCvsVEH	GO:1990763	GO:1990763, arrestin family protein binding	73	5	1.05	0.00415	NM_001171899.1,XM_021569318.2,XM_021588198.2,XM_021602500.2,XM_036990065.1
MF	DOCvsVEH	GO:0008308	GO:0008308, voltage-gated anion channel activity	93	5	1.34	0.00543	XM_021576606.2,XM_021580806.2,XM_036957879.1,XM_036961697.1,XM_036979955.1
MF	DOCvsVEH	GO:0031748	GO:0031748, D1 dopamine receptor binding	80	5	1.16	0.00613	NM_001171899.1,XM_021557683.2,XM_021585935.2,XM_021624804.2,XM_036955956.1
MF	DOCvsVEH	GO:0005504	GO:0005504, fatty acid binding	139	5	2.01	0.03364	XM_021565774.2,XM_021568071.2,XM_021617785.2,XM_021625408.2,XM_036964715.1
MF	DOCvsVEH	GO:0015317	GO:0015317, phosphate:proton symporter activity	12	4	0.17	1.9e-05	XM_021563425.2,XM_021577379.2,XM_021577543.2,XM_021604805.2
MF	DOCvsVEH	GO:0042978	GO:0042978, ornithine decarboxylase activator activity	17	4	0.25	8.9e-05	NM_001124599.1,XM_036936685.1,XM_036936688.1,XM_036970619.1
MF	DOCvsVEH	GO:0005391	GO:0005391, P-type sodium:potassium-exchanging transporter activity	35	4	0.51	0.00158	NM_001124461.1,XM_036954167.1,XM_036978994.1,XM_036989318.1
MF	DOCvsVEH	GO:0051539	GO:0051539, 4 iron, 4 sulfur cluster binding	41	4	0.59	0.00286	NM_001171861.2,XM_021569365.2,XM_021575991.2,XM_021584130.2
MF	DOCvsVEH	GO:0003988	GO:0003988, acetyl-CoA C-acyltransferase activity	12	4	0.17	0.00299	XM_021585298.2,XM_021601150.2,XM_021621814.2,XM_036954581.1
MF	DOCvsVEH	GO:0070403	GO:0070403, NAD+ binding	43	4	0.62	0.00341	NM_001172531.1,XM_036939068.1,XM_036939069.1,XM_036939071.1
MF	DOCvsVEH	GO:0019215	GO:0019215, intermediate filament binding	44	4	0.64	0.00371	XM_021561997.2,XM_036945996.1,XM_036946022.1,XM_036987307.1
MF	DOCvsVEH	GO:0097200	GO:0097200, cysteine-type endopeptidase activity involved in execution phase of apoptosis	45	4	0.65	0.00403	NM_001124647.1,NM_001246335.1,XM_036989313.1,XM_036989314.1
MF	DOCvsVEH	GO:0015114	GO:0015114, phosphate ion transmembrane transporter activity	59	4	0.85	0.0105	XM_021563425.2,XM_021577379.2,XM_021577543.2,XM_021604805.2
MF	DOCvsVEH	GO:0005536	GO:0005536, glucose binding	61	4	0.88	0.01177	XM_021566625.2,XM_021606334.2,XM_036956254.1,XM_036956255.1
MF	DOCvsVEH	GO:0030172	GO:0030172, troponin C binding	64	4	0.92	0.01386	XM_021567378.2,XM_021567380.2,XM_021567389.2,XM_036968800.1
MF	DOCvsVEH	GO:0008429	GO:0008429, phosphatidylethanolamine binding	67	4	0.97	0.01616	XM_021613980.2,XM_036956337.1,XM_036960308.1,XM_036964934.1
MF	DOCvsVEH	GO:0019825	GO:0019825, oxygen binding	69	4	1	0.01783	XM_021597866.2,XM_021607648.2,XM_021612540.2,XM_036959554.1
MF	DOCvsVEH	GO:0044548	GO:0044548, S100 protein binding	70	4	1.01	0.0187	XM_021613980.2,XM_036943506.1,XM_036956337.1,XM_036960308.1
MF	DOCvsVEH	GO:0015298	GO:0015298, solute:cation antiporter activity	99	4	1.43	0.02862	NM_001160482.1,XM_021566906.2,XM_021570329.2,XM_036933398.1
MF	DOCvsVEH	GO:0033130	GO:0033130, acetylcholine receptor binding	83	4	1.2	0.03242	XM_021615820.2,XM_021615822.2,XM_036956172.1,XM_036959553.1
MF	DOCvsVEH	GO:1904680	GO:1904680, peptide transmembrane transporter activity	83	4	1.2	0.03242	XM_021568206.2,XM_021593909.2,XM_036966869.1,XM_036978957.1
MF	DOCvsVEH	GO:0031489	GO:0031489, myosin V binding	87	4	1.26	0.03757	XM_021572584.2,XM_036964037.1,XM_036976654.1,XM_036977244.1
MF	DOCvsVEH	GO:0016508	GO:0016508, long-chain-enoyl-CoA hydratase activity	5	3	0.07	2.9e-05	XM_021585298.2,XM_021601150.2,XM_036954581.1
MF	DOCvsVEH	GO:0030523	GO:0030523, dihydrolipoamide S-acyltransferase activity	5	3	0.07	2.9e-05	NM_001124203.1,XM_036968234.1,XM_036989511.1
MF	DOCvsVEH	GO:0004053	GO:0004053, arginase activity	5	3	0.07	2.9e-05	XM_021564871.2,XM_021575835.2,XM_036962601.1
MF	DOCvsVEH	GO:0015207	GO:0015207, adenine transmembrane transporter activity	6	3	0.09	5.8e-05	NM_001160491.1,XM_021561140.2,XM_021583888.2
MF	DOCvsVEH	GO:0005471	GO:0005471, ATP:ADP antiporter activity	6	3	0.09	5.8e-05	NM_001160491.1,XM_021561140.2,XM_021583888.2
MF	DOCvsVEH	GO:0016509	GO:0016509, long-chain-3-hydroxyacyl-CoA dehydrogenase activity	7	3	0.1	0.0001	XM_021585298.2,XM_021601150.2,XM_036954581.1
MF	DOCvsVEH	GO:0047801	GO:0047801, L-cysteine:2-oxoglutarate aminotransferase activity	8	3	0.12	0.00016	XM_021570525.2,XM_021607445.2,XM_036960380.1
MF	DOCvsVEH	GO:0004069	GO:0004069, L-aspartate:2-oxoglutarate aminotransferase activity	8	3	0.12	0.00016	XM_021570525.2,XM_021607445.2,XM_036960380.1
MF	DOCvsVEH	GO:0004925	GO:0004925, prolactin receptor activity	10	3	0.14	0.00033	NM_001124599.1,XM_036936685.1,XM_036936688.1
MF	DOCvsVEH	GO:0030060	GO:0030060, L-malate dehydrogenase activity	10	3	0.14	0.00033	XM_021617942.2,XM_021623671.2,XM_036940666.1
MF	DOCvsVEH	GO:0004300	GO:0004300, enoyl-CoA hydratase activity	13	3	0.19	0.00077	XM_021585298.2,XM_021601150.2,XM_036954581.1
MF	DOCvsVEH	GO:0019158	GO:0019158, mannokinase activity	15	3	0.22	0.0012	XM_021606334.2,XM_036956254.1,XM_036956255.1
MF	DOCvsVEH	GO:0004739	GO:0004739, pyruvate dehydrogenase (acetyl-transferring) activity	15	3	0.22	0.0012	XM_021618742.2,XM_036967274.1,XM_036984297.1
MF	DOCvsVEH	GO:0004340	GO:0004340, glucokinase activity	15	3	0.22	0.0012	XM_021606334.2,XM_036956254.1,XM_036956255.1
MF	DOCvsVEH	GO:0004466	GO:0004466, long-chain-acyl-CoA dehydrogenase activity	12	3	0.17	0.00122	XM_021563322.2,XM_036951003.1,XM_036982458.1
MF	DOCvsVEH	GO:0017018	GO:0017018, myosin phosphatase activity	18	3	0.26	0.00208	XM_021615282.2,XM_036941381.1,XM_036974571.1
MF	DOCvsVEH	GO:0046933	GO:0046933, proton-transporting ATP synthase activity, rotational mechanism	18	3	0.26	0.00208	XM_021597203.2,XM_021606473.2,XM_021622063.2
MF	DOCvsVEH	GO:0008379	GO:0008379, thioredoxin peroxidase activity	19	3	0.27	0.00245	XM_021556828.2,XM_021591228.2,XM_021609388.2
MF	DOCvsVEH	GO:0008865	GO:0008865, fructokinase activity	20	3	0.29	0.00285	XM_021606334.2,XM_036956254.1,XM_036956255.1
MF	DOCvsVEH	GO:0016668	GO:0016668, oxidoreductase activity, acting on a sulfur group of donors, NAD(P) as acceptor	36	3	0.52	0.003	XM_021567324.2,XM_021598844.2,XM_021606317.2
MF	DOCvsVEH	GO:0046912	GO:0046912, acyltransferase, acyl groups converted into alkyl on transfer	21	3	0.3	0.00329	XM_021566131.2,XM_021610150.2,XM_021616545.2
MF	DOCvsVEH	GO:0042288	GO:0042288, MHC class I protein binding	27	3	0.39	0.00678	XM_021606473.2,XM_021622063.2,XM_036947588.1
MF	DOCvsVEH	GO:0015385	GO:0015385, sodium:proton antiporter activity	32	3	0.46	0.01091	NM_001160482.1,XM_021566906.2,XM_036933398.1
MF	DOCvsVEH	GO:0055131	GO:0055131, C3HC4-type RING finger domain binding	32	3	0.46	0.01091	NM_001124745.1,XM_021617785.2,XM_036964715.1
MF	DOCvsVEH	GO:1990050	GO:1990050, phosphatidic acid transfer activity	34	3	0.49	0.01288	XM_021566583.2,XM_021615651.2,XM_021615652.2
MF	DOCvsVEH	GO:0086083	GO:0086083, cell adhesive protein binding involved in bundle of His cell-Purkinje myocyte communication	35	3	0.51	0.01394	XM_021557099.2,XM_036949589.1,XM_036978491.1
MF	DOCvsVEH	GO:0035374	GO:0035374, chondroitin sulfate binding	41	3	0.59	0.02131	XM_021623080.2,XM_036937213.1,XM_036988111.1
MF	DOCvsVEH	GO:0015450	GO:0015450, protein-transporting ATPase activity	43	3	0.62	0.02416	XM_021568206.2,XM_036966869.1,XM_036978957.1
MF	DOCvsVEH	GO:0043237	GO:0043237, laminin-1 binding	50	3	0.72	0.03565	XM_021615478.2,XM_021615481.2,XM_036988111.1
MF	DOCvsVEH	GO:0010485	GO:0010485, H4 histone acetyltransferase activity	51	3	0.74	0.03748	XM_021618244.2,XM_036938403.1,XM_036976325.1
MF	DOCvsVEH	GO:0004862	GO:0004862, cAMP-dependent protein kinase inhibitor activity	55	3	0.79	0.04529	XM_021557683.2,XM_021624804.2,XM_036966453.1
MF	DOCvsVEH	GO:0070991	GO:0070991, medium-chain-acyl-CoA dehydrogenase activity	5	2	0.07	0.00202	XM_036951003.1,XM_036986757.1
MF	DOCvsVEH	GO:0004124	GO:0004124, cysteine synthase activity	6	2	0.09	0.00301	XM_021597866.2,XM_036959554.1
MF	DOCvsVEH	GO:0019809	GO:0019809, spermidine binding	6	2	0.09	0.00301	XM_021618749.2,XM_021620352.2
MF	DOCvsVEH	GO:0003985	GO:0003985, acetyl-CoA C-acetyltransferase activity	6	2	0.09	0.00301	XM_021585298.2,XM_036954581.1
MF	DOCvsVEH	GO:0098605	GO:0098605, selenocystathionine beta-synthase activity	6	2	0.09	0.00301	XM_021597866.2,XM_036959554.1
MF	DOCvsVEH	GO:0004122	GO:0004122, cystathionine beta-synthase activity	6	2	0.09	0.00301	XM_021597866.2,XM_036959554.1
MF	DOCvsVEH	GO:0016005	GO:0016005, phospholipase A2 activator activity	7	2	0.1	0.00417	NM_001246335.1,XM_021615206.2
MF	DOCvsVEH	GO:1904593	GO:1904593, prostaglandin binding	7	2	0.1	0.00417	XM_021617785.2,XM_036964715.1
MF	DOCvsVEH	GO:1990833	GO:1990833, clathrin-uncoating ATPase activity	7	2	0.1	0.00417	XM_021617785.2,XM_036964715.1
MF	DOCvsVEH	GO:0031751	GO:0031751, D4 dopamine receptor binding	7	2	0.1	0.00417	XM_021557683.2,XM_021624804.2
MF	DOCvsVEH	GO:0016401	GO:0016401, palmitoyl-CoA oxidase activity	8	2	0.12	0.00551	XM_021568071.2,XM_036982458.1
MF	DOCvsVEH	GO:0050421	GO:0050421, nitrite reductase (NO-forming) activity	8	2	0.12	0.00551	XM_021597866.2,XM_036959554.1
MF	DOCvsVEH	GO:0031686	GO:0031686, A1 adenosine receptor binding	8	2	0.12	0.00551	XM_021617785.2,XM_036964715.1
MF	DOCvsVEH	GO:0034041	GO:0034041, ABC-type sterol transporter activity	8	2	0.12	0.00551	XM_021587361.2,XM_021619008.2
MF	DOCvsVEH	GO:0004145	GO:0004145, diamine N-acetyltransferase activity	9	2	0.13	0.00701	XM_021618749.2,XM_021620352.2
MF	DOCvsVEH	GO:0004450	GO:0004450, isocitrate dehydrogenase (NADP+) activity	10	2	0.14	0.00868	XM_021598719.2,XM_036959282.1
MF	DOCvsVEH	GO:0031752	GO:0031752, D5 dopamine receptor binding	10	2	0.14	0.00868	XM_021557683.2,XM_021624804.2
MF	DOCvsVEH	GO:0070025	GO:0070025, carbon monoxide binding	11	2	0.16	0.01051	XM_021597866.2,XM_036959554.1
MF	DOCvsVEH	GO:0031419	GO:0031419, cobalamin binding	12	2	0.17	0.01249	XM_021612531.1,XM_021621001.2
MF	DOCvsVEH	GO:0070026	GO:0070026, nitric oxide binding	13	2	0.19	0.01463	XM_021597866.2,XM_036959554.1
MF	DOCvsVEH	GO:0034604	GO:0034604, pyruvate dehydrogenase (NAD+) activity	13	2	0.19	0.01463	XM_021618742.2,XM_036967274.1
MF	DOCvsVEH	GO:0015227	GO:0015227, acyl carnitine transmembrane transporter activity	14	2	0.2	0.0169	XM_021570329.2,XM_036955160.1
MF	DOCvsVEH	GO:0003987	GO:0003987, acetate-CoA ligase activity	14	2	0.2	0.0169	XM_021566515.2,XM_036969939.1
MF	DOCvsVEH	GO:0043532	GO:0043532, angiostatin binding	14	2	0.2	0.0169	XM_021606473.2,XM_021622063.2
MF	DOCvsVEH	GO:0004174	GO:0004174, electron-transferring-flavoprotein dehydrogenase activity	14	2	0.2	0.0169	XM_021584130.2,XM_021623178.2
MF	DOCvsVEH	GO:0051538	GO:0051538, 3 iron, 4 sulfur cluster binding	15	2	0.22	0.01932	XM_021569365.2,XM_021575991.2
MF	DOCvsVEH	GO:0005011	GO:0005011, macrophage colony-stimulating factor receptor activity	15	2	0.22	0.01932	NM_001124738.1,XM_021559488.2
MF	DOCvsVEH	GO:0004345	GO:0004345, glucose-6-phosphate dehydrogenase activity	15	2	0.22	0.01932	XM_021566625.2,XM_021609316.2
MF	DOCvsVEH	GO:0003796	GO:0003796, lysozyme activity	15	2	0.22	0.01932	XM_036952526.1,XM_036971217.1
MF	DOCvsVEH	GO:0001851	GO:0001851, complement component C3b binding	16	2	0.23	0.02187	XM_021624785.2,XM_036988573.1
MF	DOCvsVEH	GO:0004591	GO:0004591, oxoglutarate dehydrogenase (succinyl-transferring) activity	16	2	0.23	0.02187	XM_021577610.2,XM_021606721.2
MF	DOCvsVEH	GO:0005199	GO:0005199, structural constituent of cell wall	17	2	0.25	0.02455	XM_021557099.2,XM_036949589.1
MF	DOCvsVEH	GO:0031750	GO:0031750, D3 dopamine receptor binding	17	2	0.25	0.02455	XM_021557683.2,XM_021624804.2
MF	DOCvsVEH	GO:0008430	GO:0008430, selenium binding	20	2	0.29	0.03334	XM_021556828.2,XM_021587838.2
MF	DOCvsVEH	GO:0003747	GO:0003747, translation release factor activity	21	2	0.3	0.0365	XM_021623106.2,XM_021625657.2
MF	DOCvsVEH	GO:0015250	GO:0015250, water channel activity	21	2	0.3	0.0365	XM_021589158.2,XM_021605302.2
MF	DOCvsVEH	GO:0031871	GO:0031871, proteinase activated receptor binding	22	2	0.32	0.03978	XM_021624785.2,XM_036971817.1
MF	DOCvsVEH	GO:0003872	GO:0003872, 6-phosphofructokinase activity	22	2	0.32	0.03978	XM_021620588.2,XM_021620589.2
MF	DOCvsVEH	GO:0004865	GO:0004865, protein serine/threonine phosphatase inhibitor activity	22	2	0.32	0.03978	XM_021557683.2,XM_021624804.2
MF	DOCvsVEH	GO:0009922	GO:0009922, fatty acid elongase activity	22	2	0.32	0.03978	XM_021601661.2,XM_021623933.2
MF	DOCvsVEH	GO:0015168	GO:0015168, glycerol transmembrane transporter activity	11	2	0.16	0.04266	XM_021589158.2,XM_021605302.2
MF	DOCvsVEH	GO:0016290	GO:0016290, palmitoyl-CoA hydrolase activity	24	2	0.35	0.04664	XM_021588780.2,XM_036952666.1
BP	DOCEPLEvsDOC	GO:0023052	GO:0023052, signaling	28870	192	167.68	0.03964	NM_001124336.1,NM_001281398.1,XM_021556155.2,XM_021556276.2,XM_021556940.2,XM_021557661.2,XM_021557867.2,XM_021558779.2,XM_021559486.2,XM_021562511.2,XM_021563126.2,XM_021563296.2,XM_021563358.2,XM_021563759.2,XM_021563925.2,XM_021564926.2,XM_021565939.2,XM_021566005.2,XM_021566110.2,XM_021569055.2,XM_021570998.2,XM_021571837.2,XM_021572337.2,XM_021574695.2,XM_021575941.2,XM_021576628.2,XM_021578…
BP	DOCEPLEvsDOC	GO:0043933	GO:0043933, protein-containing complex subunit organization	11266	66	65.43	0.01647	XM_021564687.2,XM_021569021.2,XM_021575941.2,XM_021576628.2,XM_021576949.2,XM_021584803.2,XM_021586648.2,XM_021590951.2,XM_021591023.2,XM_021602690.2,XM_021605556.2,XM_021606203.2,XM_021607319.2,XM_021610606.2,XM_021612951.2,XM_021613139.2,XM_021618139.2,XM_021618144.2,XM_021620782.2,XM_021624244.2,XM_036933698.1,XM_036933729.1,XM_036935180.1,XM_036941478.1,XM_036941646.1,XM_036941997.1,XM_036944…
BP	DOCEPLEvsDOC	GO:0048812	GO:0048812, neuron projection morphogenesis	8036	50	46.67	0.00918	XM_021559486.2,XM_021562511.2,XM_021563126.2,XM_021563296.2,XM_021563925.2,XM_021575941.2,XM_021582381.2,XM_021587338.2,XM_021592997.2,XM_021599465.2,XM_021600701.2,XM_021602690.2,XM_021606203.2,XM_021606389.2,XM_021607727.2,XM_021608649.2,XM_021613139.2,XM_021621990.2,XM_036934722.1,XM_036937055.1,XM_036938501.1,XM_036944445.1,XM_036946388.1,XM_036947020.1,XM_036950110.1,XM_036952215.1,XM_036952…
BP	DOCEPLEvsDOC	GO:1902533	GO:1902533, positive regulation of intracellular signal transduction	5330	46	30.96	0.02679	NM_001124336.1,XM_021556155.2,XM_021559486.2,XM_021562511.2,XM_021563126.2,XM_021569055.2,XM_021576628.2,XM_021578195.2,XM_021578219.2,XM_021582051.2,XM_021584803.2,XM_021587338.2,XM_021590951.2,XM_021592637.2,XM_021597240.2,XM_021603963.2,XM_021604020.2,XM_021605556.2,XM_021607336.2,XM_021608603.2,XM_021612001.2,XM_021622436.2,XM_036933299.1,XM_036933698.1,XM_036936234.1,XM_036937359.1,XM_036941…
BP	DOCEPLEvsDOC	GO:0000278	GO:0000278, mitotic cell cycle	7015	45	40.74	0.04865	XM_021556940.2,XM_021562511.2,XM_021563126.2,XM_021564618.2,XM_021571837.2,XM_021572337.2,XM_021574695.2,XM_021575817.2,XM_021578219.2,XM_021590951.2,XM_021601019.2,XM_021602690.2,XM_021606206.2,XM_021618139.2,XM_021618144.2,XM_021618907.2,XM_036933698.1,XM_036933729.1,XM_036934433.1,XM_036943865.1,XM_036944716.1,XM_036946495.1,XM_036947805.1,XM_036948854.1,XM_036952215.1,XM_036952218.1,XM_036952…
BP	DOCEPLEvsDOC	GO:0002252	GO:0002252, immune effector process	4614	38	26.8	0.02537	XM_021556155.2,XM_021559784.2,XM_021562511.2,XM_021572756.2,XM_021574594.2,XM_021578195.2,XM_021584803.2,XM_021591023.2,XM_021607336.2,XM_021610606.2,XM_021613480.2,XM_021615680.2,XM_021617344.2,XM_021618139.2,XM_021618144.2,XM_021622436.2,XM_021624244.2,XM_036934722.1,XM_036936234.1,XM_036937359.1,XM_036940311.1,XM_036945203.1,XM_036949721.1,XM_036951545.1,XM_036952044.1,XM_036953140.1,XM_036956…
BP	DOCEPLEvsDOC	GO:0008285	GO:0008285, negative regulation of cell population proliferation	3740	30	21.72	0.00601	XM_021556155.2,XM_021559486.2,XM_021561287.2,XM_021562511.2,XM_021563126.2,XM_021574695.2,XM_021576628.2,XM_021579903.2,XM_021590951.2,XM_021600701.2,XM_021607336.2,XM_021614340.2,XM_021620782.2,XM_036933698.1,XM_036934722.1,XM_036941997.1,XM_036946388.1,XM_036951413.1,XM_036953028.1,XM_036956246.1,XM_036963550.1,XM_036964935.1,XM_036965871.1,XM_036967463.1,XM_036970313.1,XM_036971727.1,XM_036980…
BP	DOCEPLEvsDOC	GO:0098657	GO:0098657, import into cell	3868	30	22.47	0.04078	XM_021563126.2,XM_021570998.2,XM_021576628.2,XM_021579903.2,XM_021591023.2,XM_021598855.2,XM_021600070.2,XM_021610606.2,XM_021622436.2,XM_036933258.1,XM_036933299.1,XM_036934722.1,XM_036937359.1,XM_036941123.1,XM_036941997.1,XM_036950085.1,XM_036950110.1,XM_036951545.1,XM_036956246.1,XM_036957872.1,XM_036963476.1,XM_036966310.1,XM_036971037.1,XM_036975158.1,XM_036975954.1,XM_036976354.1,XM_036977…
BP	DOCEPLEvsDOC	GO:0001501	GO:0001501, skeletal system development	2678	27	15.55	0.00471	XM_021559486.2,XM_021563296.2,XM_021576949.2,XM_021578195.2,XM_021582381.2,XM_021584367.1,XM_021600261.2,XM_021601019.2,XM_021623037.2,XM_021624672.2,XM_036933299.1,XM_036934225.1,XM_036934722.1,XM_036935180.1,XM_036945978.1,XM_036951413.1,XM_036953028.1,XM_036953038.1,XM_036953132.1,XM_036954994.1,XM_036963707.1,XM_036963848.1,XM_036965871.1,XM_036970313.1,XM_036971037.1,XM_036982555.1,XM_036986…
BP	DOCEPLEvsDOC	GO:0030335	GO:0030335, positive regulation of cell migration	2683	27	15.58	0.04752	XM_021559486.2,XM_021562511.2,XM_021563126.2,XM_021566110.2,XM_021575941.2,XM_021582381.2,XM_021590926.2,XM_021602690.2,XM_021606203.2,XM_021606206.2,XM_021607336.2,XM_021615680.2,XM_036937359.1,XM_036947020.1,XM_036951413.1,XM_036954547.1,XM_036956246.1,XM_036956978.1,XM_036963444.1,XM_036964399.1,XM_036965732.1,XM_036966310.1,XM_036971727.1,XM_036975864.1,XM_036976354.1,XM_036980750.1,XM_036982…
BP	DOCEPLEvsDOC	GO:0002791	GO:0002791, regulation of peptide secretion	2350	25	13.65	0.04461	XM_021559486.2,XM_021566110.2,XM_021582381.2,XM_021584803.2,XM_021603511.2,XM_021607336.2,XM_021608603.2,XM_021615680.2,XM_036941997.1,XM_036948669.1,XM_036952215.1,XM_036952218.1,XM_036952222.1,XM_036954547.1,XM_036955999.1,XM_036957872.1,XM_036963254.1,XM_036965732.1,XM_036966310.1,XM_036973405.1,XM_036974595.1,XM_036974995.1,XM_036975158.1,XM_036980750.1,XM_036984802.1
BP	DOCEPLEvsDOC	GO:0050708	GO:0050708, regulation of protein secretion	2176	24	12.64	0.03854	XM_021559486.2,XM_021566110.2,XM_021582381.2,XM_021584803.2,XM_021603511.2,XM_021607336.2,XM_021608603.2,XM_021615680.2,XM_036941997.1,XM_036948669.1,XM_036952215.1,XM_036952218.1,XM_036952222.1,XM_036954547.1,XM_036955999.1,XM_036957872.1,XM_036963254.1,XM_036965732.1,XM_036966310.1,XM_036973405.1,XM_036974595.1,XM_036974995.1,XM_036980750.1,XM_036984802.1
BP	DOCEPLEvsDOC	GO:0006259	GO:0006259, DNA metabolic process	3878	23	22.52	0.04189	XM_021565939.2,XM_021571837.2,XM_021575817.2,XM_021579221.2,XM_021598825.2,XM_021608603.2,XM_021611392.2,XM_021618139.2,XM_021618144.2,XM_021622436.2,XM_036934433.1,XM_036937284.1,XM_036943865.1,XM_036956246.1,XM_036963536.1,XM_036964513.1,XM_036966310.1,XM_036968999.1,XM_036971049.1,XM_036971727.1,XM_036976554.1,XM_036982745.1,XM_036987684.1
BP	DOCEPLEvsDOC	GO:0009636	GO:0009636, response to toxic substance	2764	22	16.05	0.01587	NM_001281398.1,XM_021556155.2,XM_021562511.2,XM_021565939.2,XM_021566005.2,XM_021566110.2,XM_021572337.2,XM_021575817.2,XM_021578195.2,XM_021591023.2,XM_021611392.2,XM_021618954.2,XM_036933988.1,XM_036937359.1,XM_036953140.1,XM_036955319.1,XM_036962936.1,XM_036966310.1,XM_036967463.1,XM_036976354.1,XM_036981536.1,XM_036987455.1
BP	DOCEPLEvsDOC	GO:0032147	GO:0032147, activation of protein kinase activity	2039	20	11.84	0.04331	XM_021556940.2,XM_021569055.2,XM_021571837.2,XM_021578219.2,XM_021605556.2,XM_021607336.2,XM_021610856.2,XM_036934722.1,XM_036948669.1,XM_036952215.1,XM_036952218.1,XM_036952222.1,XM_036955319.1,XM_036962711.1,XM_036962936.1,XM_036966310.1,XM_036974595.1,XM_036976762.1,XM_036980179.1,XM_036980750.1
BP	DOCEPLEvsDOC	GO:0050768	GO:0050768, negative regulation of neurogenesis	2369	19	13.76	0.00787	XM_021556155.2,XM_021563126.2,XM_021576628.2,XM_021586500.2,XM_021600701.2,XM_021605308.2,XM_021606206.2,XM_021606389.2,XM_021621990.2,XM_036944398.1,XM_036950110.1,XM_036952215.1,XM_036952218.1,XM_036952222.1,XM_036954833.1,XM_036964935.1,XM_036970854.1,XM_036971727.1,XM_036976354.1
BP	DOCEPLEvsDOC	GO:0046677	GO:0046677, response to antibiotic	2206	19	12.81	0.02515	NM_001281398.1,XM_021556155.2,XM_021562511.2,XM_021565939.2,XM_021566005.2,XM_021578195.2,XM_021590926.2,XM_021591023.2,XM_021618954.2,XM_036933988.1,XM_036937359.1,XM_036953140.1,XM_036955319.1,XM_036962936.1,XM_036966310.1,XM_036967463.1,XM_036968783.1,XM_036976354.1,XM_036981536.1
BP	DOCEPLEvsDOC	GO:0009267	GO:0009267, cellular response to starvation	1072	19	6.23	0.03728	XM_021557867.2,XM_021562511.2,XM_021565939.2,XM_021572337.2,XM_021576628.2,XM_021590926.2,XM_021600701.2,XM_021605698.2,XM_021610097.2,XM_021612001.2,XM_021612951.2,XM_021613480.2,XM_021618954.2,XM_036951413.1,XM_036957872.1,XM_036962539.1,XM_036971049.1,XM_036974485.1,XM_036982555.1
BP	DOCEPLEvsDOC	GO:0034976	GO:0034976, response to endoplasmic reticulum stress	1336	18	7.76	0.00108	NM_001281398.1,XM_021562511.2,XM_021566005.2,XM_021572337.2,XM_021576628.2,XM_021579903.2,XM_021590926.2,XM_021600070.2,XM_021606203.2,XM_021612001.2,XM_021615680.2,XM_036937092.1,XM_036944148.1,XM_036949648.1,XM_036957802.1,XM_036972914.1,XM_036976354.1,XM_036977947.1
BP	DOCEPLEvsDOC	GO:0002697	GO:0002697, regulation of immune effector process	1611	18	9.36	0.00245	XM_021559784.2,XM_021584803.2,XM_021607336.2,XM_021615680.2,XM_021617344.2,XM_021618139.2,XM_021618144.2,XM_021622436.2,XM_036936234.1,XM_036937359.1,XM_036949721.1,XM_036953140.1,XM_036964513.1,XM_036971049.1,XM_036973405.1,XM_036980099.1,XM_036980732.1,XM_036980750.1
BP	DOCEPLEvsDOC	GO:0040029	GO:0040029, regulation of gene expression, epigenetic	2072	16	12.03	0.02842	XM_021556155.2,XM_021582051.2,XM_021590926.2,XM_021613139.2,XM_036938501.1,XM_036951413.1,XM_036952501.1,XM_036953140.1,XM_036956036.1,XM_036968783.1,XM_036970854.1,XM_036971714.1,XM_036971727.1,XM_036973405.1,XM_036982555.1,XM_036985793.1
BP	DOCEPLEvsDOC	GO:0043406	GO:0043406, positive regulation of MAP kinase activity	1497	16	8.69	0.03301	XM_021578219.2,XM_021584803.2,XM_021607336.2,XM_036952215.1,XM_036952218.1,XM_036952222.1,XM_036953038.1,XM_036955319.1,XM_036956246.1,XM_036962711.1,XM_036962936.1,XM_036965732.1,XM_036966310.1,XM_036976762.1,XM_036980179.1,XM_036980750.1
BP	DOCEPLEvsDOC	GO:0008154	GO:0008154, actin polymerization or depolymerization	1516	15	8.81	0.03226	XM_021591023.2,XM_021602690.2,XM_021607319.2,XM_021618139.2,XM_021618144.2,XM_036934722.1,XM_036944445.1,XM_036951545.1,XM_036953028.1,XM_036954547.1,XM_036962822.1,XM_036963476.1,XM_036975864.1,XM_036978109.1,XM_036979028.1
BP	DOCEPLEvsDOC	GO:0002793	GO:0002793, positive regulation of peptide secretion	1388	14	8.06	0.01605	XM_021559486.2,XM_021582381.2,XM_021584803.2,XM_021607336.2,XM_021608603.2,XM_021615680.2,XM_036941997.1,XM_036954547.1,XM_036966310.1,XM_036973405.1,XM_036974995.1,XM_036975158.1,XM_036980750.1,XM_036984802.1
BP	DOCEPLEvsDOC	GO:0050900	GO:0050900, leukocyte migration	1398	14	8.12	0.02173	XM_021559486.2,XM_021563126.2,XM_021575941.2,XM_021576628.2,XM_021603963.2,XM_021606203.2,XM_021607336.2,XM_021615680.2,XM_036947020.1,XM_036963707.1,XM_036974995.1,XM_036976354.1,XM_036980750.1,XM_036987455.1
BP	DOCEPLEvsDOC	GO:0050714	GO:0050714, positive regulation of protein secretion	1294	13	7.52	0.02934	XM_021559486.2,XM_021582381.2,XM_021584803.2,XM_021607336.2,XM_021608603.2,XM_021615680.2,XM_036941997.1,XM_036954547.1,XM_036966310.1,XM_036973405.1,XM_036974995.1,XM_036980750.1,XM_036984802.1
BP	DOCEPLEvsDOC	GO:0001503	GO:0001503, ossification	1756	12	10.2	0.03611	XM_021562511.2,XM_021623037.2,XM_036935180.1,XM_036945978.1,XM_036951413.1,XM_036953132.1,XM_036963848.1,XM_036964935.1,XM_036965871.1,XM_036966310.1,XM_036971037.1,XM_036982555.1
BP	DOCEPLEvsDOC	GO:0051607	GO:0051607, defense response to virus	778	12	4.52	0.0462	XM_021562511.2,XM_021578195.2,XM_021615680.2,XM_021618139.2,XM_021618144.2,XM_036945203.1,XM_036953140.1,XM_036964513.1,XM_036968783.1,XM_036971049.1,XM_036973405.1,XM_036974067.1
BP	DOCEPLEvsDOC	GO:0048015	GO:0048015, phosphatidylinositol-mediated signaling	978	11	5.68	0.01067	XM_021559486.2,XM_021569055.2,XM_021584803.2,XM_021591023.2,XM_036936816.1,XM_036937359.1,XM_036950085.1,XM_036957872.1,XM_036964935.1,XM_036966310.1,XM_036984802.1
BP	DOCEPLEvsDOC	GO:0007616	GO:0007616, long-term memory	1015	11	5.9	0.03664	XM_021589599.2,XM_021618907.2,XM_036933988.1,XM_036941478.1,XM_036950125.1,XM_036951413.1,XM_036953140.1,XM_036964935.1,XM_036968783.1,XM_036971049.1,XM_036982555.1
BP	DOCEPLEvsDOC	GO:0019933	GO:0019933, cAMP-mediated signaling	700	10	4.07	0.02077	XM_021566110.2,XM_021589599.2,XM_021600559.2,XM_021613201.2,XM_036936234.1,XM_036943861.1,XM_036953038.1,XM_036963254.1,XM_036964935.1,XM_036980099.1
BP	DOCEPLEvsDOC	GO:0046330	GO:0046330, positive regulation of JNK cascade	859	10	4.99	0.02998	XM_021578219.2,XM_021584803.2,XM_036952215.1,XM_036952218.1,XM_036952222.1,XM_036955319.1,XM_036956246.1,XM_036962936.1,XM_036965732.1,XM_036980179.1
BP	DOCEPLEvsDOC	GO:0046427	GO:0046427, positive regulation of receptor signaling pathway via JAK-STAT	374	9	2.17	0.00974	NM_001124336.1,XM_021556155.2,XM_021559486.2,XM_021569055.2,XM_021582051.2,XM_021605556.2,XM_036941735.1,XM_036948669.1,XM_036974595.1
BP	DOCEPLEvsDOC	GO:0010952	GO:0010952, positive regulation of peptidase activity	923	9	5.36	0.01026	XM_021556155.2,XM_021576628.2,XM_021591023.2,XM_021607336.2,XM_021620477.2,XM_021624244.2,XM_036933729.1,XM_036956863.1,XM_036980750.1
BP	DOCEPLEvsDOC	GO:0051591	GO:0051591, response to cAMP	560	9	3.25	0.0143	XM_021562511.2,XM_021566110.2,XM_021589599.2,XM_021590926.2,XM_021591151.2,XM_021611392.2,XM_021618533.2,XM_036933698.1,XM_036984802.1
BP	DOCEPLEvsDOC	GO:0030431	GO:0030431, sleep	526	8	3.06	0.02882	XM_021589599.2,XM_021590926.2,XM_021611392.2,XM_036937284.1,XM_036946495.1,XM_036966310.1,XM_036976354.1,XM_036981536.1
BP	DOCEPLEvsDOC	GO:0043583	GO:0043583, ear development	1245	8	7.23	0.03968	XM_021561287.2,XM_021562511.2,XM_036933729.1,XM_036934225.1,XM_036935180.1,XM_036944445.1,XM_036979028.1,XM_036984568.1
BP	DOCEPLEvsDOC	GO:0033209	GO:0033209, tumor necrosis factor-mediated signaling pathway	516	7	3	0.00279	XM_021578195.2,XM_021600701.2,XM_021606389.2,XM_021607336.2,XM_021621990.2,XM_036966365.1,XM_036980750.1
BP	DOCEPLEvsDOC	GO:0046627	GO:0046627, negative regulation of insulin receptor signaling pathway	434	7	2.52	0.01413	XM_021578195.2,XM_021592997.2,XM_021600701.2,XM_036948669.1,XM_036951413.1,XM_036974595.1,XM_036982555.1
BP	DOCEPLEvsDOC	GO:0014911	GO:0014911, positive regulation of smooth muscle cell migration	373	7	2.17	0.02069	XM_021562511.2,XM_021566110.2,XM_021582381.2,XM_021602690.2,XM_036951413.1,XM_036971727.1,XM_036982555.1
BP	DOCEPLEvsDOC	GO:0042059	GO:0042059, negative regulation of epidermal growth factor receptor signaling pathway	555	7	3.22	0.04476	XM_021563126.2,XM_036941997.1,XM_036947020.1,XM_036953140.1,XM_036955319.1,XM_036962936.1,XM_036966310.1
BP	DOCEPLEvsDOC	GO:0042149	GO:0042149, cellular response to glucose starvation	185	6	1.07	0.00079	XM_021562511.2,XM_021565939.2,XM_021572337.2,XM_021590926.2,XM_021605698.2,XM_036957872.1
BP	DOCEPLEvsDOC	GO:0060334	GO:0060334, regulation of interferon-gamma-mediated signaling pathway	123	6	0.71	0.0024	NM_001124336.1,XM_021582051.2,XM_036941735.1,XM_036948669.1,XM_036968783.1,XM_036974595.1
BP	DOCEPLEvsDOC	GO:0043620	GO:0043620, regulation of DNA-templated transcription in response to stress	426	6	2.47	0.00365	XM_021578195.2,XM_021590926.2,XM_021600701.2,XM_021612001.2,XM_021618907.2,XM_036964513.1
BP	DOCEPLEvsDOC	GO:2001238	GO:2001238, positive regulation of extrinsic apoptotic signaling pathway	222	6	1.29	0.01246	NM_001281398.1,XM_021566005.2,XM_021576628.2,XM_021579903.2,XM_021612001.2,XM_036964935.1
BP	DOCEPLEvsDOC	GO:0051155	GO:0051155, positive regulation of striated muscle cell differentiation	398	6	2.31	0.01301	XM_021562511.2,XM_021563126.2,XM_021613139.2,XM_021622436.2,XM_036962822.1,XM_036976762.1
BP	DOCEPLEvsDOC	GO:0051568	GO:0051568, histone H3-K4 methylation	461	6	2.68	0.01904	XM_036947805.1,XM_036952501.1,XM_036966414.1,XM_036971049.1,XM_036971714.1,XM_036982745.1
BP	DOCEPLEvsDOC	GO:0048149	GO:0048149, behavioral response to ethanol	387	6	2.25	0.0264	XM_036933988.1,XM_036953140.1,XM_036955319.1,XM_036962936.1,XM_036966310.1,XM_036981536.1
BP	DOCEPLEvsDOC	GO:0042532	GO:0042532, negative regulation of tyrosine phosphorylation of STAT protein	80	5	0.46	0.00011	NM_001124336.1,XM_021576628.2,XM_036941735.1,XM_036948669.1,XM_036974595.1
BP	DOCEPLEvsDOC	GO:0061179	GO:0061179, negative regulation of insulin secretion involved in cellular response to glucose stimulus	92	5	0.53	0.00021	XM_021603511.2,XM_036952215.1,XM_036952218.1,XM_036952222.1,XM_036963254.1
BP	DOCEPLEvsDOC	GO:1902894	GO:1902894, negative regulation of pri-miRNA transcription by RNA polymerase II	121	5	0.7	0.00074	XM_021578195.2,XM_021591151.2,XM_021618533.2,XM_036951413.1,XM_036982555.1
BP	DOCEPLEvsDOC	GO:0002230	GO:0002230, positive regulation of defense response to virus by host	155	5	0.9	0.0022	XM_021615680.2,XM_021618139.2,XM_021618144.2,XM_036964513.1,XM_036973405.1
BP	DOCEPLEvsDOC	GO:0008592	GO:0008592, regulation of Toll signaling pathway	155	5	0.9	0.00289	XM_021622436.2,XM_036936234.1,XM_036941997.1,XM_036949721.1,XM_036980099.1
BP	DOCEPLEvsDOC	GO:0070983	GO:0070983, dendrite guidance	228	5	1.32	0.01103	XM_021613139.2,XM_036946388.1,XM_036954333.1,XM_036970854.1,XM_036981355.1
BP	DOCEPLEvsDOC	GO:0034198	GO:0034198, cellular response to amino acid starvation	264	5	1.53	0.01956	XM_021557867.2,XM_021600701.2,XM_021612001.2,XM_036962539.1,XM_036974485.1
BP	DOCEPLEvsDOC	GO:0030199	GO:0030199, collagen fibril organization	264	5	1.53	0.01956	XM_021576949.2,XM_036935180.1,XM_036954994.1,XM_036963848.1,XM_036964935.1
BP	DOCEPLEvsDOC	GO:1900744	GO:1900744, regulation of p38MAPK cascade	218	5	1.27	0.02245	XM_021591151.2,XM_021607336.2,XM_021618533.2,XM_036980750.1,XM_036984802.1
BP	DOCEPLEvsDOC	GO:0016318	GO:0016318, ommatidial rotation	302	5	1.75	0.03234	XM_021608649.2,XM_036963476.1,XM_036966310.1,XM_036968783.1,XM_036974300.1
BP	DOCEPLEvsDOC	GO:0030512	GO:0030512, negative regulation of transforming growth factor beta receptor signaling pathway	331	5	1.92	0.04495	XM_021576628.2,XM_021590926.2,XM_036935654.1,XM_036963707.1,XM_036965871.1
BP	DOCEPLEvsDOC	GO:1903845	GO:1903845, negative regulation of cellular response to transforming growth factor beta stimulus	338	5	1.96	0.04837	XM_021576628.2,XM_021590926.2,XM_036935654.1,XM_036963707.1,XM_036965871.1
BP	DOCEPLEvsDOC	GO:0045591	GO:0045591, positive regulation of regulatory T cell differentiation	63	4	0.37	0.0004	XM_021617344.2,XM_036948669.1,XM_036954547.1,XM_036974595.1
BP	DOCEPLEvsDOC	GO:0034975	GO:0034975, protein folding in endoplasmic reticulum	62	4	0.36	0.00048	NM_001281398.1,XM_021566005.2,XM_021590926.2,XM_036976354.1
BP	DOCEPLEvsDOC	GO:0002479	GO:0002479, antigen processing and presentation of exogenous peptide antigen via MHC class I, TAP-dependent	65	4	0.38	0.00057	NM_001281398.1,XM_021559784.2,XM_021566005.2,XM_036976354.1
BP	DOCEPLEvsDOC	GO:1900029	GO:1900029, positive regulation of ruffle assembly	75	4	0.44	0.00098	XM_036944445.1,XM_036954547.1,XM_036956246.1,XM_036978109.1
BP	DOCEPLEvsDOC	GO:0010882	GO:0010882, regulation of cardiac muscle contraction by calcium ion signaling	182	4	1.06	0.0013	XM_036933698.1,XM_036951413.1,XM_036958192.1,XM_036982555.1
BP	DOCEPLEvsDOC	GO:0070932	GO:0070932, histone H3 deacetylation	88	4	0.51	0.00178	XM_021591151.2,XM_021618533.2,XM_036951413.1,XM_036982555.1
BP	DOCEPLEvsDOC	GO:0038111	GO:0038111, interleukin-7-mediated signaling pathway	97	4	0.56	0.00253	XM_021556155.2,XM_036948669.1,XM_036968783.1,XM_036974595.1
BP	DOCEPLEvsDOC	GO:2000811	GO:2000811, negative regulation of anoikis	119	4	0.69	0.00526	XM_021562511.2,XM_021563126.2,XM_021576628.2,XM_036947020.1
BP	DOCEPLEvsDOC	GO:0036098	GO:0036098, male germ-line stem cell population maintenance	124	4	0.72	0.00608	XM_021618139.2,XM_021618144.2,XM_036946388.1,XM_036959749.1
BP	DOCEPLEvsDOC	GO:0043496	GO:0043496, regulation of protein homodimerization activity	120	4	0.7	0.01219	XM_021562511.2,XM_021590926.2,XM_036973358.1,XM_036976762.1
BP	DOCEPLEvsDOC	GO:0030224	GO:0030224, monocyte differentiation	189	4	1.1	0.0191	XM_021559486.2,XM_036936015.1,XM_036951564.1,XM_036957904.1
BP	DOCEPLEvsDOC	GO:1902895	GO:1902895, positive regulation of pri-miRNA transcription by RNA polymerase II	180	4	1.05	0.02133	XM_021556155.2,XM_021578195.2,XM_021611392.2,XM_036971727.1
BP	DOCEPLEvsDOC	GO:2001240	GO:2001240, negative regulation of extrinsic apoptotic signaling pathway in absence of ligand	182	4	1.06	0.0221	XM_021562511.2,XM_021569055.2,XM_036971727.1,XM_036976762.1
BP	DOCEPLEvsDOC	GO:0071390	GO:0071390, cellular response to ecdysone	180	4	1.05	0.03163	XM_021618139.2,XM_021618144.2,XM_036967463.1,XM_036971049.1
BP	DOCEPLEvsDOC	GO:0042531	GO:0042531, positive regulation of tyrosine phosphorylation of STAT protein	213	4	1.24	0.03632	NM_001124336.1,XM_021556155.2,XM_021559486.2,XM_036941735.1
BP	DOCEPLEvsDOC	GO:1900015	GO:1900015, regulation of cytokine production involved in inflammatory response	91	4	0.53	0.04044	XM_021591151.2,XM_021607336.2,XM_021618533.2,XM_036980750.1
BP	DOCEPLEvsDOC	GO:1903427	GO:1903427, negative regulation of reactive oxygen species biosynthetic process	159	4	0.92	0.04182	XM_021556155.2,XM_021576628.2,XM_021617344.2,XM_036960057.1
BP	DOCEPLEvsDOC	GO:0080058	GO:0080058, protein deglutathionylation	5	3	0.03	1.9e-06	NM_001281398.1,XM_021566005.2,XM_036949648.1
BP	DOCEPLEvsDOC	GO:0090597	GO:0090597, nematode male tail mating organ morphogenesis	20	3	0.12	0.00021	NM_001281398.1,XM_021566005.2,XM_036964513.1
BP	DOCEPLEvsDOC	GO:0044321	GO:0044321, response to leptin	93	3	0.54	0.00213	NM_001281398.1,XM_021556155.2,XM_021566005.2
BP	DOCEPLEvsDOC	GO:0010759	GO:0010759, positive regulation of macrophage chemotaxis	44	3	0.26	0.00216	XM_021559486.2,XM_021607336.2,XM_036980750.1
BP	DOCEPLEvsDOC	GO:0043497	GO:0043497, regulation of protein heterodimerization activity	53	3	0.31	0.00367	XM_021562511.2,XM_036963536.1,XM_036976762.1
BP	DOCEPLEvsDOC	GO:1905050	GO:1905050, positive regulation of metallopeptidase activity	52	3	0.3	0.00536	XM_021556155.2,XM_021607336.2,XM_036980750.1
BP	DOCEPLEvsDOC	GO:0072327	GO:0072327, vulval cell fate specification	65	3	0.38	0.0065	XM_021563126.2,XM_036947020.1,XM_036956246.1
BP	DOCEPLEvsDOC	GO:0045647	GO:0045647, negative regulation of erythrocyte differentiation	78	3	0.45	0.01072	XM_036963550.1,XM_036981355.1,XM_036981648.1
BP	DOCEPLEvsDOC	GO:0018149	GO:0018149, peptide cross-linking	83	3	0.48	0.01267	NM_001281398.1,XM_021566005.2,XM_021625377.2
BP	DOCEPLEvsDOC	GO:0036499	GO:0036499, PERK-mediated unfolded protein response	70	3	0.41	0.01481	XM_021572337.2,XM_021590926.2,XM_021612001.2
BP	DOCEPLEvsDOC	GO:0051127	GO:0051127, positive regulation of actin nucleation	100	3	0.58	0.01572	XM_021591023.2,XM_036953028.1,XM_036978109.1
BP	DOCEPLEvsDOC	GO:0045820	GO:0045820, negative regulation of glycolytic process	91	3	0.53	0.0162	XM_021556155.2,XM_036951413.1,XM_036982555.1
BP	DOCEPLEvsDOC	GO:0030719	GO:0030719, P granule organization	81	3	0.47	0.01663	XM_021618139.2,XM_021618144.2,XM_036973405.1
BP	DOCEPLEvsDOC	GO:0071305	GO:0071305, cellular response to vitamin D	92	3	0.53	0.01668	NM_001281398.1,XM_021563126.2,XM_021566005.2
BP	DOCEPLEvsDOC	GO:0030812	GO:0030812, negative regulation of nucleotide catabolic process	97	3	0.56	0.01917	XM_021556155.2,XM_036951413.1,XM_036982555.1
BP	DOCEPLEvsDOC	GO:2001170	GO:2001170, negative regulation of ATP biosynthetic process	100	3	0.58	0.02076	XM_021556155.2,XM_036951413.1,XM_036982555.1
BP	DOCEPLEvsDOC	GO:0032703	GO:0032703, negative regulation of interleukin-2 production	106	3	0.62	0.02415	XM_036956978.1,XM_036981536.1,XM_036984802.1
BP	DOCEPLEvsDOC	GO:0071800	GO:0071800, podosome assembly	143	3	0.83	0.0248	XM_021591023.2,XM_021610606.2,XM_036949460.1
BP	DOCEPLEvsDOC	GO:0097090	GO:0097090, presynaptic membrane organization	203	3	1.18	0.02942	XM_021597306.2,XM_036950110.1,XM_036954333.1
BP	DOCEPLEvsDOC	GO:0048026	GO:0048026, positive regulation of mRNA splicing, via spliceosome	116	3	0.67	0.03043	XM_021618139.2,XM_021618144.2,XM_036970655.1
BP	DOCEPLEvsDOC	GO:0007318	GO:0007318, pole plasm protein localization	117	3	0.68	0.0311	XM_036950125.1,XM_036969116.1,XM_036984802.1
BP	DOCEPLEvsDOC	GO:0032965	GO:0032965, regulation of collagen biosynthetic process	190	3	1.1	0.03426	XM_021566110.2,XM_021622436.2,XM_036933698.1
BP	DOCEPLEvsDOC	GO:0007095	GO:0007095, mitotic G2 DNA damage checkpoint signaling	124	3	0.72	0.03601	XM_021571837.2,XM_021601019.2,XM_036980179.1
BP	DOCEPLEvsDOC	GO:0048742	GO:0048742, regulation of skeletal muscle fiber development	88	3	0.51	0.04336	XM_021562511.2,XM_036951413.1,XM_036982555.1
BP	DOCEPLEvsDOC	GO:0040009	GO:0040009, regulation of growth rate	163	3	0.95	0.04346	XM_021622436.2,XM_036955319.1,XM_036962936.1
BP	DOCEPLEvsDOC	GO:0003384	GO:0003384, apical constriction involved in gastrulation	135	3	0.78	0.04447	XM_021587338.2,XM_036936234.1,XM_036980099.1
BP	DOCEPLEvsDOC	GO:0034501	GO:0034501, protein localization to kinetochore	136	3	0.79	0.04529	XM_021618139.2,XM_021618144.2,XM_036957802.1
BP	DOCEPLEvsDOC	GO:0035160	GO:0035160, maintenance of epithelial integrity, open tracheal system	138	3	0.8	0.04694	XM_021563126.2,XM_036947020.1,XM_036966310.1
BP	DOCEPLEvsDOC	GO:0015966	GO:0015966, diadenosine tetraphosphate biosynthetic process	5	2	0.03	0.00033	XM_021607336.2,XM_036980750.1
BP	DOCEPLEvsDOC	GO:0002276	GO:0002276, basophil activation involved in immune response	9	2	0.05	0.00118	XM_021607336.2,XM_036980750.1
BP	DOCEPLEvsDOC	GO:1903334	GO:1903334, positive regulation of protein folding	14	2	0.08	0.00292	NM_001281398.1,XM_021566005.2
BP	DOCEPLEvsDOC	GO:0043377	GO:0043377, negative regulation of CD8-positive, alpha-beta T cell differentiation	14	2	0.08	0.00292	XM_036948669.1,XM_036974595.1
BP	DOCEPLEvsDOC	GO:0035080	GO:0035080, heat shock-mediated polytene chromosome puffing	15	2	0.09	0.00336	XM_021618139.2,XM_021618144.2
BP	DOCEPLEvsDOC	GO:1901423	GO:1901423, response to benzene	17	2	0.1	0.00432	NM_001281398.1,XM_021566005.2
BP	DOCEPLEvsDOC	GO:0033595	GO:0033595, response to genistein	19	2	0.11	0.00539	NM_001281398.1,XM_021566005.2
BP	DOCEPLEvsDOC	GO:0042989	GO:0042989, sequestering of actin monomers	23	2	0.13	0.00785	XM_021591023.2,XM_036953028.1
BP	DOCEPLEvsDOC	GO:1990893	GO:1990893, mitotic chromosome centromere condensation	23	2	0.13	0.00785	XM_021618139.2,XM_021618144.2
BP	DOCEPLEvsDOC	GO:1902216	GO:1902216, positive regulation of interleukin-4-mediated signaling pathway	24	2	0.14	0.00853	NM_001124336.1,XM_036941735.1
BP	DOCEPLEvsDOC	GO:1990668	GO:1990668, vesicle fusion with endoplasmic reticulum-Golgi intermediate compartment (ERGIC) membrane	25	2	0.15	0.00924	XM_021559784.2,XM_036976354.1
BP	DOCEPLEvsDOC	GO:0000973	GO:0000973, posttranscriptional tethering of RNA polymerase II gene DNA at nuclear periphery	25	2	0.15	0.00924	XM_021618139.2,XM_021618144.2
BP	DOCEPLEvsDOC	GO:0061781	GO:0061781, mitotic cohesin unloading	25	2	0.15	0.00924	XM_021575817.2,XM_036934433.1
BP	DOCEPLEvsDOC	GO:2000630	GO:2000630, positive regulation of miRNA metabolic process	26	2	0.15	0.00997	XM_021578195.2,XM_036956246.1
BP	DOCEPLEvsDOC	GO:0032725	GO:0032725, positive regulation of granulocyte macrophage colony-stimulating factor production	27	2	0.16	0.01073	XM_021584803.2,XM_036973405.1
BP	DOCEPLEvsDOC	GO:0051664	GO:0051664, nuclear pore localization	27	2	0.16	0.01073	XM_021618139.2,XM_021618144.2
BP	DOCEPLEvsDOC	GO:0061339	GO:0061339, establishment or maintenance of monopolar cell polarity	234	2	1.36	0.01159	XM_036954547.1,XM_036957802.1
BP	DOCEPLEvsDOC	GO:0010533	GO:0010533, regulation of activation of Janus kinase activity	29	2	0.17	0.01231	XM_036948669.1,XM_036974595.1
BP	DOCEPLEvsDOC	GO:0071455	GO:0071455, cellular response to hyperoxia	29	2	0.17	0.01231	XM_021576628.2,XM_021618954.2
BP	DOCEPLEvsDOC	GO:0010520	GO:0010520, regulation of reciprocal meiotic recombination	12	2	0.07	0.01728	XM_036968999.1,XM_036982745.1
BP	DOCEPLEvsDOC	GO:1900084	GO:1900084, regulation of peptidyl-tyrosine autophosphorylation	46	2	0.27	0.01729	XM_021576628.2,XM_036976762.1
BP	DOCEPLEvsDOC	GO:1900017	GO:1900017, positive regulation of cytokine production involved in inflammatory response	36	2	0.21	0.01861	XM_021607336.2,XM_036980750.1
BP	DOCEPLEvsDOC	GO:0035616	GO:0035616, histone H2B conserved C-terminal lysine deubiquitination	36	2	0.21	0.01861	XM_021563358.2,XM_021609874.2
BP	DOCEPLEvsDOC	GO:0038155	GO:0038155, interleukin-23-mediated signaling pathway	36	2	0.21	0.01861	XM_021556155.2,XM_036949648.1
BP	DOCEPLEvsDOC	GO:1903800	GO:1903800, positive regulation of production of miRNAs involved in gene silencing by miRNA	38	2	0.22	0.02061	XM_021605308.2,XM_036966310.1
BP	DOCEPLEvsDOC	GO:0034983	GO:0034983, peptidyl-lysine deacetylation	39	2	0.23	0.02164	XM_036951413.1,XM_036982555.1
BP	DOCEPLEvsDOC	GO:0070973	GO:0070973, protein localization to endoplasmic reticulum exit site	39	2	0.23	0.02164	XM_036962539.1,XM_036974485.1
BP	DOCEPLEvsDOC	GO:0038114	GO:0038114, interleukin-21-mediated signaling pathway	39	2	0.23	0.02164	XM_021556155.2,XM_036968783.1
BP	DOCEPLEvsDOC	GO:0070212	GO:0070212, protein poly-ADP-ribosylation	40	2	0.23	0.02269	NM_001124336.1,XM_036941735.1
BP	DOCEPLEvsDOC	GO:0010898	GO:0010898, positive regulation of triglyceride catabolic process	41	2	0.24	0.02376	XM_021557867.2,XM_021600701.2
BP	DOCEPLEvsDOC	GO:0042340	GO:0042340, keratan sulfate catabolic process	41	2	0.24	0.02376	XM_021576949.2,XM_036963848.1
BP	DOCEPLEvsDOC	GO:0071360	GO:0071360, cellular response to exogenous dsRNA	42	2	0.24	0.02486	XM_021576628.2,XM_036973405.1
BP	DOCEPLEvsDOC	GO:0051014	GO:0051014, actin filament severing	43	2	0.25	0.02597	XM_021591023.2,XM_036953028.1
BP	DOCEPLEvsDOC	GO:2000773	GO:2000773, negative regulation of cellular senescence	45	2	0.26	0.02826	XM_021606206.2,XM_036971727.1
BP	DOCEPLEvsDOC	GO:0048601	GO:0048601, oocyte morphogenesis	46	2	0.27	0.02943	XM_036936234.1,XM_036980099.1
BP	DOCEPLEvsDOC	GO:0010793	GO:0010793, regulation of mRNA export from nucleus	46	2	0.27	0.02943	XM_036936015.1,XM_036948854.1
BP	DOCEPLEvsDOC	GO:0003400	GO:0003400, regulation of COPII vesicle coating	48	2	0.28	0.03184	XM_036962539.1,XM_036974485.1
BP	DOCEPLEvsDOC	GO:0006657	GO:0006657, CDP-choline pathway	48	2	0.28	0.03184	XM_021572542.2,XM_036985706.1
BP	DOCEPLEvsDOC	GO:0060336	GO:0060336, negative regulation of interferon-gamma-mediated signaling pathway	50	2	0.29	0.03431	NM_001124336.1,XM_036941735.1
BP	DOCEPLEvsDOC	GO:2000323	GO:2000323, negative regulation of glucocorticoid receptor signaling pathway	50	2	0.29	0.03431	XM_021591151.2,XM_021618533.2
BP	DOCEPLEvsDOC	GO:1990440	GO:1990440, positive regulation of transcription from RNA polymerase II promoter in response to endoplasmic reticulum stress	50	2	0.29	0.03431	XM_021590926.2,XM_021612001.2
BP	DOCEPLEvsDOC	GO:0033089	GO:0033089, positive regulation of T cell differentiation in thymus	51	2	0.3	0.03558	XM_021584803.2,XM_036964399.1
BP	DOCEPLEvsDOC	GO:0070757	GO:0070757, interleukin-35-mediated signaling pathway	51	2	0.3	0.03558	XM_021556155.2,XM_036968783.1
BP	DOCEPLEvsDOC	GO:0010224	GO:0010224, response to UV-B	51	2	0.3	0.03558	XM_021562511.2,XM_021578195.2
BP	DOCEPLEvsDOC	GO:0046671	GO:0046671, negative regulation of retinal cell programmed cell death	79	2	0.46	0.03989	XM_021562511.2,XM_036966310.1
BP	DOCEPLEvsDOC	GO:0048753	GO:0048753, pigment granule organization	149	2	0.87	0.03994	XM_021562511.2,XM_036979028.1
BP	DOCEPLEvsDOC	GO:0048209	GO:0048209, regulation of vesicle targeting, to, from or within Golgi	55	2	0.32	0.04082	XM_036962539.1,XM_036974485.1
BP	DOCEPLEvsDOC	GO:0060397	GO:0060397, growth hormone receptor signaling pathway via JAK-STAT	55	2	0.32	0.04082	XM_021556155.2,XM_021605556.2
BP	DOCEPLEvsDOC	GO:0070200	GO:0070200, establishment of protein localization to telomere	57	2	0.33	0.04354	XM_021598825.2,XM_036971727.1
BP	DOCEPLEvsDOC	GO:1900020	GO:1900020, positive regulation of protein kinase C activity	58	2	0.34	0.04493	XM_036963444.1,XM_036966310.1
BP	DOCEPLEvsDOC	GO:0070933	GO:0070933, histone H4 deacetylation	58	2	0.34	0.04493	XM_036951413.1,XM_036982555.1
BP	DOCEPLEvsDOC	GO:0051292	GO:0051292, nuclear pore complex assembly	58	2	0.34	0.04493	XM_021618139.2,XM_021618144.2
BP	DOCEPLEvsDOC	GO:0016577	GO:0016577, histone demethylation	203	2	1.18	0.04555	XM_036959749.1,XM_036986009.1
BP	DOCEPLEvsDOC	GO:0070863	GO:0070863, positive regulation of protein exit from endoplasmic reticulum	59	2	0.34	0.04633	XM_036962539.1,XM_036974485.1
BP	DOCEPLEvsDOC	GO:0097167	GO:0097167, circadian regulation of translation	60	2	0.35	0.04775	XM_021591151.2,XM_021618533.2
BP	DOCEPLEvsDOC	GO:0070106	GO:0070106, interleukin-27-mediated signaling pathway	60	2	0.35	0.04775	XM_021556155.2,XM_036968783.1
CC	DOCEPLEvsDOC	GO:0016020	GO:0016020, membrane	28348	160	166.5	0.0462	NM_001281398.1,XM_021556155.2,XM_021556940.2,XM_021557661.2,XM_021557867.2,XM_021558779.2,XM_021559486.2,XM_021559784.2,XM_021562511.2,XM_021563126.2,XM_021563296.2,XM_021563925.2,XM_021564687.2,XM_021564926.2,XM_021566005.2,XM_021566110.2,XM_021569055.2,XM_021570297.2,XM_021570998.2,XM_021572756.2,XM_021575966.2,XM_021576628.2,XM_021578219.2,XM_021579903.2,XM_021582563.2,XM_021584803.2,XM_021585…
CC	DOCEPLEvsDOC	GO:0099568	GO:0099568, cytoplasmic region	3750	30	22.03	0.0295	XM_021556940.2,XM_021563925.2,XM_021572542.2,XM_021576628.2,XM_021584367.1,XM_021586648.2,XM_021587338.2,XM_021591023.2,XM_021597913.2,XM_021600261.2,XM_021613898.2,XM_036933698.1,XM_036934722.1,XM_036941646.1,XM_036944445.1,XM_036950125.1,XM_036953028.1,XM_036953038.1,XM_036954333.1,XM_036956246.1,XM_036957802.1,XM_036957872.1,XM_036963476.1,XM_036971101.1,XM_036977057.1,XM_036977266.1,XM_036978…
CC	DOCEPLEvsDOC	GO:0005938	GO:0005938, cell cortex	3049	28	17.91	0.0213	XM_021556940.2,XM_021563925.2,XM_021572542.2,XM_021576628.2,XM_021584367.1,XM_021586648.2,XM_021587338.2,XM_021591023.2,XM_021600261.2,XM_021613898.2,XM_036933698.1,XM_036934722.1,XM_036941646.1,XM_036944445.1,XM_036950125.1,XM_036953028.1,XM_036953038.1,XM_036954333.1,XM_036956246.1,XM_036957802.1,XM_036963476.1,XM_036971101.1,XM_036977057.1,XM_036977266.1,XM_036978738.1,XM_036979028.1,XM_036981…
CC	DOCEPLEvsDOC	GO:0000785	GO:0000785, chromatin	3278	24	19.25	0.027	XM_021556155.2,XM_021561535.2,XM_021565939.2,XM_021575817.2,XM_021578195.2,XM_021590951.2,XM_021606206.2,XM_021613139.2,XM_021618139.2,XM_021618144.2,XM_036934433.1,XM_036943865.1,XM_036948854.1,XM_036952501.1,XM_036956036.1,XM_036959749.1,XM_036964513.1,XM_036967463.1,XM_036968999.1,XM_036970854.1,XM_036971049.1,XM_036981355.1,XM_036984802.1,XM_036987684.1
CC	DOCEPLEvsDOC	GO:0031012	GO:0031012, extracellular matrix	1408	17	8.27	0.0147	XM_021563126.2,XM_021576949.2,XM_021582381.2,XM_021584367.1,XM_021600261.2,XM_021606203.2,XM_036935180.1,XM_036935654.1,XM_036936463.1,XM_036945958.1,XM_036953132.1,XM_036954333.1,XM_036954994.1,XM_036963707.1,XM_036963848.1,XM_036976354.1,XM_036978738.1
CC	DOCEPLEvsDOC	GO:0005788	GO:0005788, endoplasmic reticulum lumen	1082	14	6.36	0.0053	NM_001281398.1,XM_021561287.2,XM_021566005.2,XM_021584367.1,XM_021590926.2,XM_021600070.2,XM_021600261.2,XM_036935180.1,XM_036949648.1,XM_036954994.1,XM_036963810.1,XM_036967770.1,XM_036970932.1,XM_036976354.1
CC	DOCEPLEvsDOC	GO:0030496	GO:0030496, midbody	976	11	5.73	0.0309	XM_021590926.2,XM_021602690.2,XM_021610097.2,XM_021614340.2,XM_021621965.2,XM_036936816.1,XM_036954556.1,XM_036957802.1,XM_036957872.1,XM_036976354.1,XM_036977922.1
CC	DOCEPLEvsDOC	GO:0001669	GO:0001669, acrosomal vesicle	378	8	2.22	0.0012	NM_001281398.1,XM_021563126.2,XM_021566005.2,XM_021576628.2,XM_021598855.2,XM_021607736.2,XM_036945203.1,XM_036976354.1
CC	DOCEPLEvsDOC	GO:0060293	GO:0060293, germ plasm	421	7	2.47	0.048	XM_021618139.2,XM_021618144.2,XM_036944398.1,XM_036944716.1,XM_036950125.1,XM_036953140.1,XM_036973405.1
CC	DOCEPLEvsDOC	GO:0005703	GO:0005703, polytene chromosome puff	227	6	1.33	0.0024	XM_021565939.2,XM_021582051.2,XM_021618139.2,XM_021618144.2,XM_036984802.1,XM_036987684.1
CC	DOCEPLEvsDOC	GO:0005790	GO:0005790, smooth endoplasmic reticulum	213	5	1.25	0.0088	NM_001281398.1,XM_021566005.2,XM_021590926.2,XM_021600070.2,XM_036976354.1
CC	DOCEPLEvsDOC	GO:0001772	GO:0001772, immunological synapse	160	4	0.94	0.015	XM_021563296.2,XM_021603963.2,XM_036954547.1,XM_036984802.1
CC	DOCEPLEvsDOC	GO:0042825	GO:0042825, TAP complex	5	3	0.03	2e-06	NM_001281398.1,XM_021559784.2,XM_021566005.2
CC	DOCEPLEvsDOC	GO:0034663	GO:0034663, endoplasmic reticulum chaperone complex	37	3	0.22	0.0013	XM_021590926.2,XM_021600070.2,XM_036949648.1
CC	DOCEPLEvsDOC	GO:0000137	GO:0000137, Golgi cis cisterna	89	3	0.52	0.0157	XM_036933299.1,XM_036962681.1,XM_036963707.1
CC	DOCEPLEvsDOC	GO:0061176	GO:0061176, type Ib terminal bouton	115	3	0.68	0.0306	XM_036953140.1,XM_036957802.1,XM_036977057.1
CC	DOCEPLEvsDOC	GO:0005797	GO:0005797, Golgi medial cisterna	134	3	0.79	0.0449	XM_021572756.2,XM_036962681.1,XM_036963707.1
CC	DOCEPLEvsDOC	GO:1990023	GO:1990023, mitotic spindle midzone	138	3	0.81	0.0482	XM_021556940.2,XM_036977922.1,XM_036984802.1
CC	DOCEPLEvsDOC	GO:1990794	GO:1990794, basolateral part of cell	32	2	0.19	0.0152	XM_021566110.2,XM_021570998.2
CC	DOCEPLEvsDOC	GO:0005704	GO:0005704, polytene chromosome band	33	2	0.19	0.0161	XM_021618139.2,XM_021618144.2
CC	DOCEPLEvsDOC	GO:0031080	GO:0031080, nuclear pore outer ring	37	2	0.22	0.02	XM_021618139.2,XM_021618144.2
CC	DOCEPLEvsDOC	GO:0017101	GO:0017101, aminoacyl-tRNA synthetase multienzyme complex	40	2	0.23	0.0232	XM_021607336.2,XM_036980750.1
CC	DOCEPLEvsDOC	GO:0044614	GO:0044614, nuclear pore cytoplasmic filaments	43	2	0.25	0.0265	XM_021618139.2,XM_021618144.2
CC	DOCEPLEvsDOC	GO:0031362	GO:0031362, anchored component of external side of plasma membrane	46	2	0.27	0.03	XM_021606389.2,XM_021621990.2
CC	DOCEPLEvsDOC	GO:0044613	GO:0044613, nuclear pore central transport channel	53	2	0.31	0.0389	XM_021618139.2,XM_021618144.2
MF	DOCEPLEvsDOC	GO:0043168	GO:0043168, anion binding	7062	60	39.33	0.01098	NM_001124336.1,XM_021556276.2,XM_021558779.2,XM_021559784.2,XM_021563925.2,XM_021564926.2,XM_021566110.2,XM_021569055.2,XM_021570998.2,XM_021575941.2,XM_021578195.2,XM_021578219.2,XM_021581888.2,XM_021582381.2,XM_021584803.2,XM_021586648.2,XM_021590926.2,XM_021598855.2,XM_021600998.2,XM_021603963.2,XM_021606203.2,XM_021607319.2,XM_021607336.2,XM_021610606.2,XM_021613898.2,XM_021617344.2,XM_021620…
MF	DOCEPLEvsDOC	GO:0000976	GO:0000976, transcription cis-regulatory region binding	4239	35	23.61	0.02443	XM_021556155.2,XM_021575444.2,XM_021578195.2,XM_021586242.2,XM_021589599.2,XM_021590951.2,XM_021591151.2,XM_021600701.2,XM_021601019.2,XM_021605308.2,XM_021611392.2,XM_021611751.2,XM_021612001.2,XM_021612699.2,XM_021618533.2,XM_021624672.2,XM_036937284.1,XM_036943865.1,XM_036945978.1,XM_036951413.1,XM_036956036.1,XM_036959238.1,XM_036959749.1,XM_036960057.1,XM_036963550.1,XM_036964513.1,XM_036967…
MF	DOCEPLEvsDOC	GO:0003779	GO:0003779, actin binding	2494	24	13.89	0.0297	XM_021563126.2,XM_021571222.2,XM_021586648.2,XM_021591023.2,XM_021602690.2,XM_021607319.2,XM_036944445.1,XM_036951545.1,XM_036953028.1,XM_036954556.1,XM_036956978.1,XM_036957352.1,XM_036962822.1,XM_036966310.1,XM_036971101.1,XM_036973978.1,XM_036974300.1,XM_036975864.1,XM_036977057.1,XM_036978109.1,XM_036979028.1,XM_036979814.1,XM_036981536.1,XM_036984802.1
MF	DOCEPLEvsDOC	GO:0005524	GO:0005524, ATP binding	1981	19	11.03	0.01599	XM_021559784.2,XM_021563925.2,XM_021569055.2,XM_021570998.2,XM_021578219.2,XM_021581888.2,XM_021590926.2,XM_021603963.2,XM_021607336.2,XM_021624244.2,XM_036952215.1,XM_036952218.1,XM_036952222.1,XM_036955319.1,XM_036962936.1,XM_036963476.1,XM_036964956.1,XM_036980750.1,XM_036988010.1
MF	DOCEPLEvsDOC	GO:0005509	GO:0005509, calcium ion binding	1656	18	9.22	0.00578	XM_021574594.2,XM_021584803.2,XM_021585124.2,XM_021590926.2,XM_021591023.2,XM_021598855.2,XM_021600070.2,XM_021600998.2,XM_021606203.2,XM_021613480.2,XM_021616122.2,XM_036933698.1,XM_036940135.1,XM_036942998.1,XM_036953028.1,XM_036963810.1,XM_036963848.1,XM_036976354.1
MF	DOCEPLEvsDOC	GO:0019903	GO:0019903, protein phosphatase binding	977	11	5.44	0.03493	XM_021556155.2,XM_021559486.2,XM_021562511.2,XM_021563759.2,XM_021599612.2,XM_021605698.2,XM_021618954.2,XM_036950125.1,XM_036966310.1,XM_036968783.1,XM_036973978.1
MF	DOCEPLEvsDOC	GO:0031490	GO:0031490, chromatin DNA binding	514	9	2.86	0.00257	XM_021556155.2,XM_021578195.2,XM_021591151.2,XM_021600701.2,XM_021618139.2,XM_021618144.2,XM_021618533.2,XM_036959749.1,XM_036967463.1
MF	DOCEPLEvsDOC	GO:0004197	GO:0004197, cysteine-type endopeptidase activity	430	7	2.39	0.01969	NM_001281398.1,XM_021563358.2,XM_021566005.2,XM_021597240.2,XM_021609874.2,XM_036949721.1,XM_036965699.1
MF	DOCEPLEvsDOC	GO:0051219	GO:0051219, phosphoprotein binding	610	7	3.4	0.02689	XM_021586648.2,XM_021592997.2,XM_021603963.2,XM_036933698.1,XM_036963254.1,XM_036963476.1,XM_036970655.1
MF	DOCEPLEvsDOC	GO:0031406	GO:0031406, carboxylic acid binding	680	7	3.79	0.03738	XM_021607336.2,XM_021613898.2,XM_036963444.1,XM_036963848.1,XM_036967463.1,XM_036975032.1,XM_036980750.1
MF	DOCEPLEvsDOC	GO:0008349	GO:0008349, MAP kinase kinase kinase kinase activity	128	6	0.71	8.7e-05	XM_021578219.2,XM_036952215.1,XM_036952218.1,XM_036952222.1,XM_036955319.1,XM_036962936.1
MF	DOCEPLEvsDOC	GO:1990841	GO:1990841, promoter-specific chromatin binding	290	6	1.61	0.00597	XM_021618139.2,XM_021618144.2,XM_036951413.1,XM_036971049.1,XM_036982555.1,XM_036987684.1
MF	DOCEPLEvsDOC	GO:0003756	GO:0003756, protein disulfide isomerase activity	60	5	0.33	2.2e-05	NM_001281398.1,XM_021566005.2,XM_021600070.2,XM_036944148.1,XM_036949648.1
MF	DOCEPLEvsDOC	GO:0004407	GO:0004407, histone deacetylase activity	251	5	1.4	0.01364	XM_021590951.2,XM_036951413.1,XM_036970854.1,XM_036982555.1,XM_036984363.1
MF	DOCEPLEvsDOC	GO:0030955	GO:0030955, potassium ion binding	62	4	0.35	0.00041	XM_021570998.2,XM_021585124.2,XM_036951413.1,XM_036982555.1
MF	DOCEPLEvsDOC	GO:0004115	GO:0004115, 3',5'-cyclic-AMP phosphodiesterase activity	101	4	0.56	0.00252	XM_021603511.2,XM_021613201.2,XM_036943861.1,XM_036963254.1
MF	DOCEPLEvsDOC	GO:0015036	GO:0015036, disulfide oxidoreductase activity	106	4	0.59	0.003	NM_001281398.1,XM_021566005.2,XM_021600070.2,XM_036949648.1
MF	DOCEPLEvsDOC	GO:0042800	GO:0042800, histone methyltransferase activity (H3-K4 specific)	115	4	0.64	0.00401	XM_036952501.1,XM_036966414.1,XM_036971714.1,XM_036982745.1
MF	DOCEPLEvsDOC	GO:0005545	GO:0005545, 1-phosphatidylinositol binding	204	4	1.14	0.0278	XM_021558779.2,XM_021586648.2,XM_036933258.1,XM_036953028.1
MF	DOCEPLEvsDOC	GO:0016597	GO:0016597, amino acid binding	223	4	1.24	0.04917	XM_021607336.2,XM_021613898.2,XM_036975032.1,XM_036980750.1
MF	DOCEPLEvsDOC	GO:0003810	GO:0003810, protein-glutamine gamma-glutamyltransferase activity	20	3	0.11	0.00018	NM_001281398.1,XM_021566005.2,XM_036949648.1
MF	DOCEPLEvsDOC	GO:0042288	GO:0042288, MHC class I protein binding	27	3	0.15	0.00045	NM_001281398.1,XM_021559784.2,XM_021566005.2
MF	DOCEPLEvsDOC	GO:0043533	GO:0043533, inositol 1,3,4,5 tetrakisphosphate binding	39	3	0.22	0.00135	XM_021558779.2,XM_021564926.2,XM_036939133.1
MF	DOCEPLEvsDOC	GO:0004111	GO:0004111, creatine kinase activity	55	3	0.31	0.00362	XM_036952215.1,XM_036952218.1,XM_036952222.1
MF	DOCEPLEvsDOC	GO:0031210	GO:0031210, phosphatidylcholine binding	93	3	0.52	0.01535	XM_021584803.2,XM_036964935.1,XM_036985706.1
MF	DOCEPLEvsDOC	GO:0005522	GO:0005522, profilin binding	96	3	0.53	0.0167	XM_036951545.1,XM_036975864.1,XM_036978109.1
MF	DOCEPLEvsDOC	GO:0017151	GO:0017151, DEAD/H-box RNA helicase binding	109	3	0.61	0.02328	XM_021598825.2,XM_021600701.2,XM_036948854.1
MF	DOCEPLEvsDOC	GO:0000049	GO:0000049, tRNA binding	126	3	0.7	0.03371	XM_021607336.2,XM_036971727.1,XM_036980750.1
MF	DOCEPLEvsDOC	GO:0008139	GO:0008139, nuclear localization sequence binding	135	3	0.75	0.04007	XM_021564618.2,XM_021618139.2,XM_021618144.2
MF	DOCEPLEvsDOC	GO:0045569	GO:0045569, TRAIL binding	13	2	0.07	0.00231	XM_021606389.2,XM_021621990.2
MF	DOCEPLEvsDOC	GO:0042328	GO:0042328, heparan sulfate N-acetylglucosaminyltransferase activity	26	2	0.14	0.0092	XM_036933299.1,XM_036971037.1
MF	DOCEPLEvsDOC	GO:0016671	GO:0016671, oxidoreductase activity, acting on a sulfur group of donors, disulfide as acceptor	32	2	0.18	0.01373	NM_001281398.1,XM_021566005.2
MF	DOCEPLEvsDOC	GO:0098505	GO:0098505, G-rich strand telomeric DNA binding	40	2	0.22	0.02097	XM_021565939.2,XM_021598825.2
MF	DOCEPLEvsDOC	GO:0070403	GO:0070403, NAD+ binding	43	2	0.24	0.02402	NM_001124336.1,XM_036941735.1
MF	DOCEPLEvsDOC	GO:0004703	GO:0004703, G protein-coupled receptor kinase activity	45	2	0.25	0.02614	XM_036936234.1,XM_036980099.1
MF	DOCEPLEvsDOC	GO:0031730	GO:0031730, CCR5 chemokine receptor binding	52	2	0.29	0.03414	XM_021556155.2,XM_036968783.1
MF	DOCEPLEvsDOC	GO:0044323	GO:0044323, retinoic acid-responsive element binding	59	2	0.33	0.04295	XM_021605308.2,XM_036967463.1
BP	DOCMIFEvsDOC	GO:0048522	GO:0048522, positive regulation of cellular process	28352	528	515.02	0.0285	NM_001124194.1,NM_001124227.1,NM_001124293.1,NM_001124430.1,NM_001124436.1,NM_001124473.1,NM_001124520.1,NM_001124522.1,NM_001124525.1,NM_001124606.1,NM_001124608.1,NM_001124609.1,NM_001124639.2,NM_001124668.1,NM_001124713.1,NM_001160532.2,NM_001160565.2,NM_001160699.2,NM_001165089.2,NM_001165165.2,NM_001165229.2,NM_001165234.2,NM_001172498.1,XM_021556155.2,XM_021556276.2,XM_021556926.2,XM_021557…
BP	DOCMIFEvsDOC	GO:0051704	GO:0051704, multi-organism process	14805	298	268.94	0.0003	NM_001124194.1,NM_001124293.1,NM_001124436.1,NM_001124473.1,NM_001124520.1,NM_001124525.1,NM_001124608.1,NM_001124609.1,NM_001124668.1,NM_001124751.1,NM_001160630.2,NM_001160646.1,NM_001165217.2,NM_001171901.1,NM_001172498.1,XM_021556155.2,XM_021556878.2,XM_021557168.2,XM_021557735.2,XM_021557867.2,XM_021557902.2,XM_021557903.2,XM_021558379.2,XM_021558436.2,XM_021559400.2,XM_021560552.2,XM_021561…
BP	DOCMIFEvsDOC	GO:0043933	GO:0043933, protein-containing complex subunit organization	11266	244	204.65	4.3e-05	NM_001124194.1,NM_001124606.1,NM_001124639.2,NM_001124668.1,NM_001124751.1,NM_001160532.2,NM_001160565.2,NM_001160630.2,NM_001165089.2,NM_001165165.2,NM_001165174.2,NM_001165234.2,NM_001171901.1,NM_001172498.1,XM_021556878.2,XM_021557002.2,XM_021557098.2,XM_021557175.2,XM_021557179.2,XM_021557902.2,XM_021557903.2,XM_021558423.2,XM_021558443.2,XM_021559400.2,XM_021560928.2,XM_021561566.2,XM_021563…
BP	DOCMIFEvsDOC	GO:0006955	GO:0006955, immune response	8449	215	153.48	0.04729	NM_001124194.1,NM_001124227.1,NM_001124293.1,NM_001124436.1,NM_001124522.1,NM_001124525.1,NM_001124608.1,NM_001124609.1,NM_001124668.1,NM_001165059.1,NM_001165188.1,NM_001172498.1,XM_021556155.2,XM_021557098.2,XM_021557179.2,XM_021557902.2,XM_021557903.2,XM_021558379.2,XM_021558423.2,XM_021559400.2,XM_021559784.2,XM_021560590.2,XM_021561094.2,XM_021562581.2,XM_021563004.2,XM_021563126.2,XM_021563…
BP	DOCMIFEvsDOC	GO:0042127	GO:0042127, regulation of cell population proliferation	8469	210	153.84	0.02002	NM_001124227.1,NM_001124293.1,NM_001124520.1,NM_001124522.1,NM_001124525.1,NM_001124606.1,NM_001124608.1,NM_001124713.1,NM_001160565.2,NM_001160699.2,NM_001165089.2,NM_001172498.1,XM_021556155.2,XM_021557098.2,XM_021558379.2,XM_021558423.2,XM_021559400.2,XM_021559960.2,XM_021560453.2,XM_021560597.2,XM_021561287.2,XM_021563126.2,XM_021563128.2,XM_021563236.2,XM_021564283.2,XM_021564923.2,XM_021565…
BP	DOCMIFEvsDOC	GO:0015833	GO:0015833, peptide transport	8285	197	150.5	2.5e-11	NM_001124194.1,NM_001124364.1,NM_001124430.1,NM_001124436.1,NM_001124473.1,NM_001124606.1,NM_001124608.1,NM_001124668.1,NM_001124724.1,NM_001160565.2,NM_001160636.2,NM_001160637.2,NM_001160646.1,NM_001165096.2,NM_001165165.2,NM_001165174.2,NM_001165241.1,XM_021556155.2,XM_021556681.2,XM_021557098.2,XM_021557168.2,XM_021557658.2,XM_021557735.2,XM_021558230.2,XM_021559400.2,XM_021559784.2,XM_021560…
BP	DOCMIFEvsDOC	GO:1903508	GO:1903508, positive regulation of nucleic acid-templated transcription	8855	145	160.85	0.04856	NM_001124194.1,NM_001124227.1,NM_001124293.1,NM_001124520.1,NM_001160565.2,NM_001165234.2,NM_001172498.1,XM_021556155.2,XM_021557098.2,XM_021557168.2,XM_021558423.2,XM_021558443.2,XM_021558582.2,XM_021559960.2,XM_021561242.2,XM_021563236.2,XM_021563670.2,XM_021564923.2,XM_021565079.2,XM_021565468.2,XM_021565681.2,XM_021567250.2,XM_021568052.2,XM_021568288.2,XM_021569055.2,XM_021571481.2,XM_021575…
BP	DOCMIFEvsDOC	GO:0051726	GO:0051726, regulation of cell cycle	7234	141	131.41	0.00066	NM_001124293.1,NM_001124430.1,NM_001124473.1,NM_001124520.1,NM_001124668.1,NM_001160532.2,NM_001160565.2,NM_001165089.2,NM_001165096.2,XM_021556155.2,XM_021558423.2,XM_021559400.2,XM_021560590.2,XM_021561242.2,XM_021563126.2,XM_021563128.2,XM_021563236.2,XM_021569737.2,XM_021571421.2,XM_021571543.2,XM_021571837.2,XM_021571987.2,XM_021573858.2,XM_021574912.2,XM_021575512.2,XM_021575817.2,XM_021580…
BP	DOCMIFEvsDOC	GO:0030855	GO:0030855, epithelial cell differentiation	5687	140	103.31	0.01149	NM_001124227.1,NM_001124525.1,NM_001124724.1,NM_001165059.1,NM_001172498.1,XM_021556878.2,XM_021557098.2,XM_021557179.2,XM_021557617.2,XM_021557902.2,XM_021557903.2,XM_021559960.2,XM_021560552.2,XM_021563126.2,XM_021563128.2,XM_021564923.2,XM_021565077.2,XM_021565079.2,XM_021565468.2,XM_021565731.2,XM_021566448.2,XM_021567889.2,XM_021567890.2,XM_021568606.2,XM_021570015.2,XM_021571649.2,XM_021573…
BP	DOCMIFEvsDOC	GO:0048812	GO:0048812, neuron projection morphogenesis	8036	129	145.98	0.03659	NM_001124473.1,NM_001124668.1,XM_021559960.2,XM_021562864.2,XM_021563126.2,XM_021563128.2,XM_021563296.2,XM_021564283.2,XM_021565372.2,XM_021566062.2,XM_021567250.2,XM_021568314.2,XM_021571401.2,XM_021571819.2,XM_021576555.2,XM_021577289.2,XM_021579625.2,XM_021580354.2,XM_021582172.2,XM_021582381.2,XM_021582798.2,XM_021583623.2,XM_021584563.2,XM_021587658.2,XM_021589022.2,XM_021589499.2,XM_021589…
BP	DOCMIFEvsDOC	GO:0050776	GO:0050776, regulation of immune response	3867	101	70.25	0.00028	NM_001124194.1,NM_001124227.1,NM_001124293.1,NM_001124522.1,NM_001124525.1,NM_001124608.1,XM_021558423.2,XM_021559400.2,XM_021559784.2,XM_021561094.2,XM_021563126.2,XM_021563128.2,XM_021563236.2,XM_021567250.2,XM_021568154.2,XM_021574918.2,XM_021575829.2,XM_021576628.2,XM_021578585.2,XM_021579478.2,XM_021580354.2,XM_021584803.2,XM_021584839.2,XM_021589022.2,XM_021589609.2,XM_021590021.2,XM_021590…
BP	DOCMIFEvsDOC	GO:0008285	GO:0008285, negative regulation of cell population proliferation	3740	98	67.94	0.01088	NM_001124293.1,NM_001124608.1,NM_001124713.1,NM_001172498.1,XM_021556155.2,XM_021558423.2,XM_021559400.2,XM_021560597.2,XM_021561287.2,XM_021563126.2,XM_021563128.2,XM_021564283.2,XM_021565468.2,XM_021568154.2,XM_021571063.2,XM_021571543.2,XM_021574695.2,XM_021574918.2,XM_021575512.2,XM_021576628.2,XM_021578712.2,XM_021579903.2,XM_021580354.2,XM_021580548.2,XM_021583899.2,XM_021584500.2,XM_021584…
BP	DOCMIFEvsDOC	GO:0002064	GO:0002064, epithelial cell development	3706	86	67.32	0.01677	NM_001124525.1,NM_001165059.1,XM_021556878.2,XM_021557179.2,XM_021557902.2,XM_021557903.2,XM_021560552.2,XM_021563126.2,XM_021563128.2,XM_021564923.2,XM_021565468.2,XM_021566448.2,XM_021568606.2,XM_021571649.2,XM_021574755.2,XM_021576555.2,XM_021578712.2,XM_021579625.2,XM_021584323.2,XM_021584619.2,XM_021589058.2,XM_021589609.2,XM_021590700.2,XM_021597030.2,XM_021598370.2,XM_021599409.2,XM_021600…
BP	DOCMIFEvsDOC	GO:0043065	GO:0043065, positive regulation of apoptotic process	3768	85	68.45	0.02947	NM_001124194.1,NM_001124430.1,NM_001124473.1,NM_001124608.1,NM_001124639.2,NM_001124668.1,NM_001165165.2,XM_021557619.2,XM_021563126.2,XM_021563128.2,XM_021563236.2,XM_021563492.2,XM_021563733.2,XM_021565372.2,XM_021566005.2,XM_021568868.2,XM_021574695.2,XM_021575829.2,XM_021576628.2,XM_021577278.2,XM_021578712.2,XM_021579903.2,XM_021581483.2,XM_021582336.2,XM_021583623.2,XM_021583899.2,XM_021584…
BP	DOCMIFEvsDOC	GO:0030335	GO:0030335, positive regulation of cell migration	2683	83	48.74	0.01176	NM_001124227.1,NM_001124608.1,NM_001124668.1,XM_021557179.2,XM_021557902.2,XM_021557903.2,XM_021563126.2,XM_021563128.2,XM_021563236.2,XM_021571543.2,XM_021577697.2,XM_021578712.2,XM_021582381.2,XM_021583623.2,XM_021584839.2,XM_021586502.2,XM_021588700.2,XM_021589022.2,XM_021589058.2,XM_021589609.2,XM_021590700.2,XM_021593372.2,XM_021597030.2,XM_021599309.2,XM_021599409.2,XM_021599850.2,XM_021601…
BP	DOCMIFEvsDOC	GO:0030198	GO:0030198, extracellular matrix organization	1967	82	35.73	3.8e-07	NM_001124227.1,XM_021556878.2,XM_021557179.2,XM_021557735.2,XM_021563126.2,XM_021563128.2,XM_021563492.2,XM_021566397.2,XM_021566654.2,XM_021571536.2,XM_021575829.2,XM_021577697.2,XM_021578702.2,XM_021578712.2,XM_021580354.2,XM_021582381.2,XM_021584367.1,XM_021584563.2,XM_021587027.2,XM_021587194.2,XM_021589022.2,XM_021589331.2,XM_021589609.2,XM_021590021.2,XM_021599409.2,XM_021599465.2,XM_021599…
BP	DOCMIFEvsDOC	GO:0006259	GO:0006259, DNA metabolic process	3878	82	70.44	0.00234	NM_001124194.1,NM_001124609.1,NM_001165089.2,NM_001165229.2,XM_021557168.2,XM_021558436.2,XM_021559400.2,XM_021561242.2,XM_021561566.2,XM_021563236.2,XM_021565173.2,XM_021565939.2,XM_021565940.2,XM_021568052.2,XM_021568901.2,XM_021571254.2,XM_021571837.2,XM_021572632.2,XM_021573707.2,XM_021575817.2,XM_021579221.2,XM_021582240.2,XM_021589270.2,XM_021589862.2,XM_021594543.2,XM_021596910.2,XM_021601…
BP	DOCMIFEvsDOC	GO:0042060	GO:0042060, wound healing	3022	77	54.9	0.00628	NM_001124293.1,NM_001124436.1,NM_001124522.1,NM_001124525.1,XM_021556878.2,XM_021557179.2,XM_021563236.2,XM_021563492.2,XM_021563670.2,XM_021564283.2,XM_021568606.2,XM_021571063.2,XM_021576628.2,XM_021577697.2,XM_021584839.2,XM_021589002.2,XM_021589022.2,XM_021589140.2,XM_021589823.2,XM_021590700.2,XM_021591023.2,XM_021593372.2,XM_021598388.2,XM_021601261.2,XM_021602526.2,XM_021602614.2,XM_021606…
BP	DOCMIFEvsDOC	GO:0006413	GO:0006413, translational initiation	734	74	13.33	1e-30	NM_001124194.1,NM_001124364.1,NM_001124430.1,NM_001160565.2,NM_001160636.2,NM_001160637.2,NM_001160646.1,NM_001165096.2,NM_001165165.2,NM_001165174.2,NM_001165229.2,NM_001165241.1,XM_021557658.2,XM_021560244.2,XM_021565882.2,XM_021566282.2,XM_021566855.2,XM_021567430.2,XM_021567889.2,XM_021567890.2,XM_021568901.2,XM_021572029.1,XM_021572698.2,XM_021573457.2,XM_021573490.2,XM_021574753.2,XM_021578…
BP	DOCMIFEvsDOC	GO:0009617	GO:0009617, response to bacterium	2827	73	51.35	0.00091	NM_001124436.1,NM_001124520.1,NM_001124525.1,NM_001124608.1,NM_001124609.1,NM_001124751.1,NM_001171901.1,NM_001172498.1,XM_021561094.2,XM_021563236.2,XM_021568154.2,XM_021569609.2,XM_021574753.2,XM_021574918.2,XM_021576628.2,XM_021577697.2,XM_021579478.2,XM_021580354.2,XM_021582336.2,XM_021584354.1,XM_021584433.2,XM_021588943.2,XM_021589802.2,XM_021590021.2,XM_021590700.2,XM_021590749.2,XM_021596…
BP	DOCMIFEvsDOC	GO:0002181	GO:0002181, cytoplasmic translation	500	71	9.08	1e-30	NM_001124194.1,NM_001124364.1,NM_001124430.1,NM_001160565.2,NM_001160636.2,NM_001160637.2,NM_001160646.1,NM_001165096.2,NM_001165165.2,NM_001165241.1,NM_001278931.2,XM_021557658.2,XM_021560244.2,XM_021565882.2,XM_021566282.2,XM_021566755.2,XM_021566855.2,XM_021567430.2,XM_021567889.2,XM_021567890.2,XM_021568901.2,XM_021570053.2,XM_021570337.2,XM_021572698.2,XM_021573457.2,XM_021574753.2,XM_021578…
BP	DOCMIFEvsDOC	GO:0000184	GO:0000184, nuclear-transcribed mRNA catabolic process, nonsense-mediated decay	362	68	6.58	1e-30	NM_001124194.1,NM_001124364.1,NM_001124430.1,NM_001160565.2,NM_001160636.2,NM_001160637.2,NM_001160646.1,NM_001165096.2,NM_001165165.2,NM_001165174.2,NM_001165241.1,XM_021557658.2,XM_021560244.2,XM_021565882.2,XM_021566157.2,XM_021566282.2,XM_021566855.2,XM_021567430.2,XM_021567889.2,XM_021567890.2,XM_021568288.2,XM_021568901.2,XM_021572029.1,XM_021572698.2,XM_021573457.2,XM_021573490.2,XM_021574…
BP	DOCMIFEvsDOC	GO:0045785	GO:0045785, positive regulation of cell adhesion	2116	68	38.44	0.00316	NM_001124227.1,NM_001124436.1,NM_001124522.1,NM_001124608.1,XM_021557098.2,XM_021557902.2,XM_021557903.2,XM_021563126.2,XM_021563128.2,XM_021563236.2,XM_021563733.2,XM_021568094.2,XM_021571063.2,XM_021576628.2,XM_021577278.2,XM_021584803.2,XM_021586502.2,XM_021589058.2,XM_021589609.2,XM_021590021.2,XM_021598388.2,XM_021599309.2,XM_021599409.2,XM_021602311.2,XM_021602677.2,XM_021603670.2,XM_021603…
BP	DOCMIFEvsDOC	GO:0001525	GO:0001525, angiogenesis	2375	68	43.14	0.03524	NM_001124525.1,NM_001124668.1,XM_021556155.2,XM_021556276.2,XM_021557098.2,XM_021557179.2,XM_021557735.2,XM_021563126.2,XM_021563128.2,XM_021563236.2,XM_021563670.2,XM_021566062.2,XM_021571481.2,XM_021571543.2,XM_021576628.2,XM_021577697.2,XM_021578712.2,XM_021583623.2,XM_021588397.2,XM_021588700.2,XM_021589022.2,XM_021589140.2,XM_021589609.2,XM_021589830.2,XM_021597030.2,XM_021599409.2,XM_021599…
BP	DOCMIFEvsDOC	GO:0006614	GO:0006614, SRP-dependent cotranslational protein targeting to membrane	228	67	4.14	1e-30	NM_001124194.1,NM_001124364.1,NM_001124430.1,NM_001160565.2,NM_001160636.2,NM_001160637.2,NM_001160646.1,NM_001165096.2,NM_001165165.2,NM_001165174.2,NM_001165241.1,XM_021557658.2,XM_021560244.2,XM_021565882.2,XM_021566282.2,XM_021566855.2,XM_021567430.2,XM_021567889.2,XM_021567890.2,XM_021568901.2,XM_021572029.1,XM_021572698.2,XM_021573457.2,XM_021573490.2,XM_021574753.2,XM_021578858.2,XM_021581…
BP	DOCMIFEvsDOC	GO:0000398	GO:0000398, mRNA splicing, via spliceosome	2168	67	39.38	0.00065	NM_001124668.1,NM_001160630.2,NM_001160670.1,NM_001165217.2,NM_001165229.2,XM_021557168.2,XM_021559905.2,XM_021565939.2,XM_021565940.2,XM_021567250.2,XM_021567933.2,XM_021568052.2,XM_021568191.2,XM_021568279.2,XM_021568288.2,XM_021571649.2,XM_021572233.2,XM_021572715.2,XM_021574546.2,XM_021574755.2,XM_021576743.2,XM_021579780.2,XM_021582172.2,XM_021583623.2,XM_021583811.2,XM_021584354.1,XM_021586…
BP	DOCMIFEvsDOC	GO:0001501	GO:0001501, skeletal system development	2678	64	48.65	0.03024	NM_001165188.1,XM_021557617.2,XM_021559960.2,XM_021563296.2,XM_021565077.2,XM_021565079.2,XM_021565135.2,XM_021568288.2,XM_021575481.2,XM_021575482.2,XM_021577289.2,XM_021581299.2,XM_021582381.2,XM_021584367.1,XM_021584839.2,XM_021589022.2,XM_021599309.2,XM_021599409.2,XM_021600164.2,XM_021600261.2,XM_021601261.2,XM_021609986.2,XM_021613613.2,XM_021614947.2,XM_021615631.2,XM_021617495.2,XM_021618…
BP	DOCMIFEvsDOC	GO:0050900	GO:0050900, leukocyte migration	1398	60	25.4	0.01622	NM_001124436.1,NM_001124522.1,NM_001124608.1,XM_021557179.2,XM_021557902.2,XM_021557903.2,XM_021563126.2,XM_021563128.2,XM_021563236.2,XM_021571536.2,XM_021571819.2,XM_021574753.2,XM_021575763.2,XM_021576628.2,XM_021577697.2,XM_021579346.2,XM_021584433.2,XM_021586502.2,XM_021588700.2,XM_021589022.2,XM_021589609.2,XM_021590021.2,XM_021590700.2,XM_021590749.2,XM_021603670.2,XM_021603963.2,XM_021606…
BP	DOCMIFEvsDOC	GO:0019941	GO:0019941, modification-dependent protein catabolic process	2866	60	52.06	0.01907	NM_001124194.1,NM_001124430.1,NM_001124609.1,NM_001124668.1,NM_001160532.2,NM_001160565.2,NM_001165115.1,NM_001165165.2,XM_021562581.2,XM_021564909.2,XM_021565468.2,XM_021566532.2,XM_021569418.2,XM_021571254.2,XM_021572632.2,XM_021575512.2,XM_021575518.2,XM_021576628.2,XM_021582240.2,XM_021583623.2,XM_021601667.2,XM_021603757.2,XM_021603790.2,XM_021604435.2,XM_021605393.2,XM_021609806.2,XM_021609…
BP	DOCMIFEvsDOC	GO:0001933	GO:0001933, negative regulation of protein phosphorylation	2802	54	50.9	0.04797	NM_001124473.1,NM_001124668.1,XM_021557179.2,XM_021563492.2,XM_021563759.2,XM_021566002.2,XM_021572079.2,XM_021572500.2,XM_021576628.2,XM_021579478.2,XM_021583623.2,XM_021589058.2,XM_021589862.2,XM_021590700.2,XM_021598926.2,XM_021599612.2,XM_021599876.2,XM_021602311.2,XM_021602838.2,XM_021603148.2,XM_021617521.2,XM_021618533.2,XM_021618907.2,XM_021620953.2,XM_021622436.2,XM_036934651.1,XM_036937…
BP	DOCMIFEvsDOC	GO:0060537	GO:0060537, muscle tissue development	2793	52	50.74	0.04164	NM_001124227.1,NM_001124525.1,XM_021556878.2,XM_021557661.2,XM_021557867.2,XM_021559400.2,XM_021563126.2,XM_021563128.2,XM_021564923.2,XM_021565851.2,XM_021568911.2,XM_021569289.2,XM_021571063.2,XM_021571222.2,XM_021572677.2,XM_021576555.2,XM_021576628.2,XM_021587820.2,XM_021588943.2,XM_021589140.2,XM_021589609.2,XM_021597030.2,XM_021598388.2,XM_021600701.2,XM_021603425.2,XM_021607477.2,XM_021609…
BP	DOCMIFEvsDOC	GO:0003007	GO:0003007, heart morphogenesis	2019	51	36.68	0.02287	NM_001124227.1,NM_001160699.2,XM_021563296.2,XM_021568911.2,XM_021571063.2,XM_021571222.2,XM_021571543.2,XM_021575512.2,XM_021584839.2,XM_021587820.2,XM_021589022.2,XM_021589140.2,XM_021597030.2,XM_021597306.2,XM_021598388.2,XM_021602087.2,XM_021603425.2,XM_021607319.2,XM_021607477.2,XM_021613486.2,XM_021614947.2,XM_021615631.2,XM_021616007.2,XM_021617381.2,XM_021620570.2,XM_021621820.2,XM_036934…
BP	DOCMIFEvsDOC	GO:0009612	GO:0009612, response to mechanical stimulus	1627	50	29.55	0.00045	NM_001124293.1,NM_001124460.1,NM_001124520.1,XM_021556878.2,XM_021557098.2,XM_021559400.2,XM_021559960.2,XM_021562054.2,XM_021563126.2,XM_021563128.2,XM_021563492.2,XM_021576628.2,XM_021577697.2,XM_021582336.2,XM_021583899.2,XM_021584323.2,XM_021586500.2,XM_021589022.2,XM_021589609.2,XM_021589802.2,XM_021589823.2,XM_021589862.2,XM_021590749.2,XM_021600117.2,XM_021607133.2,XM_021611391.2,XM_021611…
BP	DOCMIFEvsDOC	GO:0007159	GO:0007159, leukocyte cell-cell adhesion	1339	47	24.32	0.04156	NM_001124293.1,NM_001124522.1,NM_001124608.1,NM_001172498.1,XM_021557179.2,XM_021557902.2,XM_021557903.2,XM_021563126.2,XM_021563128.2,XM_021563236.2,XM_021568094.2,XM_021568154.2,XM_021574918.2,XM_021576628.2,XM_021584803.2,XM_021586502.2,XM_021589609.2,XM_021590021.2,XM_021603148.2,XM_021603670.2,XM_021603963.2,XM_021607214.2,XM_021613136.2,XM_021615679.2,XM_021615680.2,XM_021617344.2,XM_021618…
BP	DOCMIFEvsDOC	GO:0090068	GO:0090068, positive regulation of cell cycle process	1871	46	33.99	0.00563	NM_001160532.2,NM_001160565.2,XM_021558423.2,XM_021559400.2,XM_021569737.2,XM_021571543.2,XM_021574912.2,XM_021584619.2,XM_021586502.2,XM_021589140.2,XM_021589862.2,XM_021598926.2,XM_021599876.2,XM_021600701.2,XM_021601278.2,XM_021601667.2,XM_021606282.2,XM_021618371.2,XM_021620953.2,XM_021621886.2,XM_021622937.2,XM_021623219.2,XM_021625192.2,XM_021625545.2,XM_036936015.1,XM_036937934.1,XM_036940…
BP	DOCMIFEvsDOC	GO:0007472	GO:0007472, wing disc morphogenesis	2665	45	48.41	0.03768	XM_021556878.2,XM_021558443.2,XM_021563126.2,XM_021563128.2,XM_021563492.2,XM_021568606.2,XM_021574695.2,XM_021584500.2,XM_021588397.2,XM_021589609.2,XM_021591023.2,XM_021596088.2,XM_021596910.2,XM_021597030.2,XM_021600136.2,XM_021601261.2,XM_021602526.2,XM_021608603.2,XM_021609267.2,XM_021610581.2,XM_021613136.2,XM_021620737.2,XM_021623207.2,XM_036933299.1,XM_036938501.1,XM_036939337.1,XM_036941…
BP	DOCMIFEvsDOC	GO:0034612	GO:0034612, response to tumor necrosis factor	1088	42	19.76	0.00559	NM_001124639.2,NM_001124668.1,NM_001124724.1,XM_021562581.2,XM_021565731.2,XM_021572500.2,XM_021573858.2,XM_021579478.2,XM_021580280.2,XM_021582336.2,XM_021583623.2,XM_021588700.2,XM_021590021.2,XM_021590700.2,XM_021590749.2,XM_021593372.2,XM_021600117.2,XM_021600701.2,XM_021603670.2,XM_021606389.2,XM_021607336.2,XM_021615631.2,XM_021620953.2,XM_021621990.2,XM_021625607.2,XM_036937479.1,XM_036943…
BP	DOCMIFEvsDOC	GO:0070371	GO:0070371, ERK1 and ERK2 cascade	1432	42	26.01	0.01921	NM_001124608.1,XM_021557902.2,XM_021557903.2,XM_021563236.2,XM_021563492.2,XM_021569737.2,XM_021573858.2,XM_021576555.2,XM_021576628.2,XM_021577219.2,XM_021579478.2,XM_021580280.2,XM_021584803.2,XM_021588700.2,XM_021590700.2,XM_021593372.2,XM_021598370.2,XM_021599409.2,XM_021602311.2,XM_021602838.2,XM_021603148.2,XM_021603670.2,XM_021607336.2,XM_021618907.2,XM_021620953.2,XM_021622436.2,XM_036941…
BP	DOCMIFEvsDOC	GO:0043312	GO:0043312, neutrophil degranulation	1680	42	30.52	0.02498	XM_021557098.2,XM_021557179.2,XM_021558379.2,XM_021560590.2,XM_021563236.2,XM_021570015.2,XM_021571254.2,XM_021571987.2,XM_021574594.2,XM_021581483.2,XM_021586469.2,XM_021588943.2,XM_021589063.2,XM_021589301.2,XM_021589823.2,XM_021591023.2,XM_021599850.2,XM_021602526.2,XM_021602677.2,XM_021603700.2,XM_021606675.2,XM_021613486.2,XM_021619875.2,XM_036940311.1,XM_036940595.1,XM_036941454.1,XM_036945…
BP	DOCMIFEvsDOC	GO:0009615	GO:0009615, response to virus	1141	41	20.73	4.1e-05	NM_001124293.1,NM_001124608.1,NM_001124609.1,NM_001124751.1,NM_001171901.1,XM_021567250.2,XM_021569283.2,XM_021569609.2,XM_021574142.2,XM_021575763.2,XM_021575829.2,XM_021578585.2,XM_021580354.2,XM_021583899.2,XM_021588700.2,XM_021589270.2,XM_021590700.2,XM_021598370.2,XM_021600499.2,XM_021615679.2,XM_021615680.2,XM_021618139.2,XM_021618144.2,XM_021621716.2,XM_036934899.1,XM_036943510.1,XM_036943…
BP	DOCMIFEvsDOC	GO:0043687	GO:0043687, post-translational protein modification	1242	41	22.56	0.00038	NM_001165115.1,NM_001165178.1,XM_021557175.2,XM_021557619.2,XM_021558443.2,XM_021561287.2,XM_021562581.2,XM_021564909.2,XM_021565907.2,XM_021566397.2,XM_021571254.2,XM_021571467.2,XM_021571819.2,XM_021577219.2,XM_021579317.2,XM_021596910.2,XM_021603425.2,XM_021616007.2,XM_021617521.2,XM_021623104.2,XM_036934708.1,XM_036935010.1,XM_036937735.1,XM_036943981.1,XM_036944474.1,XM_036945670.1,XM_036949…
BP	DOCMIFEvsDOC	GO:0071559	GO:0071559, response to transforming growth factor beta	1474	40	26.78	0.0057	NM_001124194.1,XM_021557179.2,XM_021563126.2,XM_021563128.2,XM_021565468.2,XM_021566005.2,XM_021573858.2,XM_021575509.2,XM_021575512.2,XM_021575829.2,XM_021576457.2,XM_021576628.2,XM_021577289.2,XM_021577697.2,XM_021580280.2,XM_021584839.2,XM_021589609.2,XM_021597030.2,XM_021602087.2,XM_021602311.2,XM_021604328.2,XM_021606353.2,XM_021611391.2,XM_021611392.2,XM_021613136.2,XM_021621820.2,XM_021622…
BP	DOCMIFEvsDOC	GO:2000146	GO:2000146, negative regulation of cell motility	1664	40	30.23	0.00644	XM_021556155.2,XM_021557098.2,XM_021558252.2,XM_021563126.2,XM_021563128.2,XM_021563236.2,XM_021571063.2,XM_021577697.2,XM_021586502.2,XM_021589499.2,XM_021589609.2,XM_021589823.2,XM_021598388.2,XM_021603148.2,XM_021603267.2,XM_021603670.2,XM_021609867.2,XM_021610326.2,XM_021613136.2,XM_021620953.2,XM_021624509.2,XM_021625407.2,XM_036934551.1,XM_036943522.1,XM_036943676.1,XM_036943678.1,XM_036944…
BP	DOCMIFEvsDOC	GO:0032872	GO:0032872, regulation of stress-activated MAPK cascade	1662	40	30.19	0.04977	NM_001165188.1,XM_021563236.2,XM_021563759.2,XM_021572079.2,XM_021584803.2,XM_021589862.2,XM_021590700.2,XM_021593372.2,XM_021598370.2,XM_021599612.2,XM_021599876.2,XM_021602311.2,XM_021607336.2,XM_021611844.2,XM_021617521.2,XM_021618533.2,XM_021620953.2,XM_021621909.2,XM_036937454.1,XM_036937735.1,XM_036937934.1,XM_036945758.1,XM_036951736.1,XM_036954271.1,XM_036954546.1,XM_036955319.1,XM_036956…
BP	DOCMIFEvsDOC	GO:0032496	GO:0032496, response to lipopolysaccharide	1361	37	24.72	0.0002	NM_001124520.1,NM_001124608.1,NM_001172498.1,XM_021563236.2,XM_021568154.2,XM_021574753.2,XM_021574918.2,XM_021577697.2,XM_021579478.2,XM_021582336.2,XM_021584354.1,XM_021584433.2,XM_021589802.2,XM_021590021.2,XM_021590749.2,XM_021599850.2,XM_021600117.2,XM_021606389.2,XM_021611391.2,XM_021611392.2,XM_021612975.2,XM_021620512.2,XM_021620953.2,XM_021621990.2,XM_021625607.2,XM_036943045.1,XM_036943…
BP	DOCMIFEvsDOC	GO:0008360	GO:0008360, regulation of cell shape	1445	37	26.25	0.01786	NM_001124460.1,NM_001124522.1,XM_021557902.2,XM_021557903.2,XM_021563126.2,XM_021563128.2,XM_021566005.2,XM_021571063.2,XM_021572079.2,XM_021584619.2,XM_021586648.2,XM_021588700.2,XM_021589609.2,XM_021592571.2,XM_021594526.2,XM_021594529.2,XM_021598388.2,XM_021599409.2,XM_021599850.2,XM_021609267.2,XM_021613136.2,XM_021618371.2,XM_021623219.2,XM_021625407.2,XM_036934722.1,XM_036936805.1,XM_036941…
BP	DOCMIFEvsDOC	GO:0071356	GO:0071356, cellular response to tumor necrosis factor	998	36	18.13	0.00721	NM_001124639.2,NM_001124668.1,NM_001124724.1,XM_021565731.2,XM_021572500.2,XM_021573858.2,XM_021579478.2,XM_021580280.2,XM_021582336.2,XM_021583623.2,XM_021588700.2,XM_021590021.2,XM_021590700.2,XM_021590749.2,XM_021593372.2,XM_021600117.2,XM_021600701.2,XM_021603670.2,XM_021606389.2,XM_021607336.2,XM_021615631.2,XM_021620953.2,XM_021621990.2,XM_021625607.2,XM_036937479.1,XM_036943676.1,XM_036943…
BP	DOCMIFEvsDOC	GO:0071774	GO:0071774, response to fibroblast growth factor	931	34	16.91	0.00513	NM_001165229.2,XM_021558582.2,XM_021565939.2,XM_021565940.2,XM_021571401.2,XM_021573858.2,XM_021576555.2,XM_021577219.2,XM_021577697.2,XM_021580280.2,XM_021584354.1,XM_021589022.2,XM_021594543.2,XM_021608603.2,XM_021610169.2,XM_021614947.2,XM_021615631.2,XM_021620570.2,XM_021625108.2,XM_021625371.2,XM_021625607.2,XM_036933299.1,XM_036938501.1,XM_036941997.1,XM_036943676.1,XM_036943678.1,XM_036950…
BP	DOCMIFEvsDOC	GO:0001505	GO:0001505, regulation of neurotransmitter levels	2241	33	40.71	0.00154	NM_001124606.1,XM_021557902.2,XM_021557903.2,XM_021572120.2,XM_021574918.2,XM_021576628.2,XM_021580354.2,XM_021586502.2,XM_021589575.2,XM_021589576.2,XM_021597306.2,XM_021598855.2,XM_021599655.2,XM_021603148.2,XM_021603267.2,XM_021607571.2,XM_021609267.2,XM_021617344.2,XM_021619875.2,XM_036941090.1,XM_036941997.1,XM_036943045.1,XM_036950057.1,XM_036954207.1,XM_036956160.1,XM_036957802.1,XM_036962…
BP	DOCMIFEvsDOC	GO:0050863	GO:0050863, regulation of T cell activation	1253	32	22.76	0.01329	NM_001124293.1,NM_001124522.1,NM_001124608.1,NM_001172498.1,XM_021563236.2,XM_021568094.2,XM_021568154.2,XM_021574918.2,XM_021576628.2,XM_021579346.2,XM_021584803.2,XM_021586502.2,XM_021590021.2,XM_021591023.2,XM_021602526.2,XM_021603963.2,XM_021607214.2,XM_021615679.2,XM_021615680.2,XM_021617344.2,XM_021618384.2,XM_021619107.2,XM_021625371.2,XM_036934651.1,XM_036943676.1,XM_036943678.1,XM_036949…
BP	DOCMIFEvsDOC	GO:0010952	GO:0010952, positive regulation of peptidase activity	923	31	16.77	1.1e-05	NM_001124608.1,NM_001124639.2,NM_001124668.1,XM_021556155.2,XM_021563236.2,XM_021565372.2,XM_021571254.2,XM_021575829.2,XM_021576628.2,XM_021581483.2,XM_021582336.2,XM_021583623.2,XM_021589022.2,XM_021590749.2,XM_021591023.2,XM_021593372.2,XM_021602526.2,XM_021607336.2,XM_021613366.2,XM_021614947.2,XM_021620512.2,XM_021625607.2,XM_036934708.1,XM_036946271.1,XM_036957906.1,XM_036958275.1,XM_036961…
BP	DOCMIFEvsDOC	GO:0006364	GO:0006364, rRNA processing	475	31	8.63	0.00135	NM_001124430.1,NM_001165165.2,NM_001165174.2,XM_021567889.2,XM_021567890.2,XM_021570337.2,XM_021572767.2,XM_021573490.2,XM_021587251.2,XM_021589270.2,XM_021589539.2,XM_021589831.2,XM_021590131.2,XM_021590414.2,XM_021600909.2,XM_021601767.1,XM_021601906.2,XM_021604435.2,XM_021612377.2,XM_021612949.2,XM_021612952.2,XM_021618904.2,XM_021619033.2,XM_021624488.2,XM_036934672.1,XM_036934899.1,XM_036938…
BP	DOCMIFEvsDOC	GO:0002793	GO:0002793, positive regulation of peptide secretion	1388	31	25.21	0.00802	NM_001124436.1,NM_001124606.1,NM_001124608.1,XM_021563236.2,XM_021568314.2,XM_021578585.2,XM_021579346.2,XM_021582336.2,XM_021582381.2,XM_021584803.2,XM_021584839.2,XM_021590700.2,XM_021607214.2,XM_021607336.2,XM_021608603.2,XM_021615679.2,XM_021615680.2,XM_036941997.1,XM_036943676.1,XM_036943678.1,XM_036954547.1,XM_036964821.1,XM_036974994.1,XM_036974995.1,XM_036975212.1,XM_036976393.1,XM_036980…
BP	DOCMIFEvsDOC	GO:0090092	GO:0090092, regulation of transmembrane receptor protein serine/threonine kinase signaling pathway	1340	31	24.34	0.02573	NM_001124194.1,NM_001124608.1,XM_021565468.2,XM_021568314.2,XM_021574695.2,XM_021575509.2,XM_021575829.2,XM_021576457.2,XM_021576628.2,XM_021577289.2,XM_021584500.2,XM_021584839.2,XM_021589140.2,XM_021597030.2,XM_021599409.2,XM_021600136.2,XM_021600701.2,XM_021604328.2,XM_021606353.2,XM_021609867.2,XM_021620737.2,XM_036937989.1,XM_036946271.1,XM_036952705.1,XM_036958297.1,XM_036961807.1,XM_036965…
BP	DOCMIFEvsDOC	GO:0050714	GO:0050714, positive regulation of protein secretion	1294	31	23.51	0.02633	NM_001124436.1,NM_001124606.1,NM_001124608.1,XM_021563236.2,XM_021568314.2,XM_021578585.2,XM_021579346.2,XM_021582336.2,XM_021582381.2,XM_021584803.2,XM_021584839.2,XM_021590700.2,XM_021607214.2,XM_021607336.2,XM_021608603.2,XM_021615679.2,XM_021615680.2,XM_036941997.1,XM_036943676.1,XM_036943678.1,XM_036954547.1,XM_036964821.1,XM_036974994.1,XM_036974995.1,XM_036975212.1,XM_036976393.1,XM_036980…
BP	DOCMIFEvsDOC	GO:0001649	GO:0001649, osteoblast differentiation	927	31	16.84	0.03074	NM_001124520.1,NM_001172498.1,XM_021559400.2,XM_021559960.2,XM_021564923.2,XM_021577219.2,XM_021589499.2,XM_021589802.2,XM_021592571.2,XM_021592710.2,XM_021597030.2,XM_021599309.2,XM_021601261.2,XM_021607214.2,XM_021609986.2,XM_021612975.2,XM_021617495.2,XM_021623037.2,XM_021625883.2,XM_036942922.1,XM_036945978.1,XM_036952705.1,XM_036953486.1,XM_036960674.1,XM_036961807.1,XM_036965871.1,XM_036969…
BP	DOCMIFEvsDOC	GO:0010811	GO:0010811, positive regulation of cell-substrate adhesion	696	30	12.64	0.00124	NM_001124227.1,XM_021557098.2,XM_021563126.2,XM_021563128.2,XM_021563733.2,XM_021577278.2,XM_021589058.2,XM_021589609.2,XM_021599309.2,XM_021599409.2,XM_021602311.2,XM_021603670.2,XM_021607477.2,XM_021613136.2,XM_036937479.1,XM_036945912.1,XM_036947020.1,XM_036947849.1,XM_036947850.1,XM_036951616.1,XM_036953139.1,XM_036953486.1,XM_036958703.1,XM_036959055.1,XM_036968912.1,XM_036975211.1,XM_036976…
BP	DOCMIFEvsDOC	GO:0007308	GO:0007308, oocyte construction	1133	30	20.58	0.01328	NM_001124473.1,NM_001160630.2,XM_021568288.2,XM_021571649.2,XM_021574755.2,XM_021578585.2,XM_021579908.2,XM_021584354.1,XM_021584619.2,XM_021597842.2,XM_021608603.2,XM_021618139.2,XM_021618144.2,XM_021618371.2,XM_021623104.2,XM_021623219.2,XM_036952392.1,XM_036958138.1,XM_036961807.1,XM_036962581.1,XM_036965431.1,XM_036965874.1,XM_036969116.1,XM_036970220.1,XM_036970706.1,XM_036976858.1,XM_036976…
BP	DOCMIFEvsDOC	GO:0045089	GO:0045089, positive regulation of innate immune response	1036	30	18.82	0.03355	NM_001124194.1,NM_001124608.1,XM_021563236.2,XM_021567250.2,XM_021568154.2,XM_021576628.2,XM_021578585.2,XM_021579478.2,XM_021580354.2,XM_021584803.2,XM_021589022.2,XM_021590700.2,XM_021600117.2,XM_021600499.2,XM_021614947.2,XM_021617344.2,XM_021620570.2,XM_021623179.2,XM_021624488.2,XM_036933690.1,XM_036933691.1,XM_036934899.1,XM_036947837.1,XM_036956246.1,XM_036957872.1,XM_036957906.1,XM_036960…
BP	DOCMIFEvsDOC	GO:0022612	GO:0022612, gland morphogenesis	1670	30	30.34	0.04176	NM_001165059.1,NM_001172498.1,XM_021556878.2,XM_021576555.2,XM_021576628.2,XM_021577455.2,XM_021584839.2,XM_021587820.2,XM_021588700.2,XM_021599409.2,XM_021609267.2,XM_021610588.2,XM_021613613.2,XM_021618371.2,XM_021623219.2,XM_036941229.1,XM_036944006.1,XM_036944016.1,XM_036946366.1,XM_036947020.1,XM_036950257.1,XM_036954597.1,XM_036956978.1,XM_036959055.1,XM_036967463.1,XM_036970339.1,XM_036975…
BP	DOCMIFEvsDOC	GO:0045766	GO:0045766, positive regulation of angiogenesis	778	29	14.13	0.00072	XM_021556155.2,XM_021557098.2,XM_021557735.2,XM_021563126.2,XM_021563128.2,XM_021563236.2,XM_021577697.2,XM_021588397.2,XM_021588700.2,XM_021589140.2,XM_021589609.2,XM_021589830.2,XM_021599409.2,XM_021599655.2,XM_021601667.2,XM_021603148.2,XM_021612012.2,XM_021612951.2,XM_021613136.2,XM_021620512.2,XM_036936438.1,XM_036947020.1,XM_036949479.1,XM_036954271.1,XM_036954546.1,XM_036962556.1,XM_036971…
BP	DOCMIFEvsDOC	GO:0001894	GO:0001894, tissue homeostasis	1397	29	25.38	0.01859	NM_001124460.1,XM_021556878.2,XM_021563126.2,XM_021563128.2,XM_021568606.2,XM_021589609.2,XM_021599409.2,XM_021601261.2,XM_021610581.2,XM_021613136.2,XM_021615631.2,XM_021623207.2,XM_036934551.1,XM_036941229.1,XM_036947020.1,XM_036947983.1,XM_036948315.1,XM_036949317.1,XM_036950896.1,XM_036952794.1,XM_036957872.1,XM_036969257.1,XM_036969556.1,XM_036970728.1,XM_036975156.1,XM_036983682.1,XM_036984…
BP	DOCMIFEvsDOC	GO:0031345	GO:0031345, negative regulation of cell projection organization	1485	28	26.98	0.00061	XM_021563126.2,XM_021563128.2,XM_021572120.2,XM_021584563.2,XM_021586500.2,XM_021589609.2,XM_021589626.2,XM_021590749.2,XM_021601667.2,XM_021603267.2,XM_021605308.2,XM_021606389.2,XM_021613136.2,XM_021621990.2,XM_021625407.2,XM_021625607.2,XM_036945367.1,XM_036947849.1,XM_036947850.1,XM_036951736.1,XM_036952092.1,XM_036953486.1,XM_036954944.1,XM_036956160.1,XM_036963055.1,XM_036964085.1,XM_036977…
BP	DOCMIFEvsDOC	GO:0006405	GO:0006405, RNA export from nucleus	703	28	12.77	0.00083	NM_001165174.2,XM_021557168.2,XM_021560453.2,XM_021561242.2,XM_021565939.2,XM_021565940.2,XM_021567889.2,XM_021567890.2,XM_021567933.2,XM_021568052.2,XM_021568279.2,XM_021568288.2,XM_021568758.2,XM_021574546.2,XM_021602745.2,XM_021612952.2,XM_021618139.2,XM_021618144.2,XM_021618371.2,XM_021621886.2,XM_021623219.2,XM_036936015.1,XM_036948854.1,XM_036951356.1,XM_036951684.1,XM_036972918.1,XM_036974…
BP	DOCMIFEvsDOC	GO:0006611	GO:0006611, protein export from nucleus	978	27	17.77	0.01463	NM_001124473.1,NM_001165174.2,XM_021557168.2,XM_021560453.2,XM_021561242.2,XM_021567889.2,XM_021567890.2,XM_021567933.2,XM_021568052.2,XM_021568279.2,XM_021568288.2,XM_021568758.2,XM_021574546.2,XM_021602745.2,XM_021607133.2,XM_021612952.2,XM_021618139.2,XM_021618144.2,XM_021624509.2,XM_036936015.1,XM_036948854.1,XM_036951356.1,XM_036951545.1,XM_036951684.1,XM_036972918.1,XM_036974903.1,XM_036976…
BP	DOCMIFEvsDOC	GO:0034101	GO:0034101, erythrocyte homeostasis	1001	27	18.18	0.01812	NM_001124551.2,NM_001124609.1,NM_001165188.1,NM_001171862.1,XM_021556155.2,XM_021556926.2,XM_021563236.2,XM_021571481.2,XM_021573490.2,XM_021573858.2,XM_021599876.2,XM_021600701.2,XM_021600909.2,XM_021618904.2,XM_021619033.2,XM_021621716.2,XM_021624488.2,XM_036937454.1,XM_036937934.1,XM_036938501.1,XM_036938674.1,XM_036943676.1,XM_036943678.1,XM_036945367.1,XM_036957904.1,XM_036965962.1,XM_036983…
BP	DOCMIFEvsDOC	GO:0045444	GO:0045444, fat cell differentiation	1132	27	20.56	0.0394	NM_001124525.1,NM_001171862.1,NM_001172498.1,XM_021560156.2,XM_021564923.2,XM_021565468.2,XM_021566062.2,XM_021572500.2,XM_021573858.2,XM_021580280.2,XM_021580548.2,XM_021601109.2,XM_021603148.2,XM_021605680.2,XM_021610169.2,XM_021617495.2,XM_036936438.1,XM_036943676.1,XM_036943678.1,XM_036953486.1,XM_036962775.1,XM_036965650.1,XM_036966904.1,XM_036969257.1,XM_036974275.1,XM_036983682.1,XM_036986…
BP	DOCMIFEvsDOC	GO:0008543	GO:0008543, fibroblast growth factor receptor signaling pathway	726	26	13.19	0.0314	NM_001165229.2,XM_021565939.2,XM_021565940.2,XM_021571401.2,XM_021576555.2,XM_021577219.2,XM_021584354.1,XM_021589022.2,XM_021594543.2,XM_021608603.2,XM_021614947.2,XM_021620570.2,XM_021625108.2,XM_021625371.2,XM_021625607.2,XM_036933299.1,XM_036938501.1,XM_036941997.1,XM_036943676.1,XM_036943678.1,XM_036956160.1,XM_036957906.1,XM_036960674.1,XM_036970220.1,XM_036970313.1,XM_036980568.1
BP	DOCMIFEvsDOC	GO:0034446	GO:0034446, substrate adhesion-dependent cell spreading	548	26	9.95	0.04741	XM_021563126.2,XM_021563128.2,XM_021563733.2,XM_021577278.2,XM_021579478.2,XM_021582381.2,XM_021589058.2,XM_021589609.2,XM_021599309.2,XM_021602311.2,XM_021603425.2,XM_021613136.2,XM_021616007.2,XM_036937479.1,XM_036947020.1,XM_036947849.1,XM_036947850.1,XM_036953139.1,XM_036953486.1,XM_036956137.1,XM_036959055.1,XM_036964821.1,XM_036968912.1,XM_036976354.1,XM_036977610.1,XM_036981915.1
BP	DOCMIFEvsDOC	GO:0051591	GO:0051591, response to cAMP	560	25	10.17	1.2e-05	NM_001124520.1,XM_021560928.2,XM_021568901.2,XM_021572698.2,XM_021573858.2,XM_021574753.2,XM_021577697.2,XM_021583899.2,XM_021584323.2,XM_021584433.2,XM_021589140.2,XM_021589599.2,XM_021589802.2,XM_021611391.2,XM_021611392.2,XM_021612975.2,XM_021613152.2,XM_021618533.2,XM_036943407.1,XM_036950214.1,XM_036954207.1,XM_036976355.1,XM_036979956.1,XM_036979957.1,XM_036984802.1
BP	DOCMIFEvsDOC	GO:0030838	GO:0030838, positive regulation of actin filament polymerization	772	25	14.02	0.00679	NM_001124668.1,XM_021557902.2,XM_021557903.2,XM_021559400.2,XM_021582798.2,XM_021583623.2,XM_021588700.2,XM_021591023.2,XM_021599850.2,XM_021602526.2,XM_021603267.2,XM_021618139.2,XM_021618144.2,XM_021625371.2,XM_036934651.1,XM_036939433.1,XM_036941090.1,XM_036942456.1,XM_036942971.1,XM_036944576.1,XM_036954547.1,XM_036963476.1,XM_036969938.1,XM_036970339.1,XM_036978109.1
BP	DOCMIFEvsDOC	GO:0031056	GO:0031056, regulation of histone modification	1070	25	19.44	0.01083	NM_001172498.1,XM_021560453.2,XM_021576457.2,XM_021582240.2,XM_021599553.2,XM_021599876.2,XM_021601109.2,XM_021602915.2,XM_021606353.2,XM_021620490.2,XM_036937454.1,XM_036937934.1,XM_036943676.1,XM_036943678.1,XM_036948854.1,XM_036952501.1,XM_036954944.1,XM_036964085.1,XM_036964513.1,XM_036969819.1,XM_036971049.1,XM_036971727.1,XM_036977126.1,XM_036983682.1,XM_036988171.1
BP	DOCMIFEvsDOC	GO:1903364	GO:1903364, positive regulation of cellular protein catabolic process	856	25	15.55	0.017	NM_001124668.1,NM_001160532.2,XM_021562581.2,XM_021566532.2,XM_021576628.2,XM_021581483.2,XM_021583623.2,XM_021601667.2,XM_021606675.2,XM_021617521.2,XM_021618371.2,XM_021620439.2,XM_021620953.2,XM_021623104.2,XM_021623219.2,XM_036936785.1,XM_036937735.1,XM_036939256.1,XM_036943981.1,XM_036949881.1,XM_036953486.1,XM_036963055.1,XM_036977610.1,XM_036977947.1,XM_036984802.1
BP	DOCMIFEvsDOC	GO:0034341	GO:0034341, response to interferon-gamma	869	25	15.79	0.03998	NM_001124293.1,NM_001124608.1,XM_021557179.2,XM_021562581.2,XM_021563236.2,XM_021574753.2,XM_021574918.2,XM_021579478.2,XM_021582336.2,XM_021584433.2,XM_021586502.2,XM_021588700.2,XM_021590021.2,XM_021591023.2,XM_021600499.2,XM_021602526.2,XM_021603670.2,XM_021624509.2,XM_036940595.1,XM_036941735.1,XM_036943981.1,XM_036945367.1,XM_036962581.1,XM_036974994.1,XM_036974995.1
BP	DOCMIFEvsDOC	GO:0042098	GO:0042098, T cell proliferation	732	25	13.3	0.04476	NM_001124293.1,NM_001124522.1,NM_001124608.1,NM_001172498.1,XM_021563236.2,XM_021568094.2,XM_021568154.2,XM_021574918.2,XM_021586502.2,XM_021589063.2,XM_021590021.2,XM_021603963.2,XM_021606855.2,XM_021607214.2,XM_021615679.2,XM_021615680.2,XM_021618371.2,XM_021618384.2,XM_021619033.2,XM_021619107.2,XM_021623219.2,XM_036934651.1,XM_036954547.1,XM_036962556.1,XM_036980732.1
BP	DOCMIFEvsDOC	GO:0050731	GO:0050731, positive regulation of peptidyl-tyrosine phosphorylation	955	24	17.35	0.00061	XM_021556155.2,XM_021557179.2,XM_021557902.2,XM_021557903.2,XM_021563126.2,XM_021563128.2,XM_021589609.2,XM_021593372.2,XM_021599409.2,XM_021606203.2,XM_021613136.2,XM_021622436.2,XM_036934722.1,XM_036940595.1,XM_036941090.1,XM_036941735.1,XM_036942926.1,XM_036943810.1,XM_036947020.1,XM_036952092.1,XM_036953486.1,XM_036969938.1,XM_036976762.1,XM_036977597.1
BP	DOCMIFEvsDOC	GO:0000281	GO:0000281, mitotic cytokinesis	916	24	16.64	0.02023	NM_001124668.1,XM_021556878.2,XM_021568314.2,XM_021568606.2,XM_021568868.2,XM_021569289.2,XM_021571421.2,XM_021574912.2,XM_021576562.2,XM_021583623.2,XM_021594526.2,XM_021594529.2,XM_021609267.2,XM_021610581.2,XM_021617477.2,XM_021621289.2,XM_036941229.1,XM_036943865.1,XM_036946683.1,XM_036956020.1,XM_036968703.1,XM_036970339.1,XM_036977922.1,XM_036988233.1
BP	DOCMIFEvsDOC	GO:0061136	GO:0061136, regulation of proteasomal protein catabolic process	927	24	16.84	0.02091	NM_001124525.1,NM_001124668.1,NM_001160532.2,NM_001165165.2,XM_021562581.2,XM_021566532.2,XM_021571254.2,XM_021576628.2,XM_021583623.2,XM_021601667.2,XM_021609932.2,XM_021617521.2,XM_021620439.2,XM_021620953.2,XM_021623104.2,XM_036934708.1,XM_036937735.1,XM_036939256.1,XM_036943981.1,XM_036945739.1,XM_036949881.1,XM_036955999.1,XM_036977610.1,XM_036977947.1
BP	DOCMIFEvsDOC	GO:1901991	GO:1901991, negative regulation of mitotic cell cycle phase transition	951	24	17.28	0.02232	XM_021571837.2,XM_021573858.2,XM_021580280.2,XM_021589862.2,XM_021590951.2,XM_021598370.2,XM_021598926.2,XM_021599876.2,XM_021601667.2,XM_021603148.2,XM_021606282.2,XM_021617521.2,XM_036937735.1,XM_036937934.1,XM_036945739.1,XM_036951356.1,XM_036954207.1,XM_036963797.1,XM_036970388.1,XM_036971454.1,XM_036975212.1,XM_036980179.1,XM_036984233.1,XM_036985793.1
BP	DOCMIFEvsDOC	GO:0030324	GO:0030324, lung development	1032	24	18.75	0.02345	NM_001124227.1,XM_021563236.2,XM_021565939.2,XM_021565940.2,XM_021574753.2,XM_021574918.2,XM_021582336.2,XM_021584433.2,XM_021584839.2,XM_021589022.2,XM_021589140.2,XM_021598370.2,XM_021599409.2,XM_021602614.2,XM_021602996.2,XM_021607477.2,XM_021614947.2,XM_036937479.1,XM_036943407.1,XM_036948315.1,XM_036950257.1,XM_036957906.1,XM_036963420.1,XM_036982235.1
BP	DOCMIFEvsDOC	GO:0090090	GO:0090090, negative regulation of canonical Wnt signaling pathway	853	24	15.49	0.03846	XM_021556276.2,XM_021575509.2,XM_021576628.2,XM_021580548.2,XM_021589022.2,XM_021589499.2,XM_021592571.2,XM_021592710.2,XM_021600701.2,XM_021609267.2,XM_021614947.2,XM_021617521.2,XM_021619107.2,XM_021620570.2,XM_021620953.2,XM_021623104.2,XM_021625883.2,XM_036937735.1,XM_036957906.1,XM_036963055.1,XM_036964513.1,XM_036969076.1,XM_036969257.1,XM_036977610.1
BP	DOCMIFEvsDOC	GO:0042274	GO:0042274, ribosomal small subunit biogenesis	166	24	3.02	0.04886	NM_001124430.1,NM_001165174.2,XM_021566282.2,XM_021567430.2,XM_021567889.2,XM_021567890.2,XM_021572767.2,XM_021573490.2,XM_021581299.2,XM_021589831.2,XM_021590131.2,XM_021600909.2,XM_021609203.2,XM_021612377.2,XM_021612949.2,XM_021612952.2,XM_021618904.2,XM_021619033.2,XM_021624488.2,XM_036934899.1,XM_036944848.1,XM_036955872.1,XM_036957281.1,XM_036963477.1
BP	DOCMIFEvsDOC	GO:0071773	GO:0071773, cellular response to BMP stimulus	1005	23	18.26	0.00296	NM_001124227.1,XM_021559960.2,XM_021571467.2,XM_021575829.2,XM_021576628.2,XM_021579317.2,XM_021584839.2,XM_021589140.2,XM_021597030.2,XM_021599409.2,XM_021607477.2,XM_021609867.2,XM_021615631.2,XM_021620737.2,XM_036943676.1,XM_036943678.1,XM_036946271.1,XM_036950896.1,XM_036952705.1,XM_036961807.1,XM_036979757.1,XM_036980732.1,XM_036984182.1
BP	DOCMIFEvsDOC	GO:0001890	GO:0001890, placenta development	890	23	16.17	0.00581	NM_001124520.1,NM_001172498.1,XM_021556276.2,XM_021560597.2,XM_021565079.2,XM_021573858.2,XM_021575482.2,XM_021575829.2,XM_021577697.2,XM_021583899.2,XM_021590021.2,XM_021598926.2,XM_021612012.2,XM_021619033.2,XM_021625371.2,XM_036946271.1,XM_036953486.1,XM_036954207.1,XM_036954271.1,XM_036956193.1,XM_036967463.1,XM_036983682.1,XM_036985000.1
BP	DOCMIFEvsDOC	GO:0032507	GO:0032507, maintenance of protein location in cell	683	23	12.41	0.02119	XM_021556878.2,XM_021557098.2,XM_021565468.2,XM_021576628.2,XM_021591023.2,XM_021602526.2,XM_021609932.2,XM_021617521.2,XM_021624509.2,XM_036937479.1,XM_036937735.1,XM_036941229.1,XM_036943522.1,XM_036944006.1,XM_036944016.1,XM_036953486.1,XM_036956329.1,XM_036962496.1,XM_036969564.1,XM_036970339.1,XM_036974494.1,XM_036984802.1,XM_036988233.1
BP	DOCMIFEvsDOC	GO:0071260	GO:0071260, cellular response to mechanical stimulus	545	22	9.9	0.0005	NM_001124293.1,NM_001124460.1,XM_021556878.2,XM_021563126.2,XM_021563128.2,XM_021576628.2,XM_021577697.2,XM_021582336.2,XM_021589609.2,XM_021589823.2,XM_021589862.2,XM_021590749.2,XM_021607133.2,XM_021613136.2,XM_021615631.2,XM_021625407.2,XM_036941229.1,XM_036950896.1,XM_036982555.1,XM_036984182.1,XM_036985000.1,XM_036988233.1
BP	DOCMIFEvsDOC	GO:0071346	GO:0071346, cellular response to interferon-gamma	827	22	15.02	0.00166	NM_001124293.1,NM_001124608.1,XM_021557179.2,XM_021574753.2,XM_021574918.2,XM_021579478.2,XM_021582336.2,XM_021584433.2,XM_021586502.2,XM_021588700.2,XM_021590021.2,XM_021591023.2,XM_021600499.2,XM_021602526.2,XM_021603670.2,XM_021624509.2,XM_036940595.1,XM_036941735.1,XM_036945367.1,XM_036962581.1,XM_036974994.1,XM_036974995.1
BP	DOCMIFEvsDOC	GO:0046660	GO:0046660, female sex differentiation	898	22	16.31	0.02939	NM_001172498.1,XM_021565939.2,XM_021565940.2,XM_021571543.2,XM_021577697.2,XM_021589022.2,XM_021599409.2,XM_021600701.2,XM_021602138.2,XM_021602996.2,XM_021613613.2,XM_021614947.2,XM_021617521.2,XM_021622436.2,XM_036937735.1,XM_036946683.1,XM_036954333.1,XM_036956137.1,XM_036957906.1,XM_036974275.1,XM_036983086.1,XM_036986009.1
BP	DOCMIFEvsDOC	GO:0033627	GO:0033627, cell adhesion mediated by integrin	501	21	9.1	0.00032	XM_021557617.2,XM_021557902.2,XM_021557903.2,XM_021563126.2,XM_021563128.2,XM_021577697.2,XM_021589609.2,XM_021603039.2,XM_021603425.2,XM_021606203.2,XM_021613136.2,XM_021616007.2,XM_036934722.1,XM_036939433.1,XM_036941090.1,XM_036947020.1,XM_036953486.1,XM_036958296.1,XM_036969938.1,XM_036977597.1,XM_036978109.1
BP	DOCMIFEvsDOC	GO:0001935	GO:0001935, endothelial cell proliferation	702	21	12.75	0.03164	XM_021556155.2,XM_021563236.2,XM_021576628.2,XM_021588700.2,XM_021589022.2,XM_021599409.2,XM_021601525.2,XM_021605308.2,XM_021606203.2,XM_021610169.2,XM_021612012.2,XM_021614947.2,XM_021620512.2,XM_021625607.2,XM_036943407.1,XM_036957906.1,XM_036963055.1,XM_036975212.1,XM_036977597.1,XM_036983682.1,XM_036985000.1
BP	DOCMIFEvsDOC	GO:0010977	GO:0010977, negative regulation of neuron projection development	1204	21	21.87	0.03405	XM_021572120.2,XM_021584563.2,XM_021586500.2,XM_021589626.2,XM_021590749.2,XM_021601667.2,XM_021605308.2,XM_021606389.2,XM_021621990.2,XM_021625407.2,XM_021625607.2,XM_036945367.1,XM_036947849.1,XM_036947850.1,XM_036951736.1,XM_036952092.1,XM_036953486.1,XM_036954944.1,XM_036963055.1,XM_036964085.1,XM_036977610.1
BP	DOCMIFEvsDOC	GO:0048701	GO:0048701, embryonic cranial skeleton morphogenesis	328	20	5.96	0.00127	XM_021559960.2,XM_021563296.2,XM_021565077.2,XM_021565079.2,XM_021568288.2,XM_021575481.2,XM_021575482.2,XM_021577289.2,XM_021584839.2,XM_021589022.2,XM_021601261.2,XM_021614947.2,XM_021620570.2,XM_036933299.1,XM_036934225.1,XM_036943676.1,XM_036943678.1,XM_036957906.1,XM_036974366.1,XM_036987185.1
BP	DOCMIFEvsDOC	GO:0002218	GO:0002218, activation of innate immune response	686	19	12.46	2.4e-06	NM_001124194.1,NM_001124608.1,XM_021563236.2,XM_021567250.2,XM_021578585.2,XM_021589022.2,XM_021600117.2,XM_021600499.2,XM_021614947.2,XM_021620570.2,XM_021623179.2,XM_036947837.1,XM_036956246.1,XM_036957872.1,XM_036957906.1,XM_036960582.1,XM_036964513.1,XM_036969284.1,XM_036990227.1
BP	DOCMIFEvsDOC	GO:0033209	GO:0033209, tumor necrosis factor-mediated signaling pathway	516	19	9.37	0.00044	NM_001124639.2,NM_001124668.1,NM_001124724.1,XM_021565731.2,XM_021582336.2,XM_021583623.2,XM_021590700.2,XM_021590749.2,XM_021593372.2,XM_021600117.2,XM_021600701.2,XM_021606389.2,XM_021607336.2,XM_021621990.2,XM_021625607.2,XM_036946755.1,XM_036947837.1,XM_036959055.1,XM_036981915.1
BP	DOCMIFEvsDOC	GO:0031124	GO:0031124, mRNA 3'-end processing	539	19	9.79	0.00115	XM_021557168.2,XM_021560453.2,XM_021567933.2,XM_021568052.2,XM_021568279.2,XM_021568288.2,XM_021568758.2,XM_021573858.2,XM_021574546.2,XM_021583811.2,XM_021587662.2,XM_021602745.2,XM_021623855.2,XM_036936015.1,XM_036951684.1,XM_036970980.1,XM_036972918.1,XM_036974366.1,XM_036989889.1
BP	DOCMIFEvsDOC	GO:0071711	GO:0071711, basement membrane organization	371	19	6.74	0.00183	XM_021557735.2,XM_021563126.2,XM_021563128.2,XM_021563492.2,XM_021584563.2,XM_021587027.2,XM_021589022.2,XM_021589609.2,XM_021603425.2,XM_021605680.2,XM_021613136.2,XM_021614947.2,XM_021616007.2,XM_021620570.2,XM_036943407.1,XM_036945912.1,XM_036952392.1,XM_036954333.1,XM_036957906.1
BP	DOCMIFEvsDOC	GO:0045778	GO:0045778, positive regulation of ossification	526	19	9.55	0.01347	NM_001124609.1,NM_001172498.1,XM_021559400.2,XM_021559960.2,XM_021584839.2,XM_021589802.2,XM_021592710.2,XM_021597030.2,XM_021601261.2,XM_021607214.2,XM_021609986.2,XM_021612975.2,XM_021621716.2,XM_021623037.2,XM_021625883.2,XM_036942922.1,XM_036960674.1,XM_036978422.1,XM_036985000.1
BP	DOCMIFEvsDOC	GO:0006631	GO:0006631, fatty acid metabolic process	1239	19	22.51	0.02504	NM_001124525.1,NM_001124713.1,XM_021558230.2,XM_021558252.2,XM_021572500.2,XM_021576628.2,XM_021578305.2,XM_021579645.2,XM_021589599.2,XM_021613152.2,XM_021615688.2,XM_021620737.2,XM_021622393.2,XM_036948315.1,XM_036966904.1,XM_036975552.1,XM_036979654.1,XM_036988074.1,XM_036988075.1
BP	DOCMIFEvsDOC	GO:0048771	GO:0048771, tissue remodeling	855	18	15.53	0.0004	XM_021556276.2,XM_021563236.2,XM_021576628.2,XM_021584839.2,XM_021589022.2,XM_021592710.2,XM_021606203.2,XM_021610588.2,XM_021614947.2,XM_021625883.2,XM_036947849.1,XM_036947850.1,XM_036948315.1,XM_036949317.1,XM_036956137.1,XM_036957906.1,XM_036977597.1,XM_036985000.1
BP	DOCMIFEvsDOC	GO:0071479	GO:0071479, cellular response to ionizing radiation	364	18	6.61	0.00074	XM_021563126.2,XM_021563128.2,XM_021563733.2,XM_021574753.2,XM_021577278.2,XM_021584433.2,XM_021589609.2,XM_021589862.2,XM_021598370.2,XM_021613136.2,XM_021618999.2,XM_021625371.2,XM_036935726.1,XM_036937479.1,XM_036943676.1,XM_036943678.1,XM_036956246.1,XM_036960582.1
BP	DOCMIFEvsDOC	GO:0002576	GO:0002576, platelet degranulation	497	18	9.03	0.00488	XM_021557179.2,XM_021563492.2,XM_021577697.2,XM_021584839.2,XM_021599850.2,XM_021610146.2,XM_036936785.1,XM_036940595.1,XM_036943407.1,XM_036944148.1,XM_036947849.1,XM_036947850.1,XM_036956329.1,XM_036962559.1,XM_036968993.1,XM_036978882.1,XM_036978892.1,XM_036987130.1
BP	DOCMIFEvsDOC	GO:0022406	GO:0022406, membrane docking	969	18	17.6	0.02257	NM_001124473.1,XM_021560590.2,XM_021562321.2,XM_021571987.2,XM_021576628.2,XM_021579628.2,XM_021588582.2,XM_021590021.2,XM_021597306.2,XM_021618371.2,XM_021621201.2,XM_021623219.2,XM_036936209.1,XM_036952201.1,XM_036952392.1,XM_036957802.1,XM_036984802.1,XM_036989762.1
BP	DOCMIFEvsDOC	GO:0030968	GO:0030968, endoplasmic reticulum unfolded protein response	562	18	10.21	0.02872	NM_001124668.1,XM_021559400.2,XM_021583623.2,XM_021602844.2,XM_021620953.2,XM_021622902.2,XM_036934651.1,XM_036943886.1,XM_036945758.1,XM_036950257.1,XM_036957802.1,XM_036969076.1,XM_036969556.1,XM_036974635.1,XM_036976354.1,XM_036977144.1,XM_036979654.1,XM_036980568.1
BP	DOCMIFEvsDOC	GO:0050829	GO:0050829, defense response to Gram-negative bacterium	613	18	11.14	0.03238	XM_021563236.2,XM_021577697.2,XM_021580354.2,XM_021588943.2,XM_021590700.2,XM_021600701.2,XM_021602844.2,XM_021617521.2,XM_021619875.2,XM_021622902.2,XM_021624488.2,XM_036937735.1,XM_036945367.1,XM_036956978.1,XM_036971398.1,XM_036978882.1,XM_036978892.1,XM_036979654.1
BP	DOCMIFEvsDOC	GO:0097421	GO:0097421, liver regeneration	225	17	4.09	9.7e-07	NM_001160636.2,NM_001165174.2,NM_001172498.1,XM_021557658.2,XM_021564283.2,XM_021566855.2,XM_021586171.2,XM_021599876.2,XM_021600117.2,XM_021606282.2,XM_021612952.2,XM_021622388.2,XM_021624778.2,XM_036934672.1,XM_036937934.1,XM_036965874.1,XM_036980751.1
BP	DOCMIFEvsDOC	GO:0035270	GO:0035270, endocrine system development	855	17	15.53	1.6e-06	XM_021565077.2,XM_021565079.2,XM_021575481.2,XM_021575482.2,XM_021575509.2,XM_021587820.2,XM_021589140.2,XM_021598370.2,XM_021600164.2,XM_021602311.2,XM_021624672.2,XM_036943676.1,XM_036943678.1,XM_036961807.1,XM_036974275.1,XM_036983682.1,XM_036986009.1
BP	DOCMIFEvsDOC	GO:0030728	GO:0030728, ovulation	416	17	7.56	0.0204	XM_021562321.2,XM_021563126.2,XM_021563128.2,XM_021571543.2,XM_021588397.2,XM_021588582.2,XM_021589022.2,XM_021589609.2,XM_021600701.2,XM_021613136.2,XM_021614947.2,XM_021620570.2,XM_036956329.1,XM_036957906.1,XM_036979956.1,XM_036979957.1,XM_036983086.1
BP	DOCMIFEvsDOC	GO:0006406	GO:0006406, mRNA export from nucleus	520	17	9.45	0.03358	XM_021557168.2,XM_021560453.2,XM_021567933.2,XM_021568052.2,XM_021568279.2,XM_021568288.2,XM_021568758.2,XM_021574546.2,XM_021602745.2,XM_021618139.2,XM_021618144.2,XM_036936015.1,XM_036948854.1,XM_036951356.1,XM_036951684.1,XM_036972918.1,XM_036974903.1
BP	DOCMIFEvsDOC	GO:0055007	GO:0055007, cardiac muscle cell differentiation	925	17	16.8	0.04248	XM_021556878.2,XM_021559400.2,XM_021563126.2,XM_021563128.2,XM_021568911.2,XM_021572677.2,XM_021576555.2,XM_021589140.2,XM_021589609.2,XM_021597030.2,XM_021603425.2,XM_021613136.2,XM_021616007.2,XM_021622436.2,XM_036967463.1,XM_036976354.1,XM_036976762.1
BP	DOCMIFEvsDOC	GO:0000028	GO:0000028, ribosomal small subunit assembly	50	16	0.91	3.5e-16	NM_001165174.2,XM_021566282.2,XM_021567430.2,XM_021567889.2,XM_021567890.2,XM_021573490.2,XM_021581299.2,XM_021589831.2,XM_021600909.2,XM_021609203.2,XM_021612949.2,XM_021612952.2,XM_021618904.2,XM_021619033.2,XM_021624488.2,XM_036963477.1
BP	DOCMIFEvsDOC	GO:0007494	GO:0007494, midgut development	301	16	5.47	0.00042	NM_001124227.1,XM_021556878.2,XM_021563126.2,XM_021563128.2,XM_021564283.2,XM_021574918.2,XM_021582336.2,XM_021589609.2,XM_021607477.2,XM_021613136.2,XM_021623207.2,XM_036941229.1,XM_036947020.1,XM_036967463.1,XM_036975032.1,XM_036988233.1
BP	DOCMIFEvsDOC	GO:0045669	GO:0045669, positive regulation of osteoblast differentiation	355	16	6.45	0.00091	NM_001172498.1,XM_021559400.2,XM_021559960.2,XM_021589802.2,XM_021592710.2,XM_021597030.2,XM_021601261.2,XM_021607214.2,XM_021609986.2,XM_021612975.2,XM_021623037.2,XM_021625883.2,XM_036942922.1,XM_036960674.1,XM_036978422.1,XM_036985000.1
BP	DOCMIFEvsDOC	GO:0030032	GO:0030032, lamellipodium assembly	586	16	10.64	0.01722	XM_021563126.2,XM_021563128.2,XM_021589609.2,XM_021602677.2,XM_021613136.2,XM_036934651.1,XM_036934722.1,XM_036935161.1,XM_036954547.1,XM_036956329.1,XM_036960152.1,XM_036964968.1,XM_036972248.1,XM_036975864.1,XM_036978109.1,XM_036982555.1
BP	DOCMIFEvsDOC	GO:1903707	GO:1903707, negative regulation of hemopoiesis	677	16	12.3	0.01926	NM_001124293.1,NM_001124522.1,XM_021563236.2,XM_021573858.2,XM_021575512.2,XM_021579908.2,XM_021599876.2,XM_021600117.2,XM_021619107.2,XM_021622436.2,XM_036936015.1,XM_036937934.1,XM_036938319.1,XM_036950402.1,XM_036974366.1,XM_036983682.1
BP	DOCMIFEvsDOC	GO:0016203	GO:0016203, muscle attachment	593	16	10.77	0.02271	XM_021557617.2,XM_021563126.2,XM_021563128.2,XM_021584563.2,XM_021589609.2,XM_021596088.2,XM_021603039.2,XM_021606203.2,XM_021613136.2,XM_036934722.1,XM_036944576.1,XM_036947020.1,XM_036956978.1,XM_036958296.1,XM_036960011.1,XM_036977597.1
BP	DOCMIFEvsDOC	GO:0009166	GO:0009166, nucleotide catabolic process	736	16	13.37	0.03088	NM_001124525.1,XM_021556155.2,XM_021560928.2,XM_021562054.2,XM_021576673.2,XM_021584628.2,XM_021589591.2,XM_021599850.2,XM_021601566.2,XM_021620590.2,XM_036937454.1,XM_036974275.1,XM_036982555.1,XM_036988074.1,XM_036988075.1,XM_036988981.1
BP	DOCMIFEvsDOC	GO:1990830	GO:1990830, cellular response to leukemia inhibitory factor	538	16	9.77	0.03911	XM_021557902.2,XM_021557903.2,XM_021559827.2,XM_021568279.2,XM_021577697.2,XM_021580548.2,XM_021589591.2,XM_021603148.2,XM_021620590.2,XM_036941090.1,XM_036958275.1,XM_036967966.1,XM_036969938.1,XM_036975045.1,XM_036975864.1,XM_036986009.1
BP	DOCMIFEvsDOC	GO:0042273	GO:0042273, ribosomal large subunit biogenesis	171	16	3.11	0.04712	NM_001165165.2,NM_001278931.2,XM_021570337.2,XM_021581299.2,XM_021587251.2,XM_021590414.2,XM_021601767.1,XM_021601906.2,XM_021604435.2,XM_021606249.2,XM_021617305.2,XM_021621812.2,XM_021625503.2,XM_036934672.1,XM_036938978.1,XM_036988171.1
BP	DOCMIFEvsDOC	GO:0060021	GO:0060021, roof of mouth development	584	16	10.61	0.04825	XM_021557867.2,XM_021558423.2,XM_021559960.2,XM_021584839.2,XM_021587820.2,XM_021599596.2,XM_021602087.2,XM_021615631.2,XM_021621820.2,XM_021625545.2,XM_036934433.1,XM_036950896.1,XM_036952794.1,XM_036970728.1,XM_036984182.1,XM_036986009.1
BP	DOCMIFEvsDOC	GO:0042059	GO:0042059, negative regulation of epidermal growth factor receptor signaling pathway	555	16	10.08	0.04919	XM_021563126.2,XM_021563128.2,XM_021589609.2,XM_021603757.2,XM_021606675.2,XM_021613136.2,XM_021618341.2,XM_021620953.2,XM_021625371.2,XM_036941997.1,XM_036947020.1,XM_036953486.1,XM_036955319.1,XM_036962936.1,XM_036968693.1,XM_036978474.1
BP	DOCMIFEvsDOC	GO:0030199	GO:0030199, collagen fibril organization	264	15	4.8	0.00012	XM_021602614.2,XM_021605680.2,XM_021615631.2,XM_021618128.2,XM_021623490.2,XM_036935180.1,XM_036946283.1,XM_036950896.1,XM_036952794.1,XM_036967665.1,XM_036970728.1,XM_036977002.1,XM_036978422.1,XM_036979903.1,XM_036984182.1
BP	DOCMIFEvsDOC	GO:0033119	GO:0033119, negative regulation of RNA splicing	323	15	5.87	0.01179	XM_021565882.2,XM_021565939.2,XM_021565940.2,XM_021568279.2,XM_021572715.2,XM_021582172.2,XM_021587658.2,XM_021602745.2,XM_021602996.2,XM_021608504.2,XM_021608603.2,XM_036950257.1,XM_036957904.1,XM_036965962.1,XM_036984233.1
BP	DOCMIFEvsDOC	GO:0046329	GO:0046329, negative regulation of JNK cascade	452	15	8.21	0.01966	XM_021563759.2,XM_021572079.2,XM_021590700.2,XM_021599612.2,XM_021617521.2,XM_021618533.2,XM_036937454.1,XM_036937735.1,XM_036951736.1,XM_036957380.1,XM_036958138.1,XM_036959055.1,XM_036976838.1,XM_036980179.1,XM_036981915.1
BP	DOCMIFEvsDOC	GO:0045834	GO:0045834, positive regulation of lipid metabolic process	812	15	14.75	0.02603	NM_001124668.1,NM_001124713.1,XM_021557867.2,XM_021569055.2,XM_021578133.2,XM_021583623.2,XM_021584654.2,XM_021589830.2,XM_021600701.2,XM_021612951.2,XM_036953486.1,XM_036963055.1,XM_036966904.1,XM_036975552.1,XM_036977610.1
BP	DOCMIFEvsDOC	GO:0035987	GO:0035987, endodermal cell differentiation	288	14	5.23	5.4e-05	XM_021589022.2,XM_021589140.2,XM_021589331.2,XM_021596988.2,XM_021603425.2,XM_021614947.2,XM_036935180.1,XM_036947020.1,XM_036957906.1,XM_036966987.1,XM_036966988.1,XM_036967665.1,XM_036974366.1,XM_036977002.1
BP	DOCMIFEvsDOC	GO:0034113	GO:0034113, heterotypic cell-cell adhesion	261	14	4.74	0.00646	XM_021557098.2,XM_021563126.2,XM_021563128.2,XM_021579346.2,XM_021589058.2,XM_021589301.2,XM_021589609.2,XM_021603148.2,XM_021613136.2,XM_021613486.2,XM_036947020.1,XM_036954333.1,XM_036974994.1,XM_036974995.1
BP	DOCMIFEvsDOC	GO:0061844	GO:0061844, antimicrobial humoral immune response mediated by antimicrobial peptide	378	14	6.87	0.00975	XM_021558423.2,XM_021580354.2,XM_021588700.2,XM_021600117.2,XM_021600897.2,XM_021603670.2,XM_021612451.2,XM_021624488.2,XM_021625545.2,XM_036945367.1,XM_036949721.1,XM_036962556.1,XM_036970590.1,XM_036980099.1
BP	DOCMIFEvsDOC	GO:0051492	GO:0051492, regulation of stress fiber assembly	694	14	12.61	0.02345	XM_021563126.2,XM_021563128.2,XM_021571063.2,XM_021584839.2,XM_021589609.2,XM_021598388.2,XM_021599309.2,XM_021603267.2,XM_021613136.2,XM_021617495.2,XM_036934722.1,XM_036947020.1,XM_036952392.1,XM_036975212.1
BP	DOCMIFEvsDOC	GO:2000352	GO:2000352, negative regulation of endothelial cell apoptotic process	165	13	3	1.1e-05	XM_021557735.2,XM_021557902.2,XM_021557903.2,XM_021577697.2,XM_021589830.2,XM_021599409.2,XM_021612951.2,XM_036941090.1,XM_036943676.1,XM_036943678.1,XM_036969938.1,XM_036971727.1,XM_036983682.1
BP	DOCMIFEvsDOC	GO:1900026	GO:1900026, positive regulation of substrate adhesion-dependent cell spreading	214	13	3.89	0.00017	XM_021563733.2,XM_021577278.2,XM_021589058.2,XM_021599309.2,XM_021602311.2,XM_036937479.1,XM_036947849.1,XM_036947850.1,XM_036953139.1,XM_036959055.1,XM_036976354.1,XM_036977610.1,XM_036981915.1
BP	DOCMIFEvsDOC	GO:1903428	GO:1903428, positive regulation of reactive oxygen species biosynthetic process	288	13	5.23	0.0026	XM_021557902.2,XM_021557903.2,XM_021580354.2,XM_021586502.2,XM_021599655.2,XM_021600701.2,XM_021603148.2,XM_036941090.1,XM_036954207.1,XM_036969284.1,XM_036969938.1,XM_036974275.1,XM_036982555.1
BP	DOCMIFEvsDOC	GO:0035317	GO:0035317, imaginal disc-derived wing hair organization	573	13	10.41	0.00709	XM_021556878.2,XM_021568606.2,XM_021591023.2,XM_021602526.2,XM_021609267.2,XM_021610581.2,XM_036941229.1,XM_036944006.1,XM_036944016.1,XM_036949330.1,XM_036972248.1,XM_036984707.1,XM_036988233.1
BP	DOCMIFEvsDOC	GO:0042102	GO:0042102, positive regulation of T cell proliferation	323	13	5.87	0.01346	NM_001124522.1,NM_001124608.1,XM_021563236.2,XM_021568094.2,XM_021586502.2,XM_021590021.2,XM_021603963.2,XM_021607214.2,XM_021615679.2,XM_021615680.2,XM_021618384.2,XM_036934651.1,XM_036954547.1
BP	DOCMIFEvsDOC	GO:0070373	GO:0070373, negative regulation of ERK1 and ERK2 cascade	405	13	7.36	0.03572	XM_021563492.2,XM_021576628.2,XM_021579478.2,XM_021602838.2,XM_021603148.2,XM_021618907.2,XM_021620953.2,XM_036951616.1,XM_036957837.1,XM_036968912.1,XM_036977610.1,XM_036979396.1,XM_036984802.1
BP	DOCMIFEvsDOC	GO:0035722	GO:0035722, interleukin-12-mediated signaling pathway	134	12	2.43	6.7e-06	XM_021557175.2,XM_021568901.2,XM_021586786.2,XM_021589823.2,XM_021618371.2,XM_021619167.2,XM_021623219.2,XM_036934708.1,XM_036949648.1,XM_036950214.1,XM_036963426.1,XM_036970220.1
BP	DOCMIFEvsDOC	GO:1902042	GO:1902042, negative regulation of extrinsic apoptotic signaling pathway via death domain receptors	186	12	3.38	0.00017	NM_001124525.1,NM_001124639.2,XM_021557902.2,XM_021557903.2,XM_021563236.2,XM_021577697.2,XM_021590749.2,XM_021593372.2,XM_021606389.2,XM_021621990.2,XM_036941090.1,XM_036969938.1
BP	DOCMIFEvsDOC	GO:0030490	GO:0030490, maturation of SSU-rRNA	116	12	2.11	0.00226	XM_021567889.2,XM_021567890.2,XM_021572767.2,XM_021589831.2,XM_021590131.2,XM_021612949.2,XM_021618904.2,XM_021624488.2,XM_036934899.1,XM_036944848.1,XM_036955872.1,XM_036957281.1
BP	DOCMIFEvsDOC	GO:0032964	GO:0032964, collagen biosynthetic process	253	12	4.6	0.0057	XM_021558252.2,XM_021577697.2,XM_021584839.2,XM_021595796.2,XM_021618128.2,XM_021622436.2,XM_021623490.2,XM_036954207.1,XM_036967665.1,XM_036975212.1,XM_036977002.1,XM_036980568.1
BP	DOCMIFEvsDOC	GO:0060612	GO:0060612, adipose tissue development	231	12	4.2	0.01044	XM_021559400.2,XM_021564923.2,XM_021589022.2,XM_021614947.2,XM_021617495.2,XM_021620570.2,XM_036943224.1,XM_036943407.1,XM_036957906.1,XM_036962775.1,XM_036979420.1,XM_036986009.1
BP	DOCMIFEvsDOC	GO:0030512	GO:0030512, negative regulation of transforming growth factor beta receptor signaling pathway	331	12	6.01	0.01905	NM_001124194.1,XM_021565468.2,XM_021575829.2,XM_021576457.2,XM_021576628.2,XM_021577289.2,XM_021584839.2,XM_021597030.2,XM_021604328.2,XM_036946271.1,XM_036961807.1,XM_036965871.1
BP	DOCMIFEvsDOC	GO:1903845	GO:1903845, negative regulation of cellular response to transforming growth factor beta stimulus	338	12	6.14	0.02198	NM_001124194.1,XM_021565468.2,XM_021575829.2,XM_021576457.2,XM_021576628.2,XM_021577289.2,XM_021584839.2,XM_021597030.2,XM_021604328.2,XM_036946271.1,XM_036961807.1,XM_036965871.1
BP	DOCMIFEvsDOC	GO:0030049	GO:0030049, muscle filament sliding	330	12	5.99	0.03036	XM_021565851.2,XM_021568911.2,XM_021569289.2,XM_021571063.2,XM_021598388.2,XM_036937479.1,XM_036938027.1,XM_036951616.1,XM_036957352.1,XM_036977996.1,XM_036977998.1,XM_036981569.1
BP	DOCMIFEvsDOC	GO:0032649	GO:0032649, regulation of interferon-gamma production	325	12	5.9	0.03715	NM_001124608.1,NM_001124609.1,XM_021563236.2,XM_021579346.2,XM_021584803.2,XM_021607214.2,XM_021617344.2,XM_021621716.2,XM_036943676.1,XM_036943678.1,XM_036954547.1,XM_036956246.1
BP	DOCMIFEvsDOC	GO:1903524	GO:1903524, positive regulation of blood circulation	405	12	7.36	0.03733	NM_001124460.1,XM_021557902.2,XM_021557903.2,XM_021571063.2,XM_021576628.2,XM_021590700.2,XM_021598388.2,XM_036941090.1,XM_036949330.1,XM_036969938.1,XM_036979654.1,XM_036985000.1
BP	DOCMIFEvsDOC	GO:0032781	GO:0032781, positive regulation of ATPase activity	368	12	6.68	0.03841	XM_021560453.2,XM_021560928.2,XM_021571063.2,XM_021598388.2,XM_021603267.2,XM_021611911.2,XM_021626071.2,XM_036944474.1,XM_036957667.1,XM_036974635.1,XM_036976433.1,XM_036979654.1
BP	DOCMIFEvsDOC	GO:0035167	GO:0035167, larval lymph gland hemopoiesis	259	11	4.7	0.00059	XM_021569418.2,XM_021575512.2,XM_021590131.2,XM_021599409.2,XM_021609806.2,XM_021618139.2,XM_021618144.2,XM_021622436.2,XM_036938319.1,XM_036941679.1,XM_036960011.1
BP	DOCMIFEvsDOC	GO:0061077	GO:0061077, chaperone-mediated protein folding	214	11	3.89	0.00201	NM_001165227.1,XM_021565135.2,XM_021565279.2,XM_021572445.2,XM_021610151.2,XM_021624815.2,XM_036953228.1,XM_036958732.1,XM_036965874.1,XM_036969556.1,XM_036976354.1
BP	DOCMIFEvsDOC	GO:0045429	GO:0045429, positive regulation of nitric oxide biosynthetic process	224	11	4.07	0.00286	XM_021557902.2,XM_021557903.2,XM_021580354.2,XM_021586502.2,XM_021599655.2,XM_021603148.2,XM_036941090.1,XM_036954207.1,XM_036969284.1,XM_036969938.1,XM_036974275.1
BP	DOCMIFEvsDOC	GO:0016339	GO:0016339, calcium-dependent cell-cell adhesion via plasma membrane cell adhesion molecules	236	11	4.29	0.00423	XM_021563126.2,XM_021563128.2,XM_021583948.2,XM_021589301.2,XM_021589609.2,XM_021613136.2,XM_021616122.2,XM_036956160.1,XM_036966694.1,XM_036978882.1,XM_036978892.1
BP	DOCMIFEvsDOC	GO:0030574	GO:0030574, collagen catabolic process	138	11	2.51	0.00757	XM_021563126.2,XM_021563128.2,XM_021589022.2,XM_021589609.2,XM_021605680.2,XM_021613136.2,XM_021614947.2,XM_021620570.2,XM_036944061.1,XM_036944062.1,XM_036957906.1
BP	DOCMIFEvsDOC	GO:0048025	GO:0048025, negative regulation of mRNA splicing, via spliceosome	274	11	4.98	0.01229	XM_021568279.2,XM_021572715.2,XM_021582172.2,XM_021587658.2,XM_021602745.2,XM_021602996.2,XM_021608504.2,XM_021608603.2,XM_036957904.1,XM_036965962.1,XM_036984233.1
BP	DOCMIFEvsDOC	GO:0002819	GO:0002819, regulation of adaptive immune response	541	11	9.83	0.02963	NM_001124293.1,NM_001124522.1,XM_021563236.2,XM_021600499.2,XM_021600701.2,XM_021617344.2,XM_036943676.1,XM_036943678.1,XM_036945367.1,XM_036980732.1,XM_036988860.1
BP	DOCMIFEvsDOC	GO:0007419	GO:0007419, ventral cord development	323	11	5.87	0.03555	XM_021563126.2,XM_021563128.2,XM_021563492.2,XM_021589022.2,XM_021589609.2,XM_021599409.2,XM_021613136.2,XM_021614947.2,XM_021620570.2,XM_036947020.1,XM_036957906.1
BP	DOCMIFEvsDOC	GO:0070059	GO:0070059, intrinsic apoptotic signaling pathway in response to endoplasmic reticulum stress	301	11	5.47	0.0392	NM_001172498.1,XM_021582336.2,XM_021590749.2,XM_021615679.2,XM_021615680.2,XM_021620953.2,XM_036934651.1,XM_036947837.1,XM_036950257.1,XM_036956193.1,XM_036980568.1
BP	DOCMIFEvsDOC	GO:0072678	GO:0072678, T cell migration	202	11	3.67	0.04773	NM_001124608.1,XM_021557902.2,XM_021557903.2,XM_021586502.2,XM_021603963.2,XM_021615679.2,XM_021615680.2,XM_021618371.2,XM_021623219.2,XM_036941090.1,XM_036969938.1
BP	DOCMIFEvsDOC	GO:0097368	GO:0097368, establishment of Sertoli cell barrier	43	10	0.78	4.2e-09	XM_021557902.2,XM_021557903.2,XM_021563126.2,XM_021563128.2,XM_021589609.2,XM_021613136.2,XM_036941090.1,XM_036947849.1,XM_036947850.1,XM_036969938.1
BP	DOCMIFEvsDOC	GO:0001958	GO:0001958, endochondral ossification	184	10	3.34	0.00211	XM_021559960.2,XM_021589022.2,XM_021601261.2,XM_021614947.2,XM_021615631.2,XM_021620570.2,XM_036945978.1,XM_036950896.1,XM_036957906.1,XM_036984182.1
BP	DOCMIFEvsDOC	GO:1900027	GO:1900027, regulation of ruffle assembly	160	10	2.91	0.00371	XM_021557902.2,XM_021557903.2,XM_021576628.2,XM_021603267.2,XM_036941090.1,XM_036944445.1,XM_036954547.1,XM_036956246.1,XM_036969938.1,XM_036978109.1
BP	DOCMIFEvsDOC	GO:0002548	GO:0002548, monocyte chemotaxis	161	10	2.92	0.00737	NM_001124522.1,XM_021563236.2,XM_021577697.2,XM_021586502.2,XM_021588700.2,XM_021603670.2,XM_021609867.2,XM_021624488.2,XM_036962556.1,XM_036965937.1
BP	DOCMIFEvsDOC	GO:0007426	GO:0007426, tracheal outgrowth, open tracheal system	221	10	4.01	0.00761	XM_021563126.2,XM_021563128.2,XM_021563492.2,XM_021589022.2,XM_021589609.2,XM_021613136.2,XM_021614947.2,XM_021620570.2,XM_036947020.1,XM_036957906.1
BP	DOCMIFEvsDOC	GO:0060135	GO:0060135, maternal process involved in female pregnancy	304	10	5.52	0.01477	NM_001124520.1,NM_001124608.1,XM_021563126.2,XM_021563128.2,XM_021574918.2,XM_021577697.2,XM_021589609.2,XM_021613136.2,XM_036967463.1,XM_036985000.1
BP	DOCMIFEvsDOC	GO:0090398	GO:0090398, cellular senescence	275	10	5	0.01951	XM_021559400.2,XM_021574918.2,XM_021576628.2,XM_021587820.2,XM_021601667.2,XM_021620490.2,XM_036937989.1,XM_036956246.1,XM_036971727.1,XM_036976354.1
BP	DOCMIFEvsDOC	GO:0032760	GO:0032760, positive regulation of tumor necrosis factor production	266	10	4.83	0.02466	NM_001124608.1,XM_021563236.2,XM_021578585.2,XM_021579346.2,XM_021584803.2,XM_021588700.2,XM_021593372.2,XM_021615679.2,XM_021615680.2,XM_036969284.1
BP	DOCMIFEvsDOC	GO:0034629	GO:0034629, cellular protein-containing complex localization	213	10	3.87	0.02725	XM_021559400.2,XM_021561242.2,XM_021572120.2,XM_021579628.2,XM_021590951.2,XM_021618139.2,XM_021618144.2,XM_036936209.1,XM_036944576.1,XM_036984802.1
BP	DOCMIFEvsDOC	GO:0071599	GO:0071599, otic vesicle development	136	10	2.47	0.02902	XM_021565077.2,XM_021565079.2,XM_021575481.2,XM_021575482.2,XM_021615631.2,XM_036943676.1,XM_036943678.1,XM_036950896.1,XM_036961807.1,XM_036984182.1
BP	DOCMIFEvsDOC	GO:0044319	GO:0044319, wound healing, spreading of cells	328	10	5.96	0.03079	XM_021606855.2,XM_021609267.2,XM_036947020.1,XM_036947849.1,XM_036947850.1,XM_036952392.1,XM_036953486.1,XM_036954547.1,XM_036967665.1,XM_036977002.1
BP	DOCMIFEvsDOC	GO:0006977	GO:0006977, DNA damage response, signal transduction by p53 class mediator resulting in cell cycle arrest	296	10	5.38	0.04563	XM_021589862.2,XM_021598926.2,XM_021599876.2,XM_021601667.2,XM_021606282.2,XM_036937934.1,XM_036963797.1,XM_036970388.1,XM_036975212.1,XM_036984233.1
BP	DOCMIFEvsDOC	GO:0002042	GO:0002042, cell migration involved in sprouting angiogenesis	264	9	4.8	0.00251	XM_021563126.2,XM_021563128.2,XM_021589609.2,XM_021599409.2,XM_021601667.2,XM_021603148.2,XM_021610169.2,XM_021613136.2,XM_036983682.1
BP	DOCMIFEvsDOC	GO:0070268	GO:0070268, cornification	175	9	3.18	0.00495	NM_001124724.1,XM_021557098.2,XM_021565731.2,XM_021570015.2,XM_021589002.2,XM_021589301.2,XM_021613486.2,XM_036939452.1,XM_036987185.1
BP	DOCMIFEvsDOC	GO:0040037	GO:0040037, negative regulation of fibroblast growth factor receptor signaling pathway	151	9	2.74	0.01233	XM_021589022.2,XM_021614947.2,XM_021620570.2,XM_021625607.2,XM_036943676.1,XM_036943678.1,XM_036957906.1,XM_036970313.1,XM_036980568.1
BP	DOCMIFEvsDOC	GO:0035099	GO:0035099, hemocyte migration	235	9	4.27	0.02891	XM_021563126.2,XM_021563128.2,XM_021589609.2,XM_021599409.2,XM_021609267.2,XM_021613136.2,XM_036947020.1,XM_036952392.1,XM_036972248.1
BP	DOCMIFEvsDOC	GO:0035914	GO:0035914, skeletal muscle cell differentiation	317	9	5.76	0.03157	XM_021564923.2,XM_021588943.2,XM_021610169.2,XM_021611391.2,XM_021611392.2,XM_021625607.2,XM_036945978.1,XM_036976355.1,XM_036987185.1
BP	DOCMIFEvsDOC	GO:0045451	GO:0045451, pole plasm oskar mRNA localization	412	9	7.48	0.03213	NM_001160630.2,XM_021568288.2,XM_021579908.2,XM_021584354.1,XM_021584619.2,XM_021597842.2,XM_021623104.2,XM_036970220.1,XM_036984707.1
BP	DOCMIFEvsDOC	GO:0002691	GO:0002691, regulation of cellular extravasation	133	9	2.42	0.03315	XM_021557179.2,XM_021557902.2,XM_021557903.2,XM_021603670.2,XM_036940595.1,XM_036941090.1,XM_036969938.1,XM_036978882.1,XM_036978892.1
BP	DOCMIFEvsDOC	GO:1990748	GO:1990748, cellular detoxification	202	9	3.67	0.03586	NM_001124525.1,NM_001165188.1,XM_021558252.2,XM_021584563.2,XM_021589096.2,XM_021610609.2,XM_036943045.1,XM_036943457.1,XM_036963055.1
BP	DOCMIFEvsDOC	GO:0061339	GO:0061339, establishment or maintenance of monopolar cell polarity	234	9	4.25	0.03588	NM_001124227.1,XM_021607477.2,XM_021618371.2,XM_021623219.2,XM_036954547.1,XM_036957802.1,XM_036959756.1,XM_036963821.1,XM_036972248.1
BP	DOCMIFEvsDOC	GO:0042267	GO:0042267, natural killer cell mediated cytotoxicity	212	9	3.85	0.04283	NM_001124608.1,NM_001165188.1,XM_021559784.2,XM_021560590.2,XM_021571987.2,XM_021584803.2,XM_021617344.2,XM_021622436.2,XM_036949479.1
BP	DOCMIFEvsDOC	GO:0000027	GO:0000027, ribosomal large subunit assembly	65	8	1.18	2.3e-05	NM_001165165.2,XM_021581299.2,XM_021604435.2,XM_021606249.2,XM_021617305.2,XM_021621812.2,XM_021625503.2,XM_036938978.1
BP	DOCMIFEvsDOC	GO:0071374	GO:0071374, cellular response to parathyroid hormone stimulus	70	8	1.27	4e-05	XM_021571543.2,XM_021577219.2,XM_021615631.2,XM_036950896.1,XM_036982555.1,XM_036983086.1,XM_036984182.1,XM_036985000.1
BP	DOCMIFEvsDOC	GO:0000413	GO:0000413, protein peptidyl-prolyl isomerization	80	8	1.45	0.00011	NM_001165227.1,XM_021565135.2,XM_021565279.2,XM_021572445.2,XM_021601941.2,XM_021622775.2,XM_021624815.2,XM_036958732.1
BP	DOCMIFEvsDOC	GO:0071305	GO:0071305, cellular response to vitamin D	92	8	1.67	0.00028	XM_021563126.2,XM_021563128.2,XM_021566005.2,XM_021571543.2,XM_021577219.2,XM_021589609.2,XM_021613136.2,XM_036983086.1
BP	DOCMIFEvsDOC	GO:0050901	GO:0050901, leukocyte tethering or rolling	94	8	1.71	0.00037	XM_021563126.2,XM_021563128.2,XM_021589609.2,XM_021590021.2,XM_021603670.2,XM_021613136.2,XM_036978882.1,XM_036978892.1
BP	DOCMIFEvsDOC	GO:0000462	GO:0000462, maturation of SSU-rRNA from tricistronic rRNA transcript (SSU-rRNA, 5.8S rRNA, LSU-rRNA)	85	8	1.54	0.00091	XM_021567889.2,XM_021567890.2,XM_021590131.2,XM_021618904.2,XM_021624488.2,XM_036944848.1,XM_036955872.1,XM_036957281.1
BP	DOCMIFEvsDOC	GO:0006029	GO:0006029, proteoglycan metabolic process	429	8	7.79	0.00158	XM_021577289.2,XM_021615631.2,XM_036933299.1,XM_036935180.1,XM_036936395.1,XM_036947948.1,XM_036950896.1,XM_036984182.1
BP	DOCMIFEvsDOC	GO:2000401	GO:2000401, regulation of lymphocyte migration	190	8	3.45	0.00316	NM_001124608.1,XM_021586502.2,XM_021588700.2,XM_021615679.2,XM_021615680.2,XM_021618371.2,XM_021623219.2,XM_036944576.1
BP	DOCMIFEvsDOC	GO:0048703	GO:0048703, embryonic viscerocranium morphogenesis	137	8	2.49	0.0037	XM_021559960.2,XM_021563296.2,XM_021565077.2,XM_021565079.2,XM_021575481.2,XM_021575482.2,XM_021577289.2,XM_036933299.1
BP	DOCMIFEvsDOC	GO:0060337	GO:0060337, type I interferon signaling pathway	192	8	3.49	0.00678	NM_001124293.1,NM_001124609.1,XM_021569283.2,XM_021579478.2,XM_021600499.2,XM_021621716.2,XM_021624509.2,XM_036939538.1
BP	DOCMIFEvsDOC	GO:0010831	GO:0010831, positive regulation of myotube differentiation	141	8	2.56	0.00907	XM_021589022.2,XM_021614947.2,XM_021622001.2,XM_036957906.1,XM_036961454.1,XM_036961455.1,XM_036968295.1,XM_036987185.1
BP	DOCMIFEvsDOC	GO:0071353	GO:0071353, cellular response to interleukin-4	161	8	2.92	0.00984	XM_021568901.2,XM_021574918.2,XM_021624074.2,XM_021625503.2,XM_036941735.1,XM_036943676.1,XM_036943678.1,XM_036950214.1
BP	DOCMIFEvsDOC	GO:2001240	GO:2001240, negative regulation of extrinsic apoptotic signaling pathway in absence of ligand	182	8	3.31	0.01874	XM_021569055.2,XM_021615631.2,XM_036943522.1,XM_036950896.1,XM_036969564.1,XM_036971727.1,XM_036976762.1,XM_036984182.1
BP	DOCMIFEvsDOC	GO:0098869	GO:0098869, cellular oxidant detoxification	200	8	3.63	0.01894	NM_001124525.1,NM_001165188.1,XM_021558252.2,XM_021584563.2,XM_021589096.2,XM_021610609.2,XM_036943457.1,XM_036963055.1
BP	DOCMIFEvsDOC	GO:0042866	GO:0042866, pyruvate biosynthetic process	186	8	3.38	0.02104	XM_021560928.2,XM_021562054.2,XM_021576673.2,XM_021584628.2,XM_021589591.2,XM_021599850.2,XM_021620590.2,XM_036988981.1
BP	DOCMIFEvsDOC	GO:0043330	GO:0043330, response to exogenous dsRNA	102	8	1.85	0.02344	XM_021567250.2,XM_021576628.2,XM_021578585.2,XM_021579628.2,XM_021600117.2,XM_036945758.1,XM_036956250.1,XM_036969284.1
BP	DOCMIFEvsDOC	GO:2001224	GO:2001224, positive regulation of neuron migration	191	8	3.47	0.02418	XM_021593372.2,XM_021620953.2,XM_036943676.1,XM_036943678.1,XM_036947849.1,XM_036947850.1,XM_036952092.1,XM_036979396.1
BP	DOCMIFEvsDOC	GO:0006283	GO:0006283, transcription-coupled nucleotide-excision repair	194	8	3.52	0.02621	NM_001124194.1,NM_001165089.2,NM_001165229.2,XM_021594543.2,XM_021596910.2,XM_021606282.2,XM_021618679.2,XM_021625108.2
BP	DOCMIFEvsDOC	GO:0032755	GO:0032755, positive regulation of interleukin-6 production	206	8	3.74	0.03553	NM_001124608.1,XM_021563236.2,XM_021578585.2,XM_021590700.2,XM_021593372.2,XM_021615679.2,XM_021615680.2,XM_036969284.1
BP	DOCMIFEvsDOC	GO:0032611	GO:0032611, interleukin-1 beta production	295	8	5.36	0.0406	NM_001124608.1,XM_021563236.2,XM_021574918.2,XM_021579478.2,XM_021582336.2,XM_021590700.2,XM_021622436.2,XM_036971398.1
BP	DOCMIFEvsDOC	GO:0030593	GO:0030593, neutrophil chemotaxis	228	8	4.14	0.04191	NM_001124436.1,XM_021588700.2,XM_021603670.2,XM_021606203.2,XM_036959756.1,XM_036962556.1,XM_036977597.1,XM_036980911.1
BP	DOCMIFEvsDOC	GO:0043049	GO:0043049, otic placode formation	47	7	0.85	2.1e-05	XM_021565077.2,XM_021565079.2,XM_021575481.2,XM_021575482.2,XM_036943676.1,XM_036943678.1,XM_036961807.1
BP	DOCMIFEvsDOC	GO:0035988	GO:0035988, chondrocyte proliferation	76	7	1.38	0.00047	XM_021558379.2,XM_021589022.2,XM_021614947.2,XM_021620570.2,XM_036953139.1,XM_036957906.1,XM_036978422.1
BP	DOCMIFEvsDOC	GO:0048246	GO:0048246, macrophage chemotaxis	137	7	2.49	0.00084	NM_001124436.1,XM_021574753.2,XM_021584433.2,XM_021607336.2,XM_036962556.1,XM_036965937.1,XM_036980911.1
BP	DOCMIFEvsDOC	GO:0060279	GO:0060279, positive regulation of ovulation	85	7	1.54	0.00092	XM_021563126.2,XM_021563128.2,XM_021589609.2,XM_021613136.2,XM_036956329.1,XM_036979956.1,XM_036979957.1
BP	DOCMIFEvsDOC	GO:0032786	GO:0032786, positive regulation of DNA-templated transcription, elongation	269	7	4.89	0.00337	XM_021557168.2,XM_021568052.2,XM_036936015.1,XM_036940745.1,XM_036945670.1,XM_036974366.1,XM_036977610.1
BP	DOCMIFEvsDOC	GO:0009629	GO:0009629, response to gravity	192	7	3.49	0.00437	XM_021577697.2,XM_021583899.2,XM_021611391.2,XM_021611392.2,XM_036943407.1,XM_036949714.1,XM_036976355.1
BP	DOCMIFEvsDOC	GO:0032728	GO:0032728, positive regulation of interferon-beta production	112	7	2.03	0.00446	NM_001124293.1,XM_021563236.2,XM_021578585.2,XM_021600499.2,XM_036934899.1,XM_036969284.1,XM_036975178.1
BP	DOCMIFEvsDOC	GO:2000811	GO:2000811, negative regulation of anoikis	119	7	2.16	0.00619	XM_021563126.2,XM_021563128.2,XM_021576628.2,XM_021589609.2,XM_021613136.2,XM_036947020.1,XM_036953486.1
BP	DOCMIFEvsDOC	GO:0060119	GO:0060119, inner ear receptor cell development	300	7	5.45	0.00899	XM_021565077.2,XM_021565079.2,XM_021575481.2,XM_021575482.2,XM_021592710.2,XM_021625883.2,XM_036944445.1
BP	DOCMIFEvsDOC	GO:1900745	GO:1900745, positive regulation of p38MAPK cascade	129	7	2.34	0.00948	XM_021589862.2,XM_021593372.2,XM_021599876.2,XM_021607336.2,XM_036937934.1,XM_036954546.1,XM_036956193.1
BP	DOCMIFEvsDOC	GO:0070831	GO:0070831, basement membrane assembly	210	7	3.81	0.00965	XM_021557735.2,XM_021587027.2,XM_021603425.2,XM_021616007.2,XM_036943407.1,XM_036952392.1,XM_036954333.1
BP	DOCMIFEvsDOC	GO:0035024	GO:0035024, negative regulation of Rho protein signal transduction	136	7	2.47	0.01243	XM_021563126.2,XM_021563128.2,XM_021589609.2,XM_021599309.2,XM_021613136.2,XM_021623207.2,XM_036965193.1
BP	DOCMIFEvsDOC	GO:0090129	GO:0090129, positive regulation of synapse maturation	139	7	2.52	0.01388	XM_021563126.2,XM_021563128.2,XM_021589609.2,XM_021602996.2,XM_021613136.2,XM_021620953.2,XM_036956160.1
BP	DOCMIFEvsDOC	GO:0031440	GO:0031440, regulation of mRNA 3'-end processing	248	7	4.5	0.01469	XM_021568279.2,XM_021573858.2,XM_021587662.2,XM_021623855.2,XM_036970980.1,XM_036974366.1,XM_036989889.1
BP	DOCMIFEvsDOC	GO:0003417	GO:0003417, growth plate cartilage development	137	7	2.49	0.01768	XM_021557617.2,XM_021609986.2,XM_021615631.2,XM_036950896.1,XM_036953132.1,XM_036953139.1,XM_036984182.1
BP	DOCMIFEvsDOC	GO:0019433	GO:0019433, triglyceride catabolic process	146	7	2.65	0.02231	NM_001124713.1,XM_021557867.2,XM_021572500.2,XM_021578133.2,XM_021578305.2,XM_021600701.2,XM_036963055.1
BP	DOCMIFEvsDOC	GO:0002230	GO:0002230, positive regulation of defense response to virus by host	155	7	2.82	0.02369	XM_021567250.2,XM_021580354.2,XM_021615679.2,XM_021615680.2,XM_021618139.2,XM_021618144.2,XM_036964513.1
BP	DOCMIFEvsDOC	GO:0032757	GO:0032757, positive regulation of interleukin-8 production	159	7	2.89	0.02673	NM_001124608.1,XM_021563236.2,XM_021577697.2,XM_021579346.2,XM_021590700.2,XM_036974994.1,XM_036974995.1
BP	DOCMIFEvsDOC	GO:0048679	GO:0048679, regulation of axon regeneration	530	7	9.63	0.03867	XM_021584563.2,XM_021598370.2,XM_021603148.2,XM_036951736.1,XM_036976762.1,XM_036978422.1,XM_036978474.1
BP	DOCMIFEvsDOC	GO:0043370	GO:0043370, regulation of CD4-positive, alpha-beta T cell differentiation	229	7	4.16	0.04587	NM_001124522.1,NM_001124608.1,XM_021563236.2,XM_021617344.2,XM_036943676.1,XM_036943678.1,XM_036988860.1
BP	DOCMIFEvsDOC	GO:0014015	GO:0014015, positive regulation of gliogenesis	370	7	6.72	0.04816	XM_021564923.2,XM_021602311.2,XM_036952092.1,XM_036953486.1,XM_036961801.1,XM_036965732.1,XM_036976762.1
BP	DOCMIFEvsDOC	GO:0070498	GO:0070498, interleukin-1-mediated signaling pathway	182	7	3.31	0.04946	NM_001124194.1,XM_021568154.2,XM_021600117.2,XM_021617521.2,XM_021623104.2,XM_036937735.1,XM_036947837.1
BP	DOCMIFEvsDOC	GO:1904667	GO:1904667, negative regulation of ubiquitin protein ligase activity	29	6	0.53	1.2e-05	NM_001124430.1,NM_001160565.2,NM_001165165.2,XM_021604435.2,XM_021612377.2,XM_021625192.2
BP	DOCMIFEvsDOC	GO:0021943	GO:0021943, formation of radial glial scaffolds	56	6	1.02	0.00053	XM_021563126.2,XM_021563128.2,XM_021589609.2,XM_021613136.2,XM_036947849.1,XM_036947850.1
BP	DOCMIFEvsDOC	GO:0002291	GO:0002291, T cell activation via T cell receptor contact with antigen bound to MHC molecule on antigen presenting cell	40	6	0.73	0.00072	NM_001124608.1,XM_021557902.2,XM_021557903.2,XM_036941090.1,XM_036962556.1,XM_036969938.1
BP	DOCMIFEvsDOC	GO:0072327	GO:0072327, vulval cell fate specification	65	6	1.18	0.00118	XM_021563126.2,XM_021563128.2,XM_021589609.2,XM_021613136.2,XM_036947020.1,XM_036956246.1
BP	DOCMIFEvsDOC	GO:0021551	GO:0021551, central nervous system morphogenesis	74	6	1.34	0.0023	XM_021563126.2,XM_021563128.2,XM_021589609.2,XM_021613136.2,XM_036947020.1,XM_036950402.1
BP	DOCMIFEvsDOC	GO:0097094	GO:0097094, craniofacial suture morphogenesis	92	6	1.67	0.00324	XM_021584839.2,XM_021589022.2,XM_021614947.2,XM_021620570.2,XM_036957906.1,XM_036987185.1
BP	DOCMIFEvsDOC	GO:0002693	GO:0002693, positive regulation of cellular extravasation	80	6	1.45	0.0034	XM_021557179.2,XM_021557902.2,XM_021557903.2,XM_036940595.1,XM_036941090.1,XM_036969938.1
BP	DOCMIFEvsDOC	GO:0071404	GO:0071404, cellular response to low-density lipoprotein particle stimulus	99	6	1.8	0.00952	XM_021563126.2,XM_021563128.2,XM_021577697.2,XM_021589609.2,XM_021613136.2,XM_021620512.2
BP	DOCMIFEvsDOC	GO:0032703	GO:0032703, negative regulation of interleukin-2 production	106	6	1.93	0.01304	XM_021579478.2,XM_021607214.2,XM_036943676.1,XM_036943678.1,XM_036956978.1,XM_036984802.1
BP	DOCMIFEvsDOC	GO:0061621	GO:0061621, canonical glycolysis	106	6	1.93	0.01304	XM_021560928.2,XM_021562054.2,XM_021589591.2,XM_021599850.2,XM_021620590.2,XM_036988981.1
BP	DOCMIFEvsDOC	GO:0001502	GO:0001502, cartilage condensation	113	6	2.05	0.01739	XM_021615631.2,XM_036935180.1,XM_036946400.1,XM_036950896.1,XM_036979757.1,XM_036984182.1
BP	DOCMIFEvsDOC	GO:0002805	GO:0002805, regulation of antimicrobial peptide biosynthetic process	163	6	2.96	0.01838	XM_021558423.2,XM_021580354.2,XM_021600117.2,XM_021625545.2,XM_036970590.1,XM_036980099.1
BP	DOCMIFEvsDOC	GO:0046011	GO:0046011, regulation of oskar mRNA translation	200	6	3.63	0.02371	XM_021571649.2,XM_021574755.2,XM_021608603.2,XM_036944716.1,XM_036962581.1,XM_036970706.1
BP	DOCMIFEvsDOC	GO:0070306	GO:0070306, lens fiber cell differentiation	158	6	2.87	0.02496	XM_021565077.2,XM_021565079.2,XM_021575481.2,XM_021575482.2,XM_021576555.2,XM_021598926.2
BP	DOCMIFEvsDOC	GO:0071801	GO:0071801, regulation of podosome assembly	101	6	1.83	0.02585	XM_021591023.2,XM_021593372.2,XM_021602526.2,XM_021618371.2,XM_021623219.2,XM_036972248.1
BP	DOCMIFEvsDOC	GO:0044766	GO:0044766, multi-organism transport	131	6	2.38	0.02728	NM_001124194.1,XM_021557168.2,XM_021561242.2,XM_021568052.2,XM_021576628.2,XM_036936015.1
BP	DOCMIFEvsDOC	GO:0010882	GO:0010882, regulation of cardiac muscle contraction by calcium ion signaling	182	6	3.31	0.02936	XM_021611927.2,XM_036951616.1,XM_036954207.1,XM_036958192.1,XM_036979654.1,XM_036982555.1
BP	DOCMIFEvsDOC	GO:0006968	GO:0006968, cellular defense response	130	6	2.36	0.03185	XM_021563126.2,XM_021563128.2,XM_021583899.2,XM_021589609.2,XM_021613136.2,XM_036945367.1
BP	DOCMIFEvsDOC	GO:0032689	GO:0032689, negative regulation of interferon-gamma production	131	6	2.38	0.03289	NM_001124608.1,XM_021563236.2,XM_021607214.2,XM_021617344.2,XM_036943676.1,XM_036943678.1
BP	DOCMIFEvsDOC	GO:0046664	GO:0046664, dorsal closure, amnioserosa morphology change	133	6	2.42	0.03502	XM_021556878.2,XM_021584619.2,XM_036941229.1,XM_036943522.1,XM_036969564.1,XM_036988233.1
BP	DOCMIFEvsDOC	GO:0045071	GO:0045071, negative regulation of viral genome replication	135	6	2.45	0.03725	NM_001124609.1,XM_021619875.2,XM_021621716.2,XM_036945362.1,XM_036945758.1,XM_036956671.1
BP	DOCMIFEvsDOC	GO:2000253	GO:2000253, positive regulation of feeding behavior	138	6	2.51	0.04075	XM_021589599.2,XM_021600701.2,XM_021601261.2,XM_021613152.2,XM_036943224.1,XM_036966904.1
BP	DOCMIFEvsDOC	GO:0035160	GO:0035160, maintenance of epithelial integrity, open tracheal system	138	6	2.51	0.04075	XM_021563126.2,XM_021563128.2,XM_021589609.2,XM_021613136.2,XM_021623207.2,XM_036947020.1
BP	DOCMIFEvsDOC	GO:1904401	GO:1904401, cellular response to Thyroid stimulating hormone	12	5	0.22	1.4e-06	XM_021568901.2,XM_021572698.2,XM_021590414.2,XM_021601906.2,XM_036950214.1
BP	DOCMIFEvsDOC	GO:0071493	GO:0071493, cellular response to UV-B	27	5	0.49	0.00011	NM_001165059.1,XM_021574753.2,XM_021584433.2,XM_021601767.1,XM_036954597.1
BP	DOCMIFEvsDOC	GO:0007508	GO:0007508, larval heart development	40	5	0.73	0.00076	XM_021563126.2,XM_021563128.2,XM_021589609.2,XM_021613136.2,XM_036955512.1
BP	DOCMIFEvsDOC	GO:0010269	GO:0010269, response to selenium ion	44	5	0.8	0.00118	NM_001124525.1,XM_021568901.2,XM_021574918.2,XM_036950214.1,XM_036967463.1
BP	DOCMIFEvsDOC	GO:0031036	GO:0031036, myosin II filament assembly	47	5	0.85	0.0016	XM_021556878.2,XM_021568606.2,XM_021610581.2,XM_036941229.1,XM_036988233.1
BP	DOCMIFEvsDOC	GO:0035989	GO:0035989, tendon development	48	5	0.87	0.00176	XM_021559400.2,XM_036935180.1,XM_036967665.1,XM_036977002.1,XM_036977597.1
BP	DOCMIFEvsDOC	GO:0035202	GO:0035202, tracheal pit formation in open tracheal system	50	5	0.91	0.00211	XM_021563492.2,XM_021589022.2,XM_021614947.2,XM_021620570.2,XM_036957906.1
BP	DOCMIFEvsDOC	GO:0016264	GO:0016264, gap junction assembly	40	5	0.73	0.00259	XM_021557661.2,XM_021576628.2,XM_036943522.1,XM_036969564.1,XM_036985000.1
BP	DOCMIFEvsDOC	GO:0032732	GO:0032732, positive regulation of interleukin-1 production	194	5	3.52	0.00318	NM_001124436.1,NM_001124608.1,XM_021563236.2,XM_021582336.2,XM_036980911.1
BP	DOCMIFEvsDOC	GO:0060289	GO:0060289, compartment boundary maintenance	58	5	1.05	0.00405	XM_021556878.2,XM_021568606.2,XM_021610581.2,XM_036941229.1,XM_036988233.1
BP	DOCMIFEvsDOC	GO:0051451	GO:0051451, myoblast migration	59	5	1.07	0.00436	XM_021563733.2,XM_021577278.2,XM_021606203.2,XM_036966474.1,XM_036977597.1
BP	DOCMIFEvsDOC	GO:2001046	GO:2001046, positive regulation of integrin-mediated signaling pathway	61	5	1.11	0.00504	XM_036947849.1,XM_036947850.1,XM_036959055.1,XM_036977610.1,XM_036981915.1
BP	DOCMIFEvsDOC	GO:0034975	GO:0034975, protein folding in endoplasmic reticulum	62	5	1.13	0.0054	XM_021566005.2,XM_036968993.1,XM_036969556.1,XM_036976354.1,XM_036988975.1
BP	DOCMIFEvsDOC	GO:0002479	GO:0002479, antigen processing and presentation of exogenous peptide antigen via MHC class I, TAP-dependent	65	5	1.18	0.00659	XM_021559784.2,XM_021566005.2,XM_036945367.1,XM_036947837.1,XM_036976354.1
BP	DOCMIFEvsDOC	GO:0060272	GO:0060272, embryonic skeletal joint morphogenesis	67	5	1.22	0.00748	XM_021615631.2,XM_036950896.1,XM_036955512.1,XM_036984182.1,XM_036985000.1
BP	DOCMIFEvsDOC	GO:0006265	GO:0006265, DNA topological change	67	5	1.22	0.00748	XM_021563236.2,XM_021626071.2,XM_036944474.1,XM_036957667.1,XM_036976433.1
BP	DOCMIFEvsDOC	GO:0051593	GO:0051593, response to folic acid	69	5	1.25	0.00845	NM_001124525.1,XM_021563492.2,XM_021588943.2,XM_021591023.2,XM_021602526.2
BP	DOCMIFEvsDOC	GO:0017001	GO:0017001, antibiotic catabolic process	73	5	1.33	0.01065	NM_001124525.1,NM_001165188.1,XM_021584563.2,XM_036943045.1,XM_036943457.1
BP	DOCMIFEvsDOC	GO:0007377	GO:0007377, germ-band extension	81	5	1.47	0.01616	XM_021563126.2,XM_021563128.2,XM_021589609.2,XM_021609267.2,XM_021613136.2
BP	DOCMIFEvsDOC	GO:2000679	GO:2000679, positive regulation of transcription regulatory region DNA binding	77	5	1.4	0.01668	NM_001124608.1,XM_021603148.2,XM_036943676.1,XM_036943678.1,XM_036968295.1
BP	DOCMIFEvsDOC	GO:0071895	GO:0071895, odontoblast differentiation	51	5	0.93	0.02345	NM_001172498.1,XM_021565079.2,XM_021575482.2,XM_021577697.2,XM_036960674.1
BP	DOCMIFEvsDOC	GO:0018149	GO:0018149, peptide cross-linking	83	5	1.51	0.02363	XM_021566005.2,XM_021589002.2,XM_021610588.2,XM_021613486.2,XM_036936395.1
BP	DOCMIFEvsDOC	GO:0031640	GO:0031640, killing of cells of other organism	143	5	2.6	0.02371	XM_021588700.2,XM_021590700.2,XM_021603670.2,XM_021624488.2,XM_036962556.1
BP	DOCMIFEvsDOC	GO:2000643	GO:2000643, positive regulation of early endosome to late endosome transport	90	5	1.63	0.0243	XM_021561304.2,XM_021618371.2,XM_021623219.2,XM_036977610.1,XM_036984802.1
BP	DOCMIFEvsDOC	GO:0032753	GO:0032753, positive regulation of interleukin-4 production	91	5	1.65	0.02535	NM_001124608.1,NM_001172498.1,XM_036943676.1,XM_036943678.1,XM_036988860.1
BP	DOCMIFEvsDOC	GO:0033631	GO:0033631, cell-cell adhesion mediated by integrin	94	5	1.71	0.02864	XM_021563126.2,XM_021563128.2,XM_021589609.2,XM_021613136.2,XM_036947020.1
BP	DOCMIFEvsDOC	GO:0043537	GO:0043537, negative regulation of blood vessel endothelial cell migration	166	5	3.02	0.03707	XM_021557098.2,XM_021563236.2,XM_021603148.2,XM_036963055.1,XM_036975212.1
BP	DOCMIFEvsDOC	GO:0048247	GO:0048247, lymphocyte chemotaxis	123	5	2.23	0.03819	NM_001124436.1,XM_021575763.2,XM_021588700.2,XM_021603670.2,XM_036980911.1
BP	DOCMIFEvsDOC	GO:0002076	GO:0002076, osteoblast development	102	5	1.85	0.0387	XM_021589499.2,XM_021589802.2,XM_021592571.2,XM_021612975.2,XM_036982555.1
BP	DOCMIFEvsDOC	GO:1902857	GO:1902857, positive regulation of non-motile cilium assembly	104	5	1.89	0.04151	XM_021557002.2,XM_021567250.2,XM_021594526.2,XM_021594529.2,XM_036941646.1
BP	DOCMIFEvsDOC	GO:0006298	GO:0006298, mismatch repair	94	5	1.71	0.04215	NM_001165089.2,XM_021563236.2,XM_021579221.2,XM_021606282.2,XM_021618679.2
BP	DOCMIFEvsDOC	GO:0000470	GO:0000470, maturation of LSU-rRNA	72	5	1.31	0.04297	XM_021570337.2,XM_021590414.2,XM_021601767.1,XM_021601906.2,XM_036934672.1
BP	DOCMIFEvsDOC	GO:0019511	GO:0019511, peptidyl-proline hydroxylation	43	5	0.78	0.04577	XM_021557175.2,XM_021595796.2,XM_036946283.1,XM_036949648.1,XM_036953228.1
BP	DOCMIFEvsDOC	GO:0042667	GO:0042667, auditory receptor cell fate specification	7	4	0.13	3.6e-06	XM_021565077.2,XM_021565079.2,XM_021575481.2,XM_021575482.2
BP	DOCMIFEvsDOC	GO:0090131	GO:0090131, mesenchyme migration	13	4	0.24	6.8e-05	NM_001124227.1,XM_021584839.2,XM_021607477.2,XM_036955829.1
BP	DOCMIFEvsDOC	GO:0097187	GO:0097187, dentinogenesis	14	4	0.25	9.4e-05	XM_021575829.2,XM_021577697.2,XM_036946271.1,XM_036960674.1
BP	DOCMIFEvsDOC	GO:0007161	GO:0007161, calcium-independent cell-matrix adhesion	14	4	0.25	9.4e-05	XM_021563126.2,XM_021563128.2,XM_021589609.2,XM_021613136.2
BP	DOCMIFEvsDOC	GO:0010710	GO:0010710, regulation of collagen catabolic process	14	4	0.25	9.4e-05	XM_021563126.2,XM_021563128.2,XM_021589609.2,XM_021613136.2
BP	DOCMIFEvsDOC	GO:1905523	GO:1905523, positive regulation of macrophage migration	50	4	0.91	0.00011	XM_021589022.2,XM_021607336.2,XM_021614947.2,XM_036957906.1
BP	DOCMIFEvsDOC	GO:1904688	GO:1904688, regulation of cytoplasmic translational initiation	19	4	0.35	0.00033	XM_021574753.2,XM_021584409.2,XM_021584433.2,XM_036934651.1
BP	DOCMIFEvsDOC	GO:0007505	GO:0007505, adult fat body development	19	4	0.35	0.00034	XM_021589022.2,XM_021614947.2,XM_021620570.2,XM_036957906.1
BP	DOCMIFEvsDOC	GO:1901202	GO:1901202, negative regulation of extracellular matrix assembly	19	4	0.35	0.00034	XM_021589022.2,XM_021614947.2,XM_021620570.2,XM_036957906.1
BP	DOCMIFEvsDOC	GO:0007561	GO:0007561, imaginal disc eversion	23	4	0.42	0.00073	XM_021589022.2,XM_021614947.2,XM_021620570.2,XM_036957906.1
BP	DOCMIFEvsDOC	GO:0003144	GO:0003144, embryonic heart tube formation	23	4	0.42	0.00073	XM_021589022.2,XM_021614947.2,XM_021620570.2,XM_036957906.1
BP	DOCMIFEvsDOC	GO:0022614	GO:0022614, membrane to membrane docking	24	4	0.44	0.00086	XM_021590021.2,XM_021618371.2,XM_021623219.2,XM_036984802.1
BP	DOCMIFEvsDOC	GO:0034769	GO:0034769, basement membrane disassembly	28	4	0.51	0.00157	XM_021589022.2,XM_021614947.2,XM_021620570.2,XM_036957906.1
BP	DOCMIFEvsDOC	GO:0044829	GO:0044829, positive regulation by host of viral genome replication	30	4	0.54	0.00204	NM_001124668.1,XM_021565135.2,XM_021583623.2,XM_021619875.2
BP	DOCMIFEvsDOC	GO:0046813	GO:0046813, receptor-mediated virion attachment to host cell	32	4	0.58	0.0026	XM_021557902.2,XM_021557903.2,XM_036941090.1,XM_036969938.1
BP	DOCMIFEvsDOC	GO:0003319	GO:0003319, cardioblast migration to the midline involved in heart rudiment formation	32	4	0.58	0.0026	XM_021589022.2,XM_021614947.2,XM_021620570.2,XM_036957906.1
BP	DOCMIFEvsDOC	GO:0019919	GO:0019919, peptidyl-arginine methylation, to asymmetrical-dimethyl arginine	32	4	0.58	0.0026	XM_021599876.2,XM_021602853.2,XM_021620490.2,XM_036937934.1
BP	DOCMIFEvsDOC	GO:0051901	GO:0051901, positive regulation of mitochondrial depolarization	33	4	0.6	0.00291	NM_001124668.1,XM_021583623.2,XM_021599309.2,XM_021599409.2
BP	DOCMIFEvsDOC	GO:0042744	GO:0042744, hydrogen peroxide catabolic process	34	4	0.62	0.00326	NM_001124525.1,NM_001165188.1,XM_021584563.2,XM_036943457.1
BP	DOCMIFEvsDOC	GO:1904901	GO:1904901, positive regulation of myosin II filament organization	34	4	0.62	0.00326	XM_021563126.2,XM_021563128.2,XM_021589609.2,XM_021613136.2
BP	DOCMIFEvsDOC	GO:2000373	GO:2000373, positive regulation of DNA topoisomerase (ATP-hydrolyzing) activity	35	4	0.64	0.00362	XM_021626071.2,XM_036944474.1,XM_036957667.1,XM_036976433.1
BP	DOCMIFEvsDOC	GO:0071639	GO:0071639, positive regulation of monocyte chemotactic protein-1 production	37	4	0.67	0.00444	NM_001124608.1,XM_021563236.2,XM_021615679.2,XM_021615680.2
BP	DOCMIFEvsDOC	GO:0030388	GO:0030388, fructose 1,6-bisphosphate metabolic process	38	4	0.69	0.00489	XM_021560928.2,XM_021589591.2,XM_021599850.2,XM_021620590.2
BP	DOCMIFEvsDOC	GO:0002457	GO:0002457, T cell antigen processing and presentation	39	4	0.71	0.00538	XM_021557902.2,XM_021557903.2,XM_036941090.1,XM_036969938.1
BP	DOCMIFEvsDOC	GO:1904996	GO:1904996, positive regulation of leukocyte adhesion to vascular endothelial cell	39	4	0.71	0.00538	XM_021557902.2,XM_021557903.2,XM_036941090.1,XM_036969938.1
BP	DOCMIFEvsDOC	GO:1905909	GO:1905909, regulation of dauer entry	49	4	0.89	0.0054	XM_021599876.2,XM_021600701.2,XM_036937934.1,XM_036974275.1
BP	DOCMIFEvsDOC	GO:0097156	GO:0097156, fasciculation of motor neuron axon	41	4	0.74	0.00643	XM_021589022.2,XM_021614947.2,XM_021620570.2,XM_036957906.1
BP	DOCMIFEvsDOC	GO:0071360	GO:0071360, cellular response to exogenous dsRNA	42	4	0.76	0.00701	XM_021567250.2,XM_021576628.2,XM_021578585.2,XM_021579628.2
BP	DOCMIFEvsDOC	GO:0071316	GO:0071316, cellular response to nicotine	43	4	0.78	0.00762	XM_021577697.2,XM_021615631.2,XM_036950896.1,XM_036984182.1
BP	DOCMIFEvsDOC	GO:0110028	GO:0110028, positive regulation of mitotic spindle organization	43	4	0.78	0.00762	XM_021618371.2,XM_021623219.2,XM_036946683.1,XM_036984802.1
BP	DOCMIFEvsDOC	GO:1902846	GO:1902846, positive regulation of mitotic spindle elongation	43	4	0.78	0.00762	XM_021618371.2,XM_021623219.2,XM_036946683.1,XM_036984802.1
BP	DOCMIFEvsDOC	GO:0016479	GO:0016479, negative regulation of transcription by RNA polymerase I	48	4	0.87	0.00909	XM_021580432.2,XM_036947849.1,XM_036947850.1,XM_036963797.1
BP	DOCMIFEvsDOC	GO:0072683	GO:0072683, T cell extravasation	47	4	0.85	0.0104	XM_021557902.2,XM_021557903.2,XM_036941090.1,XM_036969938.1
BP	DOCMIFEvsDOC	GO:0035141	GO:0035141, medial fin morphogenesis	20	4	0.36	0.01087	XM_021559960.2,XM_021572631.2,XM_036961807.1,XM_036985000.1
BP	DOCMIFEvsDOC	GO:0019087	GO:0019087, transformation of host cell by virus	31	4	0.56	0.01136	XM_021565939.2,XM_021565940.2,XM_036968912.1,XM_036974275.1
BP	DOCMIFEvsDOC	GO:0016340	GO:0016340, calcium-dependent cell-matrix adhesion	50	4	0.91	0.01287	XM_021563126.2,XM_021563128.2,XM_021589609.2,XM_021613136.2
BP	DOCMIFEvsDOC	GO:0033690	GO:0033690, positive regulation of osteoblast proliferation	51	4	0.93	0.01377	XM_021564923.2,XM_021592710.2,XM_021623037.2,XM_021625883.2
BP	DOCMIFEvsDOC	GO:0035001	GO:0035001, dorsal trunk growth, open tracheal system	52	4	0.94	0.01471	XM_021563126.2,XM_021563128.2,XM_021589609.2,XM_021613136.2
BP	DOCMIFEvsDOC	GO:0060017	GO:0060017, parathyroid gland development	54	4	0.98	0.0167	XM_021600164.2,XM_021602311.2,XM_036943676.1,XM_036943678.1
BP	DOCMIFEvsDOC	GO:0001661	GO:0001661, conditioned taste aversion	55	4	1	0.01776	XM_021584323.2,XM_021611391.2,XM_021611392.2,XM_036976355.1
BP	DOCMIFEvsDOC	GO:0006297	GO:0006297, nucleotide-excision repair, DNA gap filling	56	4	1.02	0.01886	NM_001124194.1,NM_001165089.2,XM_021606282.2,XM_021618679.2
BP	DOCMIFEvsDOC	GO:0045478	GO:0045478, fusome organization	149	4	2.71	0.0193	XM_021584619.2,XM_036952392.1,XM_036976858.1,XM_036976861.1
BP	DOCMIFEvsDOC	GO:0030910	GO:0030910, olfactory placode formation	58	4	1.05	0.02118	XM_021565077.2,XM_021565079.2,XM_021575481.2,XM_021575482.2
BP	DOCMIFEvsDOC	GO:0097065	GO:0097065, anterior head development	126	4	2.29	0.02359	XM_021615631.2,XM_036950896.1,XM_036960011.1,XM_036984182.1
BP	DOCMIFEvsDOC	GO:0042998	GO:0042998, positive regulation of Golgi to plasma membrane protein transport	62	4	1.13	0.02633	NM_001124668.1,XM_021583623.2,XM_021584619.2,XM_036955050.1
BP	DOCMIFEvsDOC	GO:0046663	GO:0046663, dorsal closure, leading edge cell differentiation	63	4	1.14	0.02772	XM_021556878.2,XM_021609267.2,XM_036941229.1,XM_036988233.1
BP	DOCMIFEvsDOC	GO:0001178	GO:0001178, regulation of transcriptional start site selection at RNA polymerase II promoter	64	4	1.16	0.02916	XM_021568279.2,XM_021587662.2,XM_021623855.2,XM_036989889.1
BP	DOCMIFEvsDOC	GO:0051154	GO:0051154, negative regulation of striated muscle cell differentiation	216	4	3.92	0.02968	XM_021576555.2,XM_021615817.1,XM_021615818.1,XM_036982555.1
BP	DOCMIFEvsDOC	GO:0003344	GO:0003344, pericardium morphogenesis	68	4	1.24	0.03534	XM_021563126.2,XM_021563128.2,XM_021589609.2,XM_021613136.2
BP	DOCMIFEvsDOC	GO:0035666	GO:0035666, TRIF-dependent toll-like receptor signaling pathway	69	4	1.25	0.03699	NM_001124194.1,XM_021600499.2,XM_036947837.1,XM_036969284.1
BP	DOCMIFEvsDOC	GO:0060298	GO:0060298, positive regulation of sarcomere organization	69	4	1.25	0.03699	XM_021563126.2,XM_021563128.2,XM_021589609.2,XM_021613136.2
BP	DOCMIFEvsDOC	GO:0021559	GO:0021559, trigeminal nerve development	69	4	1.25	0.03699	XM_021565077.2,XM_021565079.2,XM_021575481.2,XM_021575482.2
BP	DOCMIFEvsDOC	GO:1900025	GO:1900025, negative regulation of substrate adhesion-dependent cell spreading	71	4	1.29	0.04043	XM_021579478.2,XM_021582381.2,XM_036964821.1,XM_036968912.1
BP	DOCMIFEvsDOC	GO:1900102	GO:1900102, negative regulation of endoplasmic reticulum unfolded protein response	65	4	1.18	0.04058	NM_001124668.1,XM_021583623.2,XM_036934651.1,XM_036950257.1
BP	DOCMIFEvsDOC	GO:0035584	GO:0035584, calcium-mediated signaling using intracellular calcium source	74	4	1.34	0.04593	XM_021590021.2,XM_021599409.2,XM_036978882.1,XM_036978892.1
BP	DOCMIFEvsDOC	GO:0032736	GO:0032736, positive regulation of interleukin-13 production	74	4	1.34	0.04593	NM_001124608.1,XM_036943676.1,XM_036943678.1,XM_036988860.1
BP	DOCMIFEvsDOC	GO:0045579	GO:0045579, positive regulation of B cell differentiation	74	4	1.34	0.04593	XM_021589022.2,XM_021614947.2,XM_036951356.1,XM_036957906.1
BP	DOCMIFEvsDOC	GO:1900029	GO:1900029, positive regulation of ruffle assembly	75	4	1.36	0.04784	XM_036944445.1,XM_036954547.1,XM_036956246.1,XM_036978109.1
BP	DOCMIFEvsDOC	GO:0090527	GO:0090527, actin filament reorganization	90	4	1.63	0.04827	XM_021591023.2,XM_021602526.2,XM_036939433.1,XM_036942922.1
BP	DOCMIFEvsDOC	GO:0080058	GO:0080058, protein deglutathionylation	5	3	0.09	5.8e-05	XM_021557175.2,XM_021566005.2,XM_036949648.1
BP	DOCMIFEvsDOC	GO:0070489	GO:0070489, T cell aggregation	7	3	0.13	0.0002	XM_021603963.2,XM_021618371.2,XM_021623219.2
BP	DOCMIFEvsDOC	GO:0051342	GO:0051342, regulation of cyclic-nucleotide phosphodiesterase activity	14	3	0.25	0.00033	NM_001124668.1,XM_021583623.2,XM_021619167.2
BP	DOCMIFEvsDOC	GO:0043932	GO:0043932, ossification involved in bone remodeling	13	3	0.24	0.00149	XM_021584839.2,XM_021592710.2,XM_021625883.2
BP	DOCMIFEvsDOC	GO:0039530	GO:0039530, MDA-5 signaling pathway	20	3	0.36	0.00193	XM_021578585.2,XM_021600499.2,XM_036934899.1
BP	DOCMIFEvsDOC	GO:0045653	GO:0045653, negative regulation of megakaryocyte differentiation	15	3	0.27	0.00231	XM_021579908.2,XM_021599876.2,XM_036937934.1
BP	DOCMIFEvsDOC	GO:0019885	GO:0019885, antigen processing and presentation of endogenous peptide antigen via MHC class I	16	3	0.29	0.0028	XM_021559784.2,XM_036936438.1,XM_036945367.1
BP	DOCMIFEvsDOC	GO:0044691	GO:0044691, tooth eruption	18	3	0.33	0.00398	XM_021571543.2,XM_021581275.2,XM_036983086.1
BP	DOCMIFEvsDOC	GO:0034378	GO:0034378, chylomicron assembly	18	3	0.33	0.00398	XM_021557175.2,XM_036949648.1,XM_036963055.1
BP	DOCMIFEvsDOC	GO:1903208	GO:1903208, negative regulation of hydrogen peroxide-induced neuron death	18	3	0.33	0.00398	NM_001124668.1,XM_021583623.2,XM_036966904.1
BP	DOCMIFEvsDOC	GO:0042062	GO:0042062, long-term strengthening of neuromuscular junction	19	3	0.35	0.00466	XM_021568314.2,XM_036976858.1,XM_036976861.1
BP	DOCMIFEvsDOC	GO:0071306	GO:0071306, cellular response to vitamin E	19	3	0.35	0.00466	XM_021615631.2,XM_036950896.1,XM_036984182.1
BP	DOCMIFEvsDOC	GO:0000056	GO:0000056, ribosomal small subunit export from nucleus	22	3	0.4	0.00711	NM_001165174.2,XM_021561242.2,XM_021612952.2
BP	DOCMIFEvsDOC	GO:0060288	GO:0060288, formation of a compartment boundary	22	3	0.4	0.00711	XM_021568606.2,XM_021610581.2,XM_036975864.1
BP	DOCMIFEvsDOC	GO:0043985	GO:0043985, histone H4-R3 methylation	23	3	0.42	0.00807	XM_021599876.2,XM_021620490.2,XM_036937934.1
BP	DOCMIFEvsDOC	GO:0060718	GO:0060718, chorionic trophoblast cell differentiation	23	3	0.42	0.00807	XM_021575829.2,XM_036946271.1,XM_036956193.1
BP	DOCMIFEvsDOC	GO:0031086	GO:0031086, nuclear-transcribed mRNA catabolic process, deadenylation-independent decay	39	3	0.71	0.00858	XM_021573858.2,XM_021580280.2,XM_021597842.2
BP	DOCMIFEvsDOC	GO:0032986	GO:0032986, protein-DNA complex disassembly	120	3	2.18	0.0086	NM_001160565.2,XM_021625192.2,XM_036945739.1
BP	DOCMIFEvsDOC	GO:0018401	GO:0018401, peptidyl-proline hydroxylation to 4-hydroxy-L-proline	24	3	0.44	0.0091	XM_021557175.2,XM_036946283.1,XM_036949648.1
BP	DOCMIFEvsDOC	GO:2000562	GO:2000562, negative regulation of CD4-positive, alpha-beta T cell proliferation	24	3	0.44	0.0091	NM_001124608.1,XM_021574918.2,XM_036980732.1
BP	DOCMIFEvsDOC	GO:0000973	GO:0000973, posttranscriptional tethering of RNA polymerase II gene DNA at nuclear periphery	25	3	0.45	0.01021	XM_021618139.2,XM_021618144.2,XM_036951356.1
BP	DOCMIFEvsDOC	GO:0061781	GO:0061781, mitotic cohesin unloading	25	3	0.45	0.01021	XM_021575817.2,XM_036934433.1,XM_036968177.1
BP	DOCMIFEvsDOC	GO:0046784	GO:0046784, viral mRNA export from host cell nucleus	26	3	0.47	0.01138	XM_021557168.2,XM_021568052.2,XM_036936015.1
BP	DOCMIFEvsDOC	GO:1903142	GO:1903142, positive regulation of establishment of endothelial barrier	26	3	0.47	0.01138	XM_021602087.2,XM_021621820.2,XM_036980630.1
BP	DOCMIFEvsDOC	GO:0051664	GO:0051664, nuclear pore localization	27	3	0.49	0.01264	XM_021559400.2,XM_021618139.2,XM_021618144.2
BP	DOCMIFEvsDOC	GO:0002227	GO:0002227, innate immune response in mucosa	27	3	0.49	0.01264	XM_021600897.2,XM_021612451.2,XM_036981209.1
BP	DOCMIFEvsDOC	GO:0006610	GO:0006610, ribosomal protein import into nucleus	28	3	0.51	0.01396	NM_001160565.2,XM_021625192.2,XM_036941679.1
BP	DOCMIFEvsDOC	GO:0034141	GO:0034141, positive regulation of toll-like receptor 3 signaling pathway	28	3	0.51	0.01396	XM_021568154.2,XM_021576628.2,XM_021590700.2
BP	DOCMIFEvsDOC	GO:0045313	GO:0045313, rhabdomere membrane biogenesis	29	3	0.53	0.01537	XM_021618371.2,XM_021623219.2,XM_036984802.1
BP	DOCMIFEvsDOC	GO:0071603	GO:0071603, endothelial cell-cell adhesion	31	3	0.56	0.01841	XM_021557098.2,XM_021606203.2,XM_036977597.1
BP	DOCMIFEvsDOC	GO:2000553	GO:2000553, positive regulation of T-helper 2 cell cytokine production	31	3	0.56	0.01841	XM_036943676.1,XM_036943678.1,XM_036988860.1
BP	DOCMIFEvsDOC	GO:0043305	GO:0043305, negative regulation of mast cell degranulation	31	3	0.56	0.01841	NM_001124227.1,NM_001124608.1,XM_021607477.2
BP	DOCMIFEvsDOC	GO:0046598	GO:0046598, positive regulation of viral entry into host cell	34	3	0.62	0.02355	NM_001124608.1,XM_021557175.2,XM_036949648.1
BP	DOCMIFEvsDOC	GO:0016336	GO:0016336, establishment or maintenance of polarity of larval imaginal disc epithelium	35	3	0.64	0.02542	XM_021618371.2,XM_021623219.2,XM_036984802.1
BP	DOCMIFEvsDOC	GO:0086073	GO:0086073, bundle of His cell-Purkinje myocyte adhesion involved in cell communication	35	3	0.64	0.02542	XM_021557098.2,XM_021589301.2,XM_021613486.2
BP	DOCMIFEvsDOC	GO:1900017	GO:1900017, positive regulation of cytokine production involved in inflammatory response	36	3	0.65	0.02736	XM_021579478.2,XM_021607336.2,XM_036969284.1
BP	DOCMIFEvsDOC	GO:0038155	GO:0038155, interleukin-23-mediated signaling pathway	36	3	0.65	0.02736	XM_021556155.2,XM_021557175.2,XM_036949648.1
BP	DOCMIFEvsDOC	GO:0015671	GO:0015671, oxygen transport	36	3	0.65	0.02736	NM_001124551.2,NM_001171862.1,XM_021558252.2
BP	DOCMIFEvsDOC	GO:0046185	GO:0046185, aldehyde catabolic process	38	3	0.69	0.03148	XM_036941454.1,XM_036943045.1,XM_036968902.1
BP	DOCMIFEvsDOC	GO:1902255	GO:1902255, positive regulation of intrinsic apoptotic signaling pathway by p53 class mediator	38	3	0.69	0.03148	NM_001124430.1,NM_001165165.2,XM_021612377.2
BP	DOCMIFEvsDOC	GO:0046985	GO:0046985, positive regulation of hemoglobin biosynthetic process	38	3	0.69	0.03148	XM_021599876.2,XM_021603148.2,XM_036937934.1
BP	DOCMIFEvsDOC	GO:0070934	GO:0070934, CRD-mediated mRNA stabilization	40	3	0.73	0.03591	XM_021615817.1,XM_021615818.1,XM_036962581.1
BP	DOCMIFEvsDOC	GO:2000767	GO:2000767, positive regulation of cytoplasmic translation	40	3	0.73	0.03591	XM_021584409.2,XM_021588943.2,XM_036934651.1
BP	DOCMIFEvsDOC	GO:2000617	GO:2000617, positive regulation of histone H3-K9 acetylation	41	3	0.74	0.03824	NM_001172498.1,XM_036943676.1,XM_036943678.1
BP	DOCMIFEvsDOC	GO:0010898	GO:0010898, positive regulation of triglyceride catabolic process	41	3	0.74	0.03824	XM_021557867.2,XM_021578133.2,XM_021600701.2
BP	DOCMIFEvsDOC	GO:0071681	GO:0071681, cellular response to indole-3-methanol	42	3	0.76	0.04064	XM_021557098.2,XM_036943522.1,XM_036969564.1
BP	DOCMIFEvsDOC	GO:0001542	GO:0001542, ovulation from ovarian follicle	42	3	0.76	0.04064	XM_021571543.2,XM_021600701.2,XM_036983086.1
BP	DOCMIFEvsDOC	GO:0006002	GO:0006002, fructose 6-phosphate metabolic process	42	3	0.76	0.04064	XM_021589591.2,XM_021620590.2,XM_036963426.1
BP	DOCMIFEvsDOC	GO:0098910	GO:0098910, regulation of atrial cardiac muscle cell action potential	42	3	0.76	0.04064	XM_036947849.1,XM_036947850.1,XM_036958192.1
BP	DOCMIFEvsDOC	GO:0030948	GO:0030948, negative regulation of vascular endothelial growth factor receptor signaling pathway	43	3	0.78	0.04312	XM_021620953.2,XM_036941997.1,XM_036968295.1
BP	DOCMIFEvsDOC	GO:0048050	GO:0048050, post-embryonic eye morphogenesis	34	3	0.62	0.04591	XM_021599409.2,XM_021609850.2,XM_021609851.2
BP	DOCMIFEvsDOC	GO:0035898	GO:0035898, parathyroid hormone secretion	51	3	0.93	0.04593	XM_021601261.2,XM_036943676.1,XM_036943678.1
BP	DOCMIFEvsDOC	GO:2000435	GO:2000435, negative regulation of protein neddylation	45	3	0.82	0.04829	NM_001165165.2,XM_021604435.2,XM_036978385.1
BP	DOCMIFEvsDOC	GO:0006601	GO:0006601, creatine biosynthetic process	5	2	0.09	0.00318	XM_021603553.2,XM_036957269.1
BP	DOCMIFEvsDOC	GO:0060458	GO:0060458, right lung development	5	2	0.09	0.00318	NM_001124227.1,XM_021607477.2
BP	DOCMIFEvsDOC	GO:1902396	GO:1902396, protein localization to bicellular tight junction	7	2	0.13	0.00652	XM_036947849.1,XM_036947850.1
BP	DOCMIFEvsDOC	GO:1905000	GO:1905000, regulation of membrane repolarization during atrial cardiac muscle cell action potential	7	2	0.13	0.00652	XM_036947849.1,XM_036947850.1
BP	DOCMIFEvsDOC	GO:0036114	GO:0036114, medium-chain fatty-acyl-CoA catabolic process	7	2	0.13	0.00652	XM_036988074.1,XM_036988075.1
BP	DOCMIFEvsDOC	GO:0036116	GO:0036116, long-chain fatty-acyl-CoA catabolic process	7	2	0.13	0.00652	XM_036988074.1,XM_036988075.1
BP	DOCMIFEvsDOC	GO:1900535	GO:1900535, palmitic acid biosynthetic process	7	2	0.13	0.00652	XM_036988074.1,XM_036988075.1
BP	DOCMIFEvsDOC	GO:0045728	GO:0045728, respiratory burst after phagocytosis	7	2	0.13	0.00652	XM_021615679.2,XM_021615680.2
BP	DOCMIFEvsDOC	GO:0043000	GO:0043000, Golgi to plasma membrane CFTR protein transport	7	2	0.13	0.00652	NM_001124724.1,XM_021565731.2
BP	DOCMIFEvsDOC	GO:1903755	GO:1903755, positive regulation of SUMO transferase activity	7	2	0.13	0.00652	XM_021575512.2,XM_036938319.1
BP	DOCMIFEvsDOC	GO:0071673	GO:0071673, positive regulation of smooth muscle cell chemotaxis	8	2	0.15	0.00858	XM_021586502.2,XM_036985000.1
BP	DOCMIFEvsDOC	GO:0060741	GO:0060741, prostate gland stromal morphogenesis	8	2	0.15	0.00858	NM_001165059.1,XM_036954597.1
BP	DOCMIFEvsDOC	GO:0035711	GO:0035711, T-helper 1 cell activation	9	2	0.16	0.0109	NM_001172498.1,XM_021563236.2
BP	DOCMIFEvsDOC	GO:0036306	GO:0036306, embryonic heart tube elongation	9	2	0.16	0.0109	XM_021575512.2,XM_036938319.1
BP	DOCMIFEvsDOC	GO:2000588	GO:2000588, positive regulation of platelet-derived growth factor receptor-beta signaling pathway	9	2	0.16	0.0109	XM_036961237.1,XM_036964919.1
BP	DOCMIFEvsDOC	GO:0072344	GO:0072344, rescue of stalled ribosome	9	2	0.16	0.0109	NM_001124668.1,XM_021583623.2
BP	DOCMIFEvsDOC	GO:0010994	GO:0010994, free ubiquitin chain polymerization	9	2	0.16	0.0109	NM_001160532.2,XM_036949881.1
BP	DOCMIFEvsDOC	GO:1903923	GO:1903923, positive regulation of protein processing in phagocytic vesicle	10	2	0.18	0.01347	XM_021591023.2,XM_021602526.2
BP	DOCMIFEvsDOC	GO:1903906	GO:1903906, regulation of plasma membrane raft polarization	10	2	0.18	0.01347	XM_021591023.2,XM_021602526.2
BP	DOCMIFEvsDOC	GO:0000461	GO:0000461, endonucleolytic cleavage to generate mature 3'-end of SSU-rRNA from (SSU-rRNA, 5.8S rRNA, LSU-rRNA)	10	2	0.18	0.01347	XM_021567889.2,XM_021567890.2
BP	DOCMIFEvsDOC	GO:2001178	GO:2001178, positive regulation of mediator complex assembly	10	2	0.18	0.01347	XM_021558423.2,XM_021625545.2
BP	DOCMIFEvsDOC	GO:1990036	GO:1990036, calcium ion import into sarcoplasmic reticulum	11	2	0.2	0.01626	XM_021611927.2,XM_036979654.1
BP	DOCMIFEvsDOC	GO:0016243	GO:0016243, regulation of autophagosome size	11	2	0.2	0.01626	NM_001124668.1,XM_021583623.2
BP	DOCMIFEvsDOC	GO:0035143	GO:0035143, caudal fin morphogenesis	11	2	0.2	0.01626	XM_036961807.1,XM_036985000.1
BP	DOCMIFEvsDOC	GO:0034475	GO:0034475, U4 snRNA 3'-end processing	12	2	0.22	0.01928	XM_021589270.2,XM_036968002.1
BP	DOCMIFEvsDOC	GO:0051792	GO:0051792, medium-chain fatty acid biosynthetic process	12	2	0.22	0.01928	XM_036988074.1,XM_036988075.1
BP	DOCMIFEvsDOC	GO:0042780	GO:0042780, tRNA 3'-end processing	13	2	0.24	0.02252	XM_021575690.2,XM_021605215.2
BP	DOCMIFEvsDOC	GO:0035191	GO:0035191, nuclear axial expansion	13	2	0.24	0.02252	XM_021568606.2,XM_021610581.2
BP	DOCMIFEvsDOC	GO:1903679	GO:1903679, positive regulation of cap-independent translational initiation	13	2	0.24	0.02252	XM_021584409.2,XM_036934651.1
BP	DOCMIFEvsDOC	GO:0090673	GO:0090673, endothelial cell-matrix adhesion	14	2	0.25	0.02596	XM_021557179.2,XM_036940595.1
BP	DOCMIFEvsDOC	GO:1902174	GO:1902174, positive regulation of keratinocyte apoptotic process	14	2	0.25	0.02596	XM_021591023.2,XM_021602526.2
BP	DOCMIFEvsDOC	GO:0010572	GO:0010572, positive regulation of platelet activation	14	2	0.25	0.02596	XM_036978882.1,XM_036978892.1
BP	DOCMIFEvsDOC	GO:0051005	GO:0051005, negative regulation of lipoprotein lipase activity	14	2	0.25	0.02596	XM_021589830.2,XM_021612951.2
BP	DOCMIFEvsDOC	GO:0030721	GO:0030721, spectrosome organization	15	2	0.27	0.0296	XM_021575512.2,XM_036938319.1
BP	DOCMIFEvsDOC	GO:0097350	GO:0097350, neutrophil clearance	15	2	0.27	0.0296	XM_021563236.2,XM_036956137.1
BP	DOCMIFEvsDOC	GO:2000734	GO:2000734, negative regulation of glial cell-derived neurotrophic factor receptor signaling pathway involved in ureteric bud formation	15	2	0.27	0.0296	XM_036943676.1,XM_036943678.1
BP	DOCMIFEvsDOC	GO:2000703	GO:2000703, negative regulation of fibroblast growth factor receptor signaling pathway involved in ureteric bud formation	15	2	0.27	0.0296	XM_036943676.1,XM_036943678.1
BP	DOCMIFEvsDOC	GO:2000607	GO:2000607, negative regulation of cell proliferation involved in mesonephros development	15	2	0.27	0.0296	XM_036943676.1,XM_036943678.1
BP	DOCMIFEvsDOC	GO:0035080	GO:0035080, heat shock-mediated polytene chromosome puffing	15	2	0.27	0.0296	XM_021618139.2,XM_021618144.2
BP	DOCMIFEvsDOC	GO:1901536	GO:1901536, negative regulation of DNA demethylation	15	2	0.27	0.0296	XM_036943676.1,XM_036943678.1
BP	DOCMIFEvsDOC	GO:0006407	GO:0006407, rRNA export from nucleus	15	2	0.27	0.0296	XM_021567889.2,XM_021567890.2
BP	DOCMIFEvsDOC	GO:0072717	GO:0072717, cellular response to actinomycin D	15	2	0.27	0.0296	NM_001160565.2,XM_021625192.2
BP	DOCMIFEvsDOC	GO:0034427	GO:0034427, nuclear-transcribed mRNA catabolic process, exonucleolytic, 3'-5'	16	2	0.29	0.03342	XM_021589270.2,XM_036968002.1
BP	DOCMIFEvsDOC	GO:0090327	GO:0090327, negative regulation of locomotion involved in locomotory behavior	16	2	0.29	0.03342	XM_036937479.1,XM_036979420.1
BP	DOCMIFEvsDOC	GO:0014738	GO:0014738, regulation of muscle hyperplasia	7	2	0.13	0.03597	XM_021586502.2,XM_021603148.2
BP	DOCMIFEvsDOC	GO:0034127	GO:0034127, regulation of MyD88-independent toll-like receptor signaling pathway	12	2	0.22	0.03597	XM_021600499.2,XM_036969284.1
BP	DOCMIFEvsDOC	GO:0071640	GO:0071640, regulation of macrophage inflammatory protein 1 alpha production	13	2	0.24	0.03597	XM_021563236.2,XM_021574918.2
BP	DOCMIFEvsDOC	GO:0010232	GO:0010232, vascular transport	16	2	0.29	0.03598	XM_036963055.1,XM_036985000.1
BP	DOCMIFEvsDOC	GO:0071878	GO:0071878, negative regulation of adenylate cyclase-activating adrenergic receptor signaling pathway	23	2	0.42	0.03598	XM_036950057.1,XM_036979420.1
BP	DOCMIFEvsDOC	GO:0071373	GO:0071373, cellular response to luteinizing hormone stimulus	17	2	0.31	0.03743	XM_036979956.1,XM_036979957.1
BP	DOCMIFEvsDOC	GO:0061030	GO:0061030, epithelial cell differentiation involved in mammary gland alveolus development	17	2	0.31	0.03743	NM_001124227.1,XM_021607477.2
BP	DOCMIFEvsDOC	GO:2000611	GO:2000611, positive regulation of thyroid hormone generation	17	2	0.31	0.03743	XM_036943676.1,XM_036943678.1
BP	DOCMIFEvsDOC	GO:1901329	GO:1901329, regulation of odontoblast differentiation	17	2	0.31	0.03743	NM_001172498.1,XM_021577697.2
BP	DOCMIFEvsDOC	GO:0060267	GO:0060267, positive regulation of respiratory burst	18	2	0.33	0.04162	XM_021624488.2,XM_036974275.1
BP	DOCMIFEvsDOC	GO:0003065	GO:0003065, positive regulation of heart rate by epinephrine	18	2	0.33	0.04162	XM_021571063.2,XM_021598388.2
BP	DOCMIFEvsDOC	GO:0061290	GO:0061290, canonical Wnt signaling pathway involved in metanephric kidney development	18	2	0.33	0.04162	XM_036943676.1,XM_036943678.1
BP	DOCMIFEvsDOC	GO:0032464	GO:0032464, positive regulation of protein homooligomerization	18	2	0.33	0.04162	NM_001124668.1,XM_021583623.2
BP	DOCMIFEvsDOC	GO:0072011	GO:0072011, glomerular endothelium development	18	2	0.33	0.04162	XM_021557179.2,XM_036940595.1
BP	DOCMIFEvsDOC	GO:0072019	GO:0072019, proximal convoluted tubule development	18	2	0.33	0.04162	XM_021587820.2,XM_036954207.1
BP	DOCMIFEvsDOC	GO:0006967	GO:0006967, positive regulation of antifungal peptide biosynthetic process	19	2	0.35	0.04596	XM_021580354.2,XM_021600117.2
BP	DOCMIFEvsDOC	GO:0002572	GO:0002572, pro-T cell differentiation	19	2	0.35	0.04596	XM_036943676.1,XM_036943678.1
BP	DOCMIFEvsDOC	GO:1905277	GO:1905277, negative regulation of epithelial tube formation	19	2	0.35	0.04596	XM_036943676.1,XM_036943678.1
BP	DOCMIFEvsDOC	GO:1903377	GO:1903377, negative regulation of oxidative stress-induced neuron intrinsic apoptotic signaling pathway	19	2	0.35	0.04596	XM_021623179.2,XM_036990227.1
CC	DOCMIFEvsDOC	GO:0005829	GO:0005829, cytosol	22961	492	415.76	0.04259	NM_001124194.1,NM_001124293.1,NM_001124364.1,NM_001124430.1,NM_001124473.1,NM_001124525.1,NM_001124551.2,NM_001124606.1,NM_001124608.1,NM_001124609.1,NM_001124639.2,NM_001124668.1,NM_001124713.1,NM_001124724.1,NM_001160532.2,NM_001160565.2,NM_001160636.2,NM_001160637.2,NM_001160646.1,NM_001160670.1,NM_001165051.1,NM_001165096.2,NM_001165115.1,NM_001165165.2,NM_001165174.2,NM_001165188.1,NM_001165…
CC	DOCMIFEvsDOC	GO:0031974	GO:0031974, membrane-enclosed lumen	21949	469	397.44	0.02407	NM_001124194.1,NM_001124293.1,NM_001124364.1,NM_001124430.1,NM_001124436.1,NM_001124520.1,NM_001124525.1,NM_001124609.1,NM_001124668.1,NM_001124713.1,NM_001124724.1,NM_001160532.2,NM_001160565.2,NM_001160636.2,NM_001160670.1,NM_001165089.2,NM_001165115.1,NM_001165165.2,NM_001165174.2,NM_001165178.1,NM_001165188.1,NM_001165217.2,NM_001165229.2,NM_001165234.2,NM_001172498.1,XM_021556155.2,XM_021557…
CC	DOCMIFEvsDOC	GO:0005576	GO:0005576, extracellular region	6575	218	119.06	3.2e-13	NM_001124436.1,NM_001124473.1,NM_001124522.1,NM_001124608.1,NM_001124609.1,NM_001124713.1,NM_001160670.1,XM_021556276.2,XM_021557098.2,XM_021557175.2,XM_021557179.2,XM_021557617.2,XM_021557902.2,XM_021557903.2,XM_021558379.2,XM_021560590.2,XM_021560928.2,XM_021561287.2,XM_021563126.2,XM_021563128.2,XM_021563236.2,XM_021563492.2,XM_021564283.2,XM_021565372.2,XM_021565907.2,XM_021566005.2,XM_021566…
CC	DOCMIFEvsDOC	GO:0005783	GO:0005783, endoplasmic reticulum	6727	200	121.81	0.00017	NM_001124194.1,NM_001124364.1,NM_001124460.1,NM_001124606.1,NM_001160565.2,NM_001160636.2,NM_001160646.1,NM_001165096.2,NM_001165165.2,NM_001165174.2,NM_001165178.1,NM_001165227.1,XM_021557175.2,XM_021557638.2,XM_021557661.2,XM_021558379.2,XM_021558413.2,XM_021559784.2,XM_021560552.2,XM_021560928.2,XM_021561287.2,XM_021562321.2,XM_021563520.2,XM_021565135.2,XM_021565882.2,XM_021565907.2,XM_021566…
CC	DOCMIFEvsDOC	GO:0005615	GO:0005615, extracellular space	3220	98	58.31	6.9e-07	NM_001124436.1,NM_001124522.1,NM_001124608.1,NM_001124713.1,XM_021557179.2,XM_021557902.2,XM_021557903.2,XM_021558379.2,XM_021560928.2,XM_021563236.2,XM_021563492.2,XM_021564283.2,XM_021565907.2,XM_021566005.2,XM_021571401.2,XM_021572677.2,XM_021575509.2,XM_021575829.2,XM_021577219.2,XM_021577697.2,XM_021581275.2,XM_021581483.2,XM_021582381.2,XM_021584563.2,XM_021584839.2,XM_021588700.2,XM_021589…
CC	DOCMIFEvsDOC	GO:0005730	GO:0005730, nucleolus	3666	92	66.38	0.00264	NM_001124430.1,NM_001124724.1,NM_001160565.2,NM_001160636.2,NM_001165165.2,NM_001165188.1,NM_001165234.2,XM_021559827.2,XM_021559905.2,XM_021560156.2,XM_021561242.2,XM_021562581.2,XM_021563236.2,XM_021565731.2,XM_021566157.2,XM_021566282.2,XM_021566855.2,XM_021567430.2,XM_021567933.2,XM_021568191.2,XM_021568288.2,XM_021568314.2,XM_021569055.2,XM_021573457.2,XM_021574912.2,XM_021575512.2,XM_021586…
CC	DOCMIFEvsDOC	GO:0005840	GO:0005840, ribosome	626	88	11.34	0.02444	NM_001124194.1,NM_001124364.1,NM_001124430.1,NM_001124668.1,NM_001160565.2,NM_001160636.2,NM_001160637.2,NM_001160646.1,NM_001165051.1,NM_001165096.2,NM_001165165.2,NM_001165174.2,NM_001165241.1,NM_001278931.2,XM_021557658.2,XM_021560244.2,XM_021565882.2,XM_021566282.2,XM_021566755.2,XM_021566855.2,XM_021567430.2,XM_021567889.2,XM_021567890.2,XM_021568901.2,XM_021570053.2,XM_021570337.2,XM_021572…
CC	DOCMIFEvsDOC	GO:0031012	GO:0031012, extracellular matrix	1408	75	25.5	6.1e-08	XM_021557617.2,XM_021563126.2,XM_021563128.2,XM_021563492.2,XM_021566397.2,XM_021567889.2,XM_021567890.2,XM_021571401.2,XM_021571543.2,XM_021575829.2,XM_021577697.2,XM_021578702.2,XM_021578712.2,XM_021582381.2,XM_021584367.1,XM_021584563.2,XM_021584839.2,XM_021587194.2,XM_021589331.2,XM_021589499.2,XM_021589609.2,XM_021592710.2,XM_021599309.2,XM_021600261.2,XM_021601261.2,XM_021602614.2,XM_021603…
CC	DOCMIFEvsDOC	GO:0000785	GO:0000785, chromatin	3278	64	59.36	0.04946	NM_001124293.1,NM_001124520.1,NM_001165188.1,NM_001172498.1,XM_021556155.2,XM_021559960.2,XM_021560597.2,XM_021561566.2,XM_021563236.2,XM_021565173.2,XM_021565939.2,XM_021565940.2,XM_021575817.2,XM_021579908.2,XM_021580354.2,XM_021580432.2,XM_021580548.2,XM_021584354.1,XM_021589270.2,XM_021589802.2,XM_021590951.2,XM_021597158.2,XM_021599553.2,XM_021599850.2,XM_021601667.2,XM_021602996.2,XM_021603…
CC	DOCMIFEvsDOC	GO:0005788	GO:0005788, endoplasmic reticulum lumen	1082	62	19.59	3.3e-15	NM_001165178.1,XM_021557175.2,XM_021561287.2,XM_021565135.2,XM_021565907.2,XM_021566005.2,XM_021566397.2,XM_021566654.2,XM_021571467.2,XM_021571819.2,XM_021577219.2,XM_021578702.2,XM_021578712.2,XM_021579317.2,XM_021581483.2,XM_021584367.1,XM_021587194.2,XM_021600261.2,XM_021603039.2,XM_021603425.2,XM_021603923.2,XM_021609932.2,XM_021615631.2,XM_021616007.2,XM_021618128.2,XM_021623490.2,XM_036935…
CC	DOCMIFEvsDOC	GO:0005667	GO:0005667, transcription regulator complex	2730	58	49.43	0.00137	NM_001124227.1,NM_001124520.1,NM_001165234.2,NM_001172498.1,XM_021556155.2,XM_021558423.2,XM_021558443.2,XM_021560597.2,XM_021563670.2,XM_021564923.2,XM_021567933.2,XM_021571481.2,XM_021580548.2,XM_021586652.2,XM_021587820.2,XM_021589140.2,XM_021589599.2,XM_021589802.2,XM_021592571.2,XM_021599596.2,XM_021600164.2,XM_021603148.2,XM_021607477.2,XM_021608504.2,XM_021610169.2,XM_021611391.2,XM_021611…
CC	DOCMIFEvsDOC	GO:0022625	GO:0022625, cytosolic large ribosomal subunit	176	48	3.19	1e-30	NM_001124194.1,NM_001160565.2,NM_001160636.2,NM_001160637.2,NM_001160646.1,NM_001165096.2,NM_001165165.2,NM_001165241.1,NM_001278931.2,XM_021557658.2,XM_021560244.2,XM_021566755.2,XM_021566855.2,XM_021568901.2,XM_021570337.2,XM_021572698.2,XM_021574753.2,XM_021578858.2,XM_021581299.2,XM_021584433.2,XM_021586171.2,XM_021587251.2,XM_021590414.2,XM_021601278.2,XM_021601767.1,XM_021601906.2,XM_021604…
CC	DOCMIFEvsDOC	GO:0062023	GO:0062023, collagen-containing extracellular matrix	866	46	15.68	0.01004	XM_021557617.2,XM_021563126.2,XM_021563128.2,XM_021563492.2,XM_021566397.2,XM_021567889.2,XM_021567890.2,XM_021571543.2,XM_021577697.2,XM_021578712.2,XM_021584563.2,XM_021584839.2,XM_021587194.2,XM_021589331.2,XM_021589609.2,XM_021601261.2,XM_021603039.2,XM_021603425.2,XM_021606203.2,XM_021606855.2,XM_021613136.2,XM_021615631.2,XM_021616007.2,XM_021620512.2,XM_036935180.1,XM_036936395.1,XM_036943…
CC	DOCMIFEvsDOC	GO:0005635	GO:0005635, nuclear envelope	2258	43	40.89	0.02106	NM_001124668.1,XM_021557638.2,XM_021559400.2,XM_021560590.2,XM_021561242.2,XM_021571987.2,XM_021575512.2,XM_021578814.2,XM_021583623.2,XM_021584619.2,XM_021589096.2,XM_021589140.2,XM_021610169.2,XM_021615817.1,XM_021615818.1,XM_021618139.2,XM_021618144.2,XM_021619123.2,XM_021619875.2,XM_021620414.2,XM_021620737.2,XM_021621886.2,XM_021624509.2,XM_021625607.2,XM_036935726.1,XM_036938319.1,XM_036941…
CC	DOCMIFEvsDOC	GO:0009897	GO:0009897, external side of plasma membrane	974	42	17.64	1.8e-05	NM_001124522.1,XM_021557175.2,XM_021557179.2,XM_021557902.2,XM_021557903.2,XM_021563126.2,XM_021563128.2,XM_021563296.2,XM_021565907.2,XM_021571401.2,XM_021579346.2,XM_021589022.2,XM_021589609.2,XM_021590021.2,XM_021590749.2,XM_021599409.2,XM_021606389.2,XM_021607214.2,XM_021613136.2,XM_021614947.2,XM_021620512.2,XM_021620570.2,XM_021621990.2,XM_021625607.2,XM_036940595.1,XM_036941090.1,XM_036945…
CC	DOCMIFEvsDOC	GO:0035770	GO:0035770, ribonucleoprotein granule	1387	39	25.11	0.01033	NM_001160630.2,NM_001165229.2,XM_021560453.2,XM_021560590.2,XM_021564909.2,XM_021565372.2,XM_021567250.2,XM_021568901.2,XM_021571649.2,XM_021571987.2,XM_021573858.2,XM_021574755.2,XM_021578585.2,XM_021582172.2,XM_021584409.2,XM_021587658.2,XM_021592571.2,XM_021597842.2,XM_021602996.2,XM_021603790.2,XM_021606249.2,XM_021615817.1,XM_021615818.1,XM_021618139.2,XM_021618144.2,XM_021619033.2,XM_021621…
CC	DOCMIFEvsDOC	GO:0005604	GO:0005604, basement membrane	704	35	12.75	6.6e-06	XM_021563126.2,XM_021563128.2,XM_021563492.2,XM_021566397.2,XM_021567889.2,XM_021567890.2,XM_021571543.2,XM_021578712.2,XM_021584563.2,XM_021587194.2,XM_021589331.2,XM_021589609.2,XM_021601261.2,XM_021603039.2,XM_021603425.2,XM_021606203.2,XM_021606855.2,XM_021613136.2,XM_021615631.2,XM_021616007.2,XM_036943407.1,XM_036944061.1,XM_036944062.1,XM_036945912.1,XM_036950896.1,XM_036958296.1,XM_036958…
CC	DOCMIFEvsDOC	GO:0060205	GO:0060205, cytoplasmic vesicle lumen	1140	33	20.64	0.00858	NM_001124436.1,XM_021557098.2,XM_021558379.2,XM_021560590.2,XM_021563236.2,XM_021563492.2,XM_021571254.2,XM_021571987.2,XM_021574594.2,XM_021577697.2,XM_021581483.2,XM_021584839.2,XM_021588943.2,XM_021589823.2,XM_021591023.2,XM_021599850.2,XM_021602526.2,XM_021603700.2,XM_036943407.1,XM_036945367.1,XM_036953816.1,XM_036956329.1,XM_036960582.1,XM_036962559.1,XM_036963055.1,XM_036968993.1,XM_036975…
CC	DOCMIFEvsDOC	GO:0036464	GO:0036464, cytoplasmic ribonucleoprotein granule	1285	33	23.27	0.01058	NM_001160630.2,NM_001165229.2,XM_021560453.2,XM_021560590.2,XM_021564909.2,XM_021565372.2,XM_021567250.2,XM_021568901.2,XM_021571987.2,XM_021573858.2,XM_021578585.2,XM_021584409.2,XM_021592571.2,XM_021597842.2,XM_021602996.2,XM_021603790.2,XM_021606249.2,XM_021615817.1,XM_021615818.1,XM_021618139.2,XM_021618144.2,XM_021619033.2,XM_021621812.2,XM_036944716.1,XM_036946683.1,XM_036949714.1,XM_036950…
CC	DOCMIFEvsDOC	GO:0022627	GO:0022627, cytosolic small ribosomal subunit	109	32	1.97	1.1e-29	NM_001124364.1,NM_001124430.1,NM_001165051.1,NM_001165174.2,XM_021565882.2,XM_021566282.2,XM_021567430.2,XM_021567889.2,XM_021567890.2,XM_021570053.2,XM_021572029.1,XM_021573457.2,XM_021573490.2,XM_021589539.2,XM_021589831.2,XM_021590131.2,XM_021600897.2,XM_021600909.2,XM_021607593.2,XM_021609203.2,XM_021612377.2,XM_021612451.2,XM_021612949.2,XM_021612952.2,XM_021618904.2,XM_021619033.2,XM_021624…
CC	DOCMIFEvsDOC	GO:0031672	GO:0031672, A band	718	28	13	3.7e-05	XM_021560244.2,XM_021562054.2,XM_021563126.2,XM_021563128.2,XM_021565468.2,XM_021568314.2,XM_021579780.2,XM_021589609.2,XM_021599850.2,XM_021601278.2,XM_021603039.2,XM_021606249.2,XM_021613136.2,XM_021621812.2,XM_021622937.2,XM_021624222.2,XM_036934672.1,XM_036947020.1,XM_036957352.1,XM_036958192.1,XM_036958296.1,XM_036959055.1,XM_036959625.1,XM_036967007.1,XM_036968831.1,XM_036970175.1,XM_036981…
CC	DOCMIFEvsDOC	GO:0042383	GO:0042383, sarcolemma	993	25	17.98	0.01496	NM_001124460.1,XM_021563126.2,XM_021563128.2,XM_021576628.2,XM_021584839.2,XM_021589609.2,XM_021590021.2,XM_021596088.2,XM_021613136.2,XM_021618371.2,XM_021623219.2,XM_036945203.1,XM_036947020.1,XM_036950057.1,XM_036951616.1,XM_036953486.1,XM_036956329.1,XM_036958192.1,XM_036962559.1,XM_036966129.1,XM_036966987.1,XM_036966988.1,XM_036984802.1,XM_036986772.1,XM_036986773.1
CC	DOCMIFEvsDOC	GO:0032432	GO:0032432, actin filament bundle	497	24	9	0.01214	XM_021556878.2,XM_021557002.2,XM_021568606.2,XM_021571063.2,XM_021589823.2,XM_021594526.2,XM_021594529.2,XM_021598388.2,XM_021609219.2,XM_021610581.2,XM_036941646.1,XM_036947849.1,XM_036947850.1,XM_036953486.1,XM_036955829.1,XM_036956329.1,XM_036962559.1,XM_036965650.1,XM_036972248.1,XM_036975864.1,XM_036977996.1,XM_036977998.1,XM_036979697.1,XM_036988860.1
CC	DOCMIFEvsDOC	GO:0031234	GO:0031234, extrinsic component of cytoplasmic side of plasma membrane	709	23	12.84	0.00799	NM_001160699.2,XM_021576628.2,XM_021589575.2,XM_021589576.2,XM_021601261.2,XM_021603963.2,XM_021625371.2,XM_036939337.1,XM_036940938.1,XM_036943810.1,XM_036952039.1,XM_036953486.1,XM_036954547.1,XM_036956246.1,XM_036961237.1,XM_036964919.1,XM_036965732.1,XM_036967475.1,XM_036968693.1,XM_036976393.1,XM_036977610.1,XM_036977932.1,XM_036979654.1
CC	DOCMIFEvsDOC	GO:0098556	GO:0098556, cytoplasmic side of rough endoplasmic reticulum membrane	70	22	1.27	1.4e-21	NM_001124194.1,NM_001124364.1,NM_001160565.2,NM_001160636.2,NM_001160646.1,NM_001165096.2,NM_001165165.2,NM_001165174.2,XM_021565882.2,XM_021566855.2,XM_021567889.2,XM_021567890.2,XM_021573490.2,XM_021589831.2,XM_021600909.2,XM_021601767.1,XM_021606249.2,XM_021612949.2,XM_021612952.2,XM_021621812.2,XM_021625192.2,XM_036938674.1
CC	DOCMIFEvsDOC	GO:0042788	GO:0042788, polysomal ribosome	108	22	1.96	4.3e-17	NM_001160636.2,NM_001160646.1,NM_001165096.2,NM_001165165.2,XM_021557658.2,XM_021565882.2,XM_021566855.2,XM_021570053.2,XM_021578858.2,XM_021581299.2,XM_021588943.2,XM_021589831.2,XM_021590414.2,XM_021601906.2,XM_021606249.2,XM_021612949.2,XM_021621812.2,XM_021622388.2,XM_021624778.2,XM_036945510.1,XM_036951619.1,XM_036982305.1
CC	DOCMIFEvsDOC	GO:0030863	GO:0030863, cortical cytoskeleton	751	22	13.6	0.01293	XM_021556878.2,XM_021568314.2,XM_021586648.2,XM_021589058.2,XM_021591023.2,XM_021602526.2,XM_036937479.1,XM_036941229.1,XM_036944576.1,XM_036947849.1,XM_036947850.1,XM_036952392.1,XM_036954333.1,XM_036956329.1,XM_036962559.1,XM_036976858.1,XM_036976861.1,XM_036978882.1,XM_036978892.1,XM_036979028.1,XM_036984802.1,XM_036988233.1
CC	DOCMIFEvsDOC	GO:0001725	GO:0001725, stress fiber	470	21	8.51	0.00017	XM_021556878.2,XM_021557002.2,XM_021568606.2,XM_021571063.2,XM_021589823.2,XM_021594526.2,XM_021594529.2,XM_021598388.2,XM_021609219.2,XM_021610581.2,XM_036941646.1,XM_036953486.1,XM_036955829.1,XM_036956329.1,XM_036962559.1,XM_036965650.1,XM_036972248.1,XM_036975864.1,XM_036977996.1,XM_036977998.1,XM_036988860.1
CC	DOCMIFEvsDOC	GO:0005581	GO:0005581, collagen trimer	221	20	4	0.03367	XM_021566654.2,XM_021578702.2,XM_021578712.2,XM_021584367.1,XM_021587194.2,XM_021600261.2,XM_021602614.2,XM_021615631.2,XM_036935180.1,XM_036944061.1,XM_036944062.1,XM_036950896.1,XM_036952794.1,XM_036953314.1,XM_036966987.1,XM_036966988.1,XM_036967665.1,XM_036970728.1,XM_036977002.1,XM_036984182.1
CC	DOCMIFEvsDOC	GO:0071013	GO:0071013, catalytic step 2 spliceosome	392	19	7.1	0.00019	XM_021557168.2,XM_021565939.2,XM_021565940.2,XM_021568052.2,XM_021568191.2,XM_021568288.2,XM_021571649.2,XM_021574546.2,XM_021574755.2,XM_021576743.2,XM_021584354.1,XM_021586786.2,XM_021602996.2,XM_021622775.2,XM_036951684.1,XM_036962581.1,XM_036965930.1,XM_036970220.1,XM_036970706.1
CC	DOCMIFEvsDOC	GO:0031430	GO:0031430, M band	540	18	9.78	0.01061	XM_021562054.2,XM_021563126.2,XM_021563128.2,XM_021565468.2,XM_021568314.2,XM_021589609.2,XM_021599850.2,XM_021603039.2,XM_021613136.2,XM_021624222.2,XM_036947020.1,XM_036957352.1,XM_036958192.1,XM_036958296.1,XM_036959055.1,XM_036959625.1,XM_036970175.1,XM_036981915.1
CC	DOCMIFEvsDOC	GO:0005884	GO:0005884, actin filament	509	15	9.22	0.00817	XM_021571063.2,XM_021586502.2,XM_021598388.2,XM_036935195.1,XM_036942922.1,XM_036947849.1,XM_036947850.1,XM_036951545.1,XM_036955829.1,XM_036965650.1,XM_036965937.1,XM_036972248.1,XM_036977996.1,XM_036977998.1,XM_036984802.1
CC	DOCMIFEvsDOC	GO:0045171	GO:0045171, intercellular bridge	496	15	8.98	0.01408	NM_001124473.1,NM_001160670.1,XM_021568606.2,XM_021568868.2,XM_021594526.2,XM_021594529.2,XM_021610581.2,XM_021620737.2,XM_021621289.2,XM_036952201.1,XM_036952392.1,XM_036961454.1,XM_036961455.1,XM_036968993.1,XM_036984707.1
CC	DOCMIFEvsDOC	GO:0005703	GO:0005703, polytene chromosome puff	227	13	4.11	0.00029	XM_021565939.2,XM_021565940.2,XM_021594543.2,XM_021618139.2,XM_021618144.2,XM_021618371.2,XM_021623219.2,XM_021626071.2,XM_036944474.1,XM_036956020.1,XM_036957667.1,XM_036976433.1,XM_036984802.1
CC	DOCMIFEvsDOC	GO:0097730	GO:0097730, non-motile cilium	637	13	11.53	0.04567	XM_021557002.2,XM_021576562.2,XM_021594526.2,XM_021594529.2,XM_036934225.1,XM_036941646.1,XM_036954207.1,XM_036956137.1,XM_036962843.1,XM_036965732.1,XM_036965871.1,XM_036974275.1,XM_036974494.1
CC	DOCMIFEvsDOC	GO:0001669	GO:0001669, acrosomal vesicle	378	12	6.84	0.0115	XM_021563126.2,XM_021563128.2,XM_021566005.2,XM_021576628.2,XM_021589609.2,XM_021598855.2,XM_021613136.2,XM_036943522.1,XM_036945203.1,XM_036965068.1,XM_036969564.1,XM_036976354.1
CC	DOCMIFEvsDOC	GO:0055120	GO:0055120, striated muscle dense body	271	11	4.91	0.01115	XM_021563126.2,XM_021563128.2,XM_021565468.2,XM_021589609.2,XM_021603039.2,XM_021613136.2,XM_036947020.1,XM_036956329.1,XM_036958296.1,XM_036959055.1,XM_036981915.1
CC	DOCMIFEvsDOC	GO:0001772	GO:0001772, immunological synapse	160	10	2.9	0.00072	XM_021557902.2,XM_021557903.2,XM_021563296.2,XM_021603963.2,XM_021625407.2,XM_036941090.1,XM_036954547.1,XM_036962556.1,XM_036969938.1,XM_036984802.1
CC	DOCMIFEvsDOC	GO:0005927	GO:0005927, muscle tendon junction	180	10	3.26	0.00175	XM_021557617.2,XM_021563126.2,XM_021563128.2,XM_021565468.2,XM_021589609.2,XM_021596088.2,XM_021606203.2,XM_021613136.2,XM_036956329.1,XM_036977597.1
CC	DOCMIFEvsDOC	GO:0035580	GO:0035580, specific granule lumen	222	10	4.02	0.00767	XM_021557098.2,XM_021574594.2,XM_021589823.2,XM_036945367.1,XM_036956329.1,XM_036968993.1,XM_036976858.1,XM_036976861.1,XM_036977900.1,XM_036978109.1
CC	DOCMIFEvsDOC	GO:0097386	GO:0097386, glial cell projection	178	9	3.22	0.00017	NM_001124606.1,XM_021563126.2,XM_021563128.2,XM_021565372.2,XM_021589609.2,XM_021613136.2,XM_036951616.1,XM_036962556.1,XM_036984802.1
CC	DOCMIFEvsDOC	GO:0002102	GO:0002102, podosome	199	9	3.6	0.01084	XM_021565468.2,XM_021590021.2,XM_021591023.2,XM_021593372.2,XM_021602526.2,XM_021617495.2,XM_036949460.1,XM_036956329.1,XM_036972248.1
CC	DOCMIFEvsDOC	GO:0000502	GO:0000502, proteasome complex	186	8	3.37	0.01356	NM_001165115.1,XM_021564909.2,XM_021571254.2,XM_021572632.2,XM_021620439.2,XM_036934708.1,XM_036969454.1,XM_036971454.1
CC	DOCMIFEvsDOC	GO:0101003	GO:0101003, ficolin-1-rich granule membrane	219	8	3.97	0.04718	XM_021570015.2,XM_021586469.2,XM_021589301.2,XM_021613486.2,XM_036962556.1,XM_036970339.1,XM_036974994.1,XM_036974995.1
CC	DOCMIFEvsDOC	GO:0031092	GO:0031092, platelet alpha granule membrane	74	7	1.34	0.00039	XM_021557179.2,XM_021610146.2,XM_036940595.1,XM_036943407.1,XM_036944148.1,XM_036978882.1,XM_036978892.1
CC	DOCMIFEvsDOC	GO:0005916	GO:0005916, fascia adherens	84	7	1.52	0.00085	XM_021557098.2,XM_021613486.2,XM_036956329.1,XM_036962559.1,XM_036976858.1,XM_036976861.1,XM_036985000.1
CC	DOCMIFEvsDOC	GO:0030686	GO:0030686, 90S preribosome	76	7	1.38	0.00098	NM_001124430.1,XM_021567889.2,XM_021567890.2,XM_021572767.2,XM_021612377.2,XM_036955872.1,XM_036988171.1
CC	DOCMIFEvsDOC	GO:0031105	GO:0031105, septin complex	110	7	1.99	0.00397	XM_021557002.2,XM_021568868.2,XM_021571421.2,XM_021594526.2,XM_021594529.2,XM_021617477.2,XM_036941646.1
CC	DOCMIFEvsDOC	GO:1904724	GO:1904724, tertiary granule lumen	170	7	3.08	0.03594	XM_021589823.2,XM_021599850.2,XM_036945367.1,XM_036968993.1,XM_036976858.1,XM_036976861.1,XM_036978109.1
CC	DOCMIFEvsDOC	GO:0030057	GO:0030057, desmosome	121	7	2.19	0.03805	XM_021557098.2,XM_021570015.2,XM_021589301.2,XM_021613486.2,XM_036939452.1,XM_036956329.1,XM_036962559.1
CC	DOCMIFEvsDOC	GO:0035976	GO:0035976, transcription factor AP-1 complex	22	6	0.4	2e-06	NM_001124520.1,XM_021589802.2,XM_021611391.2,XM_021611392.2,XM_021612975.2,XM_036976355.1
CC	DOCMIFEvsDOC	GO:0035748	GO:0035748, myelin sheath abaxonal region	90	6	1.63	0.00597	XM_021563126.2,XM_021563128.2,XM_021589609.2,XM_021599309.2,XM_021613136.2,XM_036988860.1
CC	DOCMIFEvsDOC	GO:0005689	GO:0005689, U12-type spliceosomal complex	99	6	1.79	0.00938	NM_001160630.2,NM_001165217.2,XM_021576743.2,XM_021615817.1,XM_021615818.1,XM_036981171.1
CC	DOCMIFEvsDOC	GO:0031143	GO:0031143, pseudopodium	98	6	1.77	0.01752	XM_021590700.2,XM_021618371.2,XM_021623219.2,XM_036941044.1,XM_036962559.1,XM_036968693.1
CC	DOCMIFEvsDOC	GO:0001533	GO:0001533, cornified envelope	118	6	2.14	0.02076	XM_021557098.2,XM_021570015.2,XM_021589002.2,XM_021589301.2,XM_021613486.2,XM_036939452.1
CC	DOCMIFEvsDOC	GO:0016461	GO:0016461, unconventional myosin complex	150	6	2.72	0.03181	XM_021556878.2,XM_021565851.2,XM_021569289.2,XM_036941229.1,XM_036963821.1,XM_036988233.1
CC	DOCMIFEvsDOC	GO:0034680	GO:0034680, integrin alpha10-beta1 complex	12	5	0.22	1.4e-06	XM_021563126.2,XM_021563128.2,XM_021589609.2,XM_021613136.2,XM_036968013.1
CC	DOCMIFEvsDOC	GO:0071682	GO:0071682, endocytic vesicle lumen	48	5	0.87	0.00173	NM_001124436.1,XM_036943407.1,XM_036963055.1,XM_036976354.1,XM_036980911.1
CC	DOCMIFEvsDOC	GO:0030485	GO:0030485, smooth muscle contractile fiber	47	5	0.85	0.00438	XM_021556878.2,XM_021557179.2,XM_036940595.1,XM_036955829.1,XM_036962559.1
CC	DOCMIFEvsDOC	GO:0000346	GO:0000346, transcription export complex	59	5	1.07	0.00483	XM_021557168.2,XM_021560453.2,XM_021567933.2,XM_021568052.2,XM_036936015.1
CC	DOCMIFEvsDOC	GO:0005614	GO:0005614, interstitial matrix	69	5	1.25	0.00834	XM_021566397.2,XM_036936395.1,XM_036958703.1,XM_036968114.1,XM_036975211.1
CC	DOCMIFEvsDOC	GO:0005940	GO:0005940, septin ring	81	5	1.47	0.01596	XM_021568868.2,XM_021571421.2,XM_021594526.2,XM_021594529.2,XM_021617477.2
CC	DOCMIFEvsDOC	GO:0016580	GO:0016580, Sin3 complex	81	5	1.47	0.01596	XM_021608504.2,XM_036937454.1,XM_036954944.1,XM_036964513.1,XM_036965874.1
CC	DOCMIFEvsDOC	GO:0005685	GO:0005685, U1 snRNP	84	5	1.52	0.01841	NM_001160630.2,XM_021568191.2,XM_021576743.2,XM_036938912.1,XM_036958297.1
CC	DOCMIFEvsDOC	GO:0034667	GO:0034667, integrin alpha3-beta1 complex	11	4	0.2	3.2e-05	XM_021563126.2,XM_021563128.2,XM_021589609.2,XM_021613136.2
CC	DOCMIFEvsDOC	GO:0034678	GO:0034678, integrin alpha8-beta1 complex	12	4	0.22	4.7e-05	XM_021563126.2,XM_021563128.2,XM_021589609.2,XM_021613136.2
CC	DOCMIFEvsDOC	GO:0034681	GO:0034681, integrin alpha11-beta1 complex	13	4	0.24	6.7e-05	XM_021563126.2,XM_021563128.2,XM_021589609.2,XM_021613136.2
CC	DOCMIFEvsDOC	GO:0034665	GO:0034665, integrin alpha1-beta1 complex	14	4	0.25	9.3e-05	XM_021563126.2,XM_021563128.2,XM_021589609.2,XM_021613136.2
CC	DOCMIFEvsDOC	GO:0034666	GO:0034666, integrin alpha2-beta1 complex	15	4	0.27	0.00012	XM_021563126.2,XM_021563128.2,XM_021589609.2,XM_021613136.2
CC	DOCMIFEvsDOC	GO:0034677	GO:0034677, integrin alpha7-beta1 complex	16	4	0.29	0.00016	XM_021563126.2,XM_021563128.2,XM_021589609.2,XM_021613136.2
CC	DOCMIFEvsDOC	GO:0034679	GO:0034679, integrin alpha9-beta1 complex	16	4	0.29	0.00016	XM_021563126.2,XM_021563128.2,XM_021589609.2,XM_021613136.2
CC	DOCMIFEvsDOC	GO:0044354	GO:0044354, macropinosome	27	4	0.49	0.00135	XM_021589022.2,XM_021614947.2,XM_036954547.1,XM_036957906.1
CC	DOCMIFEvsDOC	GO:0070451	GO:0070451, cell hair	32	4	0.58	0.00257	XM_021598770.2,XM_021598772.2,XM_021609267.2,XM_036951679.1
CC	DOCMIFEvsDOC	GO:0008250	GO:0008250, oligosaccharyltransferase complex	36	4	0.65	0.00397	XM_021578814.2,XM_021609590.2,XM_036935010.1,XM_036950591.1
CC	DOCMIFEvsDOC	GO:0034663	GO:0034663, endoplasmic reticulum chaperone complex	37	4	0.67	0.00439	XM_021557175.2,XM_021565135.2,XM_036949648.1,XM_036974635.1
CC	DOCMIFEvsDOC	GO:0034709	GO:0034709, methylosome	39	4	0.71	0.00532	XM_021576743.2,XM_021599876.2,XM_021611494.2,XM_036937934.1
CC	DOCMIFEvsDOC	GO:0035062	GO:0035062, omega speckle	43	4	0.78	0.00753	XM_021565939.2,XM_021565940.2,XM_021584354.1,XM_021602996.2
CC	DOCMIFEvsDOC	GO:0005686	GO:0005686, U2 snRNP	67	4	1.21	0.03339	NM_001160630.2,NM_001165217.2,XM_021568191.2,XM_021586786.2
CC	DOCMIFEvsDOC	GO:0005665	GO:0005665, RNA polymerase II, core complex	72	4	1.3	0.04181	NM_001165229.2,XM_021594543.2,XM_021625108.2,XM_036940745.1
CC	DOCMIFEvsDOC	GO:0001673	GO:0001673, male germ cell nucleus	73	4	1.32	0.04363	XM_021561242.2,XM_021564909.2,XM_021618999.2,XM_036969454.1
CC	DOCMIFEvsDOC	GO:0005862	GO:0005862, muscle thin filament tropomyosin	73	4	1.32	0.04363	XM_021571063.2,XM_021598388.2,XM_036977996.1,XM_036977998.1
CC	DOCMIFEvsDOC	GO:0071683	GO:0071683, sensory dendrite	75	4	1.36	0.04739	XM_021603914.2,XM_036935629.1,XM_036954207.1,XM_036960152.1
CC	DOCMIFEvsDOC	GO:0005585	GO:0005585, collagen type II trimer	9	3	0.16	0.00046	XM_021615631.2,XM_036950896.1,XM_036984182.1
CC	DOCMIFEvsDOC	GO:0016222	GO:0016222, procollagen-proline 4-dioxygenase complex	17	3	0.31	0.00333	XM_021557175.2,XM_036946283.1,XM_036949648.1
CC	DOCMIFEvsDOC	GO:0098890	GO:0098890, extrinsic component of postsynaptic membrane	18	3	0.33	0.00394	XM_036961237.1,XM_036964919.1,XM_036968693.1
CC	DOCMIFEvsDOC	GO:0045170	GO:0045170, spectrosome	19	3	0.34	0.00462	XM_021568314.2,XM_036976858.1,XM_036976861.1
CC	DOCMIFEvsDOC	GO:0035183	GO:0035183, female germline ring canal inner rim	21	3	0.38	0.00617	XM_021568606.2,XM_021610581.2,XM_021620737.2
CC	DOCMIFEvsDOC	GO:0005592	GO:0005592, collagen type XI trimer	22	3	0.4	0.00705	XM_036935180.1,XM_036952794.1,XM_036970728.1
CC	DOCMIFEvsDOC	GO:0005589	GO:0005589, collagen type VI trimer	23	3	0.42	0.008	XM_021578702.2,XM_036966987.1,XM_036966988.1
CC	DOCMIFEvsDOC	GO:0031232	GO:0031232, extrinsic component of external side of plasma membrane	24	3	0.43	0.00902	NM_001124522.1,XM_036961801.1,XM_036963055.1
CC	DOCMIFEvsDOC	GO:0098723	GO:0098723, skeletal muscle myofibril	26	3	0.47	0.01129	XM_036950905.1,XM_036956329.1,XM_036958138.1
CC	DOCMIFEvsDOC	GO:0061574	GO:0061574, ASAP complex	26	3	0.47	0.01129	XM_021608504.2,XM_036957904.1,XM_036965962.1
CC	DOCMIFEvsDOC	GO:0032437	GO:0032437, cuticular plate	27	3	0.49	0.01253	XM_021568314.2,XM_036976858.1,XM_036976861.1
CC	DOCMIFEvsDOC	GO:0070449	GO:0070449, elongin complex	27	3	0.49	0.01253	XM_021558443.2,XM_036945670.1,XM_036965431.1
CC	DOCMIFEvsDOC	GO:0097452	GO:0097452, GAIT complex	29	3	0.53	0.01524	XM_021574753.2,XM_021584433.2,XM_036962581.1
CC	DOCMIFEvsDOC	GO:0098888	GO:0098888, extrinsic component of presynaptic membrane	30	3	0.54	0.01671	XM_036961237.1,XM_036964919.1,XM_036968693.1
CC	DOCMIFEvsDOC	GO:0045298	GO:0045298, tubulin complex	34	3	0.62	0.02335	XM_021560590.2,XM_021565372.2,XM_021571987.2
CC	DOCMIFEvsDOC	GO:0071204	GO:0071204, histone pre-mRNA 3'end processing complex	35	3	0.63	0.02521	XM_021615817.1,XM_021615818.1,XM_036962581.1
CC	DOCMIFEvsDOC	GO:0042382	GO:0042382, paraspeckles	36	3	0.65	0.02714	XM_021584354.1,XM_021623179.2,XM_036990227.1
CC	DOCMIFEvsDOC	GO:0071005	GO:0071005, U2-type precatalytic spliceosome	38	3	0.69	0.03123	NM_001165217.2,XM_021568191.2,XM_021586786.2
CC	DOCMIFEvsDOC	GO:0044614	GO:0044614, nuclear pore cytoplasmic filaments	43	3	0.78	0.04278	XM_021618139.2,XM_021618144.2,XM_036974903.1
CC	DOCMIFEvsDOC	GO:0001931	GO:0001931, uropod	44	3	0.8	0.04531	XM_021618371.2,XM_021623219.2,XM_036984802.1
CC	DOCMIFEvsDOC	GO:0042825	GO:0042825, TAP complex	5	2	0.09	0.00316	XM_021559784.2,XM_021566005.2
CC	DOCMIFEvsDOC	GO:0005594	GO:0005594, collagen type IX trimer	7	2	0.13	0.00648	XM_021566654.2,XM_036953314.1
CC	DOCMIFEvsDOC	GO:1990356	GO:1990356, sumoylated E2 ligase complex	7	2	0.13	0.00648	XM_021575512.2,XM_036938319.1
CC	DOCMIFEvsDOC	GO:0090534	GO:0090534, calcium ion-transporting ATPase complex	11	2	0.2	0.01617	XM_021611927.2,XM_036979654.1
CC	DOCMIFEvsDOC	GO:1990630	GO:1990630, IRE1-RACK1-PP2A complex	11	2	0.2	0.01617	NM_001124668.1,XM_021583623.2
CC	DOCMIFEvsDOC	GO:0005588	GO:0005588, collagen type V trimer	12	2	0.22	0.01917	XM_036967665.1,XM_036977002.1
CC	DOCMIFEvsDOC	GO:0044393	GO:0044393, microspike	12	2	0.22	0.01917	XM_036972248.1,XM_036984802.1
CC	DOCMIFEvsDOC	GO:0031467	GO:0031467, Cul7-RING ubiquitin ligase complex	13	2	0.24	0.02238	XM_021617521.2,XM_036937735.1
CC	DOCMIFEvsDOC	GO:0005582	GO:0005582, collagen type XV trimer	13	2	0.24	0.02238	XM_036944061.1,XM_036944062.1
CC	DOCMIFEvsDOC	GO:0106037	GO:0106037, apicomedial cortex	13	2	0.24	0.02238	XM_021568606.2,XM_021610581.2
CC	DOCMIFEvsDOC	GO:0005608	GO:0005608, laminin-3 complex	15	2	0.27	0.02942	XM_021589331.2,XM_021616007.2
CC	DOCMIFEvsDOC	GO:0090636	GO:0090636, outer dense plaque of desmosome	19	2	0.34	0.0457	XM_036956329.1,XM_036962559.1
CC	DOCMIFEvsDOC	GO:0090637	GO:0090637, inner dense plaque of desmosome	19	2	0.34	0.0457	XM_036956329.1,XM_036962559.1
MF	DOCMIFEvsDOC	GO:0042802	GO:0042802, identical protein binding	9591	189	176	0.00783	NM_001124473.1,NM_001124606.1,NM_001124639.2,NM_001124668.1,NM_001165188.1,NM_001165234.2,NM_001172498.1,XM_021556155.2,XM_021557098.2,XM_021557179.2,XM_021557203.2,XM_021559400.2,XM_021559784.2,XM_021559905.2,XM_021560928.2,XM_021562054.2,XM_021563296.2,XM_021564283.2,XM_021565372.2,XM_021565939.2,XM_021565940.2,XM_021566005.2,XM_021566062.2,XM_021566397.2,XM_021567933.2,XM_021568191.2,XM_021568…
MF	DOCMIFEvsDOC	GO:0003723	GO:0003723, RNA binding	4009	140	73.57	3.7e-09	NM_001124430.1,NM_001160565.2,NM_001160630.2,NM_001165051.1,NM_001165165.2,NM_001165174.2,NM_001165229.2,NM_001165241.1,NM_001278931.2,XM_021557168.2,XM_021557658.2,XM_021559905.2,XM_021560244.2,XM_021561242.2,XM_021561980.2,XM_021563236.2,XM_021565372.2,XM_021565882.2,XM_021565939.2,XM_021565940.2,XM_021566157.2,XM_021566282.2,XM_021566755.2,XM_021567430.2,XM_021568052.2,XM_021568191.2,XM_021568…
MF	DOCMIFEvsDOC	GO:0003735	GO:0003735, structural constituent of ribosome	385	79	7.06	1e-30	NM_001124194.1,NM_001124364.1,NM_001124430.1,NM_001160565.2,NM_001160636.2,NM_001160637.2,NM_001160646.1,NM_001165051.1,NM_001165096.2,NM_001165165.2,NM_001165174.2,NM_001165241.1,NM_001278931.2,XM_021557658.2,XM_021560244.2,XM_021565882.2,XM_021566282.2,XM_021566755.2,XM_021566855.2,XM_021567430.2,XM_021567889.2,XM_021567890.2,XM_021568901.2,XM_021570053.2,XM_021570337.2,XM_021572029.1,XM_021572…
MF	DOCMIFEvsDOC	GO:0003779	GO:0003779, actin binding	2494	66	45.77	0.0161	XM_021556878.2,XM_021563126.2,XM_021563128.2,XM_021565372.2,XM_021568314.2,XM_021568868.2,XM_021568911.2,XM_021571063.2,XM_021571222.2,XM_021579478.2,XM_021582131.2,XM_021586502.2,XM_021586648.2,XM_021587614.2,XM_021588943.2,XM_021589609.2,XM_021589823.2,XM_021591023.2,XM_021594526.2,XM_021594529.2,XM_021596088.2,XM_021598388.2,XM_021599850.2,XM_021602526.2,XM_021603267.2,XM_021607319.2,XM_021613…
MF	DOCMIFEvsDOC	GO:0003729	GO:0003729, mRNA binding	1986	57	36.44	0.00106	NM_001124430.1,XM_021565882.2,XM_021565939.2,XM_021565940.2,XM_021568191.2,XM_021568279.2,XM_021568288.2,XM_021571649.2,XM_021573457.2,XM_021573858.2,XM_021574753.2,XM_021574755.2,XM_021580280.2,XM_021582172.2,XM_021583811.2,XM_021584354.1,XM_021584433.2,XM_021587658.2,XM_021587662.2,XM_021601767.1,XM_021602996.2,XM_021604435.2,XM_021606249.2,XM_021608603.2,XM_021612377.2,XM_021615817.1,XM_021615…
MF	DOCMIFEvsDOC	GO:0005509	GO:0005509, calcium ion binding	1656	47	30.39	0.00244	NM_001124522.1,XM_021557617.2,XM_021566062.2,XM_021568911.2,XM_021572445.2,XM_021574594.2,XM_021577455.2,XM_021583948.2,XM_021584803.2,XM_021585124.2,XM_021586502.2,XM_021588397.2,XM_021589301.2,XM_021589575.2,XM_021589576.2,XM_021591023.2,XM_021598855.2,XM_021602526.2,XM_021606203.2,XM_021610588.2,XM_021616122.2,XM_021621201.2,XM_036940135.1,XM_036942998.1,XM_036943407.1,XM_036944474.1,XM_036954…
MF	DOCMIFEvsDOC	GO:0003713	GO:0003713, transcription coactivator activity	1912	43	35.09	0.03636	NM_001124520.1,NM_001165234.2,XM_021557098.2,XM_021558443.2,XM_021561242.2,XM_021565468.2,XM_021567250.2,XM_021579908.2,XM_021580354.2,XM_021580548.2,XM_021587867.2,XM_021589802.2,XM_021599876.2,XM_021605308.2,XM_021612975.2,XM_021618139.2,XM_021618144.2,XM_021619167.2,XM_021620737.2,XM_021622705.2,XM_021622870.1,XM_021624509.2,XM_036937934.1,XM_036943224.1,XM_036943676.1,XM_036943678.1,XM_036945…
MF	DOCMIFEvsDOC	GO:0044389	GO:0044389, ubiquitin-like protein ligase binding	1894	40	34.76	0.04135	NM_001124473.1,NM_001160532.2,NM_001160565.2,NM_001165165.2,NM_001172498.1,XM_021558443.2,XM_021560590.2,XM_021562054.2,XM_021566169.2,XM_021568868.2,XM_021569283.2,XM_021571987.2,XM_021579628.2,XM_021594526.2,XM_021594529.2,XM_021597240.2,XM_021599553.2,XM_021600117.2,XM_021600701.2,XM_021603790.2,XM_021604435.2,XM_021618533.2,XM_021622436.2,XM_021622870.1,XM_021625192.2,XM_021625607.2,XM_036939…
MF	DOCMIFEvsDOC	GO:0042277	GO:0042277, peptide binding	1191	36	21.86	0.00397	NM_001165059.1,XM_021557735.2,XM_021559784.2,XM_021562998.2,XM_021563126.2,XM_021563128.2,XM_021563236.2,XM_021565135.2,XM_021568901.2,XM_021584654.2,XM_021589609.2,XM_021589626.2,XM_021597030.2,XM_021600117.2,XM_021601941.2,XM_021605556.2,XM_021613136.2,XM_021616122.2,XM_021618139.2,XM_021618144.2,XM_021622775.2,XM_021625607.2,XM_036936438.1,XM_036941679.1,XM_036949714.1,XM_036950214.1,XM_036954…
MF	DOCMIFEvsDOC	GO:0005178	GO:0005178, integrin binding	717	35	13.16	2.4e-07	XM_021557175.2,XM_021557902.2,XM_021557903.2,XM_021563126.2,XM_021563128.2,XM_021563236.2,XM_021565907.2,XM_021572677.2,XM_021589022.2,XM_021589499.2,XM_021589609.2,XM_021590021.2,XM_021599409.2,XM_021603425.2,XM_021606203.2,XM_021606855.2,XM_021613136.2,XM_021614947.2,XM_021616007.2,XM_036941090.1,XM_036947020.1,XM_036949648.1,XM_036951616.1,XM_036953486.1,XM_036957906.1,XM_036962559.1,XM_036964…
MF	DOCMIFEvsDOC	GO:0003924	GO:0003924, GTPase activity	1067	31	19.58	0.00903	NM_001124751.1,NM_001160699.2,NM_001171901.1,XM_021557002.2,XM_021560156.2,XM_021561242.2,XM_021561980.2,XM_021568868.2,XM_021569055.2,XM_021569609.2,XM_021571421.2,XM_021576562.2,XM_021579478.2,XM_021579628.2,XM_021584619.2,XM_021588943.2,XM_021594526.2,XM_021594529.2,XM_021600016.2,XM_021601261.2,XM_021602677.2,XM_021607116.2,XM_021609267.2,XM_021617477.2,XM_021621289.2,XM_036936785.1,XM_036941…
MF	DOCMIFEvsDOC	GO:0051015	GO:0051015, actin filament binding	1085	28	19.91	0.04688	XM_021571063.2,XM_021582131.2,XM_021586502.2,XM_021587614.2,XM_021588943.2,XM_021598388.2,XM_021623291.2,XM_036937479.1,XM_036939433.1,XM_036942456.1,XM_036943522.1,XM_036947849.1,XM_036947850.1,XM_036956978.1,XM_036957352.1,XM_036961237.1,XM_036961787.1,XM_036962559.1,XM_036964919.1,XM_036965937.1,XM_036969564.1,XM_036972248.1,XM_036977057.1,XM_036977996.1,XM_036977998.1,XM_036978109.1,XM_036979…
MF	DOCMIFEvsDOC	GO:0008201	GO:0008201, heparin binding	568	27	10.42	9e-06	NM_001160646.1,XM_021556276.2,XM_021557617.2,XM_021563236.2,XM_021571401.2,XM_021571467.2,XM_021571543.2,XM_021572677.2,XM_021579317.2,XM_021582381.2,XM_021606203.2,XM_036935180.1,XM_036958275.1,XM_036958703.1,XM_036961801.1,XM_036961807.1,XM_036963055.1,XM_036964821.1,XM_036967665.1,XM_036967966.1,XM_036970313.1,XM_036975211.1,XM_036977002.1,XM_036977597.1,XM_036978882.1,XM_036978892.1,XM_036983…
MF	DOCMIFEvsDOC	GO:0043021	GO:0043021, ribonucleoprotein complex binding	643	22	11.8	0.03214	NM_001124668.1,XM_021566157.2,XM_021567250.2,XM_021567889.2,XM_021567890.2,XM_021568191.2,XM_021568288.2,XM_021572698.2,XM_021578585.2,XM_021579625.2,XM_021583623.2,XM_021587251.2,XM_021588943.2,XM_021599876.2,XM_021601767.1,XM_021602996.2,XM_036937934.1,XM_036946915.1,XM_036965874.1,XM_036966893.1,XM_036975178.1,XM_036981043.1
MF	DOCMIFEvsDOC	GO:0005200	GO:0005200, structural constituent of cytoskeleton	718	21	13.18	0.02619	XM_021560590.2,XM_021568314.2,XM_021571063.2,XM_021571987.2,XM_021586648.2,XM_021596088.2,XM_021598388.2,XM_021613486.2,XM_021618371.2,XM_021623219.2,XM_036939433.1,XM_036939452.1,XM_036944006.1,XM_036944016.1,XM_036951616.1,XM_036955829.1,XM_036956329.1,XM_036961237.1,XM_036964919.1,XM_036976858.1,XM_036976861.1
MF	DOCMIFEvsDOC	GO:0003697	GO:0003697, single-stranded DNA binding	513	20	9.41	0.00025	NM_001165089.2,NM_001165229.2,NM_001165234.2,XM_021557168.2,XM_021561566.2,XM_021563236.2,XM_021565372.2,XM_021565939.2,XM_021565940.2,XM_021568052.2,XM_021573707.2,XM_021579221.2,XM_021602996.2,XM_021608603.2,XM_021615791.2,XM_021615817.1,XM_021615818.1,XM_021622705.2,XM_021625055.2,XM_036951851.1
MF	DOCMIFEvsDOC	GO:0019903	GO:0019903, protein phosphatase binding	977	20	17.93	0.02294	NM_001124668.1,XM_021556155.2,XM_021557098.2,XM_021557179.2,XM_021559400.2,XM_021563759.2,XM_021564283.2,XM_021565372.2,XM_021583623.2,XM_021598926.2,XM_021599612.2,XM_021605698.2,XM_021620953.2,XM_021625371.2,XM_036940595.1,XM_036942926.1,XM_036950057.1,XM_036957380.1,XM_036974275.1,XM_036980630.1
MF	DOCMIFEvsDOC	GO:0005518	GO:0005518, collagen binding	290	15	5.32	0.02718	XM_021563126.2,XM_021563128.2,XM_021589609.2,XM_021606203.2,XM_021613136.2,XM_021618128.2,XM_021623490.2,XM_036943407.1,XM_036945912.1,XM_036958275.1,XM_036961807.1,XM_036967966.1,XM_036968013.1,XM_036977597.1,XM_036978422.1
MF	DOCMIFEvsDOC	GO:0016504	GO:0016504, peptidase activator activity	229	14	4.2	0.00057	NM_001124668.1,XM_021571254.2,XM_021576628.2,XM_021581483.2,XM_021582336.2,XM_021583623.2,XM_021589022.2,XM_021613366.2,XM_021614947.2,XM_036934708.1,XM_036957906.1,XM_036958275.1,XM_036967966.1,XM_036968912.1
MF	DOCMIFEvsDOC	GO:0005201	GO:0005201, extracellular matrix structural constituent	319	14	5.85	0.03981	XM_021566654.2,XM_021571401.2,XM_021584563.2,XM_021587194.2,XM_021603425.2,XM_036935180.1,XM_036945912.1,XM_036952794.1,XM_036953132.1,XM_036953314.1,XM_036967665.1,XM_036968912.1,XM_036970728.1,XM_036977002.1
MF	DOCMIFEvsDOC	GO:0051082	GO:0051082, unfolded protein binding	350	13	6.42	0.01355	XM_021565135.2,XM_021567181.2,XM_021572715.2,XM_021602844.2,XM_021618128.2,XM_021619167.2,XM_021622902.2,XM_021623490.2,XM_036969556.1,XM_036974635.1,XM_036976354.1,XM_036977144.1,XM_036977753.1
MF	DOCMIFEvsDOC	GO:0001968	GO:0001968, fibronectin binding	146	12	2.68	1.8e-05	XM_021563126.2,XM_021563128.2,XM_021589609.2,XM_021599309.2,XM_021606203.2,XM_021609850.2,XM_021609851.2,XM_021613136.2,XM_036958703.1,XM_036968912.1,XM_036975211.1,XM_036977597.1
MF	DOCMIFEvsDOC	GO:0043236	GO:0043236, laminin binding	147	10	2.7	0.00209	XM_021563126.2,XM_021563128.2,XM_021567889.2,XM_021567890.2,XM_021589609.2,XM_021606203.2,XM_021613136.2,XM_036945912.1,XM_036962556.1,XM_036977597.1
MF	DOCMIFEvsDOC	GO:0004222	GO:0004222, metalloendopeptidase activity	231	10	4.24	0.01086	XM_021562998.2,XM_021563191.2,XM_021571543.2,XM_021589022.2,XM_021605680.2,XM_021614947.2,XM_021620570.2,XM_036957906.1,XM_036979757.1,XM_036983086.1
MF	DOCMIFEvsDOC	GO:0004252	GO:0004252, serine-type endopeptidase activity	264	10	4.84	0.025	XM_021575829.2,XM_021581483.2,XM_021589022.2,XM_021605680.2,XM_021614947.2,XM_036946271.1,XM_036957906.1,XM_036979757.1,XM_036979956.1,XM_036979957.1
MF	DOCMIFEvsDOC	GO:0051393	GO:0051393, alpha-actinin binding	288	10	5.28	0.02631	XM_021563126.2,XM_021563128.2,XM_021571222.2,XM_021589609.2,XM_021609219.2,XM_021613136.2,XM_036954207.1,XM_036956329.1,XM_036957352.1,XM_036962559.1
MF	DOCMIFEvsDOC	GO:0000049	GO:0000049, tRNA binding	126	9	2.31	0.00055	XM_021566282.2,XM_021567430.2,XM_021575690.2,XM_021606249.2,XM_021607336.2,XM_021609203.2,XM_021621812.2,XM_036935305.1,XM_036971727.1
MF	DOCMIFEvsDOC	GO:0048027	GO:0048027, mRNA 5'-UTR binding	165	9	3.03	0.00359	NM_001124430.1,XM_021565939.2,XM_021565940.2,XM_021573457.2,XM_021604435.2,XM_021612377.2,XM_021618904.2,XM_036962581.1,XM_036975178.1
MF	DOCMIFEvsDOC	GO:0070180	GO:0070180, large ribosomal subunit rRNA binding	14	8	0.26	3.4e-11	NM_001160565.2,NM_001165241.1,XM_021557658.2,XM_021601278.2,XM_021614166.2,XM_021622937.2,XM_021624778.2,XM_021625192.2
MF	DOCMIFEvsDOC	GO:0003755	GO:0003755, peptidyl-prolyl cis-trans isomerase activity	80	8	1.47	0.00011	NM_001165227.1,XM_021565135.2,XM_021565279.2,XM_021572445.2,XM_021601941.2,XM_021622775.2,XM_021624815.2,XM_036958732.1
MF	DOCMIFEvsDOC	GO:0003774	GO:0003774, cytoskeletal motor activity	589	8	10.81	0.0422	XM_021556878.2,XM_021565851.2,XM_021569289.2,XM_021576549.2,XM_036941229.1,XM_036963821.1,XM_036965937.1,XM_036988233.1
MF	DOCMIFEvsDOC	GO:0008097	GO:0008097, 5S rRNA binding	51	7	0.94	3.9e-05	NM_001165165.2,XM_021563236.2,XM_021588943.2,XM_021604435.2,XM_021625503.2,XM_036934672.1,XM_036968831.1
MF	DOCMIFEvsDOC	GO:0048407	GO:0048407, platelet-derived growth factor binding	55	7	1.01	6.5e-05	XM_021615631.2,XM_036950896.1,XM_036966987.1,XM_036966988.1,XM_036967665.1,XM_036977002.1,XM_036984182.1
MF	DOCMIFEvsDOC	GO:0000979	GO:0000979, RNA polymerase II core promoter sequence-specific DNA binding	116	7	2.13	0.00569	NM_001172498.1,XM_021564923.2,XM_021589862.2,XM_021600499.2,XM_021611391.2,XM_021611392.2,XM_036976355.1
MF	DOCMIFEvsDOC	GO:1990932	GO:1990932, 5.8S rRNA binding	11	6	0.2	1.6e-08	XM_021557658.2,XM_021578858.2,XM_021589539.2,XM_021606249.2,XM_021621812.2,XM_021624778.2
MF	DOCMIFEvsDOC	GO:1990948	GO:1990948, ubiquitin ligase inhibitor activity	13	6	0.24	5.8e-08	NM_001124430.1,NM_001160565.2,NM_001165165.2,XM_021604435.2,XM_021612377.2,XM_021625192.2
MF	DOCMIFEvsDOC	GO:0070006	GO:0070006, metalloaminopeptidase activity	71	6	1.3	0.00196	XM_021589022.2,XM_021614947.2,XM_021620570.2,XM_036936438.1,XM_036957906.1,XM_036979917.1
MF	DOCMIFEvsDOC	GO:0045159	GO:0045159, myosin II binding	148	6	2.72	0.00337	XM_021556878.2,XM_021568606.2,XM_021591023.2,XM_021602526.2,XM_021610581.2,XM_036984707.1
MF	DOCMIFEvsDOC	GO:0005522	GO:0005522, profilin binding	96	6	1.76	0.00863	XM_021582798.2,XM_036937479.1,XM_036951545.1,XM_036970339.1,XM_036975864.1,XM_036978109.1
MF	DOCMIFEvsDOC	GO:0015026	GO:0015026, coreceptor activity	128	6	2.35	0.03111	XM_021557735.2,XM_021563126.2,XM_021563128.2,XM_021589609.2,XM_021613136.2,XM_021625607.2
MF	DOCMIFEvsDOC	GO:0043394	GO:0043394, proteoglycan binding	263	6	4.83	0.04962	XM_021571401.2,XM_036945912.1,XM_036961807.1,XM_036967665.1,XM_036977002.1,XM_036978474.1
MF	DOCMIFEvsDOC	GO:0003810	GO:0003810, protein-glutamine gamma-glutamyltransferase activity	20	5	0.37	2.5e-05	XM_021557175.2,XM_021566005.2,XM_021589002.2,XM_021610588.2,XM_036949648.1
MF	DOCMIFEvsDOC	GO:0098639	GO:0098639, collagen binding involved in cell-matrix adhesion	21	5	0.39	3.3e-05	XM_021563126.2,XM_021563128.2,XM_021589609.2,XM_021613136.2,XM_036968013.1
MF	DOCMIFEvsDOC	GO:0005528	GO:0005528, FK506 binding	37	5	0.68	0.00055	NM_001165227.1,XM_021565279.2,XM_021572445.2,XM_021624815.2,XM_036958732.1
MF	DOCMIFEvsDOC	GO:0003756	GO:0003756, protein disulfide isomerase activity	60	5	1.1	0.00489	XM_021557175.2,XM_021566005.2,XM_036944148.1,XM_036949648.1,XM_036968993.1
MF	DOCMIFEvsDOC	GO:0003899	GO:0003899, DNA-directed 5'-3' RNA polymerase activity	63	5	1.16	0.00602	NM_001165229.2,XM_021559827.2,XM_021594543.2,XM_021625108.2,XM_036978023.1
MF	DOCMIFEvsDOC	GO:0016505	GO:0016505, peptidase activator activity involved in apoptotic process	135	5	2.48	0.0111	NM_001124668.1,XM_021581483.2,XM_021582336.2,XM_021583623.2,XM_021613366.2
MF	DOCMIFEvsDOC	GO:0005031	GO:0005031, tumor necrosis factor-activated receptor activity	77	5	1.41	0.01374	XM_021590749.2,XM_021606389.2,XM_021621990.2,XM_021625607.2,XM_036946755.1
MF	DOCMIFEvsDOC	GO:0015036	GO:0015036, disulfide oxidoreductase activity	106	5	1.95	0.02229	XM_021557175.2,XM_021566005.2,XM_021610609.2,XM_036949648.1,XM_036968993.1
MF	DOCMIFEvsDOC	GO:0032036	GO:0032036, myosin heavy chain binding	163	5	2.99	0.03327	XM_021568606.2,XM_021568911.2,XM_021569289.2,XM_021610581.2,XM_036984707.1
MF	DOCMIFEvsDOC	GO:0035615	GO:0035615, clathrin adaptor activity	100	5	1.84	0.03734	XM_021584654.2,XM_036961237.1,XM_036964919.1,XM_036968693.1,XM_036977610.1
MF	DOCMIFEvsDOC	GO:0005324	GO:0005324, long-chain fatty acid transporter activity	25	4	0.46	0.00105	NM_001124713.1,XM_021572500.2,XM_021578305.2,XM_036939407.1
MF	DOCMIFEvsDOC	GO:0042288	GO:0042288, MHC class I protein binding	27	4	0.5	0.00141	XM_021559784.2,XM_021560590.2,XM_021566005.2,XM_021571987.2
MF	DOCMIFEvsDOC	GO:0035241	GO:0035241, protein-arginine omega-N monomethyltransferase activity	31	4	0.57	0.00239	XM_021599876.2,XM_021602853.2,XM_021620490.2,XM_036937934.1
MF	DOCMIFEvsDOC	GO:0035242	GO:0035242, protein-arginine omega-N asymmetric methyltransferase activity	32	4	0.59	0.00269	XM_021599876.2,XM_021602853.2,XM_021620490.2,XM_036937934.1
MF	DOCMIFEvsDOC	GO:0030020	GO:0030020, extracellular matrix structural constituent conferring tensile strength	32	4	0.59	0.00269	XM_021566654.2,XM_036952794.1,XM_036953314.1,XM_036970728.1
MF	DOCMIFEvsDOC	GO:0030955	GO:0030955, potassium ion binding	62	4	1.14	0.02718	NM_001124460.1,XM_021585124.2,XM_021597319.2,XM_036982555.1
MF	DOCMIFEvsDOC	GO:0001530	GO:0001530, lipopolysaccharide binding	63	4	1.16	0.02862	XM_021563236.2,XM_036969454.1,XM_036978882.1,XM_036978892.1
MF	DOCMIFEvsDOC	GO:0048406	GO:0048406, nerve growth factor binding	70	4	1.28	0.0399	XM_021590749.2,XM_021606389.2,XM_021621990.2,XM_021625607.2
MF	DOCMIFEvsDOC	GO:0034988	GO:0034988, Fc-gamma receptor I complex binding	13	3	0.24	0.00154	XM_036947849.1,XM_036947850.1,XM_036962556.1
MF	DOCMIFEvsDOC	GO:0045569	GO:0045569, TRAIL binding	13	3	0.24	0.00154	XM_021590749.2,XM_021606389.2,XM_021621990.2
MF	DOCMIFEvsDOC	GO:0004579	GO:0004579, dolichyl-diphosphooligosaccharide-protein glycotransferase activity	14	3	0.26	0.00193	XM_021609590.2,XM_036935010.1,XM_036950591.1
MF	DOCMIFEvsDOC	GO:0043398	GO:0043398, HLH domain binding	16	3	0.29	0.00289	XM_021575512.2,XM_036938319.1,XM_036954207.1
MF	DOCMIFEvsDOC	GO:0004656	GO:0004656, procollagen-proline 4-dioxygenase activity	17	3	0.31	0.00346	XM_021557175.2,XM_036946283.1,XM_036949648.1
MF	DOCMIFEvsDOC	GO:0044020	GO:0044020, histone methyltransferase activity (H4-R3 specific)	21	3	0.39	0.0064	XM_021599876.2,XM_021620490.2,XM_036937934.1
MF	DOCMIFEvsDOC	GO:0070051	GO:0070051, fibrinogen binding	22	3	0.4	0.00731	XM_021609850.2,XM_021609851.2,XM_036968912.1
MF	DOCMIFEvsDOC	GO:0031852	GO:0031852, mu-type opioid receptor binding	24	3	0.44	0.00935	XM_021601261.2,XM_036947849.1,XM_036947850.1
MF	DOCMIFEvsDOC	GO:0016290	GO:0016290, palmitoyl-CoA hydrolase activity	24	3	0.44	0.00935	XM_021558230.2,XM_036988074.1,XM_036988075.1
MF	DOCMIFEvsDOC	GO:0004720	GO:0004720, protein-lysine 6-oxidase activity	26	3	0.48	0.0117	XM_021580870.2,XM_021602614.2,XM_036947987.1
MF	DOCMIFEvsDOC	GO:0061665	GO:0061665, SUMO ligase activity	32	3	0.59	0.02058	XM_021575512.2,XM_021576457.2,XM_036938319.1
MF	DOCMIFEvsDOC	GO:0086083	GO:0086083, cell adhesive protein binding involved in bundle of His cell-Purkinje myocyte communication	35	3	0.64	0.02608	XM_021557098.2,XM_021589301.2,XM_021613486.2
MF	DOCMIFEvsDOC	GO:0004602	GO:0004602, glutathione peroxidase activity	38	3	0.7	0.0323	NM_001124525.1,XM_021589096.2,XM_036943457.1
MF	DOCMIFEvsDOC	GO:0043208	GO:0043208, glycosphingolipid binding	39	3	0.72	0.03452	XM_021603425.2,XM_036978882.1,XM_036978892.1
MF	DOCMIFEvsDOC	GO:0043533	GO:0043533, inositol 1,3,4,5 tetrakisphosphate binding	39	3	0.72	0.03452	XM_021558779.2,XM_021564926.2,XM_036939133.1
MF	DOCMIFEvsDOC	GO:0031386	GO:0031386, protein tag	40	3	0.73	0.03683	NM_001124194.1,NM_001124609.1,XM_021621716.2
MF	DOCMIFEvsDOC	GO:0015450	GO:0015450, protein-transporting ATPase activity	43	3	0.79	0.0442	XM_021562321.2,XM_021588582.2,XM_036966893.1
MF	DOCMIFEvsDOC	GO:0052720	GO:0052720, class II DNA-(apurinic or apyrimidinic site) endonuclease activity	5	2	0.09	0.00324	XM_021568901.2,XM_036950214.1
MF	DOCMIFEvsDOC	GO:0016275	GO:0016275, [cytochrome c]-arginine N-methyltransferase activity	8	2	0.15	0.00875	XM_021599876.2,XM_036937934.1
MF	DOCMIFEvsDOC	GO:0030519	GO:0030519, snoRNP binding	8	2	0.15	0.00875	XM_021599876.2,XM_036937934.1
MF	DOCMIFEvsDOC	GO:0004332	GO:0004332, fructose-bisphosphate aldolase activity	10	2	0.18	0.01373	XM_021560928.2,XM_021599850.2
MF	DOCMIFEvsDOC	GO:0061656	GO:0061656, SUMO conjugating enzyme activity	10	2	0.18	0.01373	XM_021575512.2,XM_036938319.1
MF	DOCMIFEvsDOC	GO:0005055	GO:0005055, laminin receptor activity	11	2	0.2	0.01658	XM_021567889.2,XM_021567890.2
MF	DOCMIFEvsDOC	GO:0044378	GO:0044378, non-sequence-specific DNA binding, bending	12	2	0.22	0.01965	XM_021563236.2,XM_021617381.2
MF	DOCMIFEvsDOC	GO:0035614	GO:0035614, snRNA stem-loop binding	14	2	0.26	0.02645	XM_021568191.2,XM_036958297.1
MF	DOCMIFEvsDOC	GO:0061133	GO:0061133, endopeptidase activator activity	16	2	0.29	0.03405	XM_021571254.2,XM_036934708.1
MF	DOCMIFEvsDOC	GO:0033134	GO:0033134, ubiquitin activating enzyme binding	16	2	0.29	0.03405	XM_021575512.2,XM_036938319.1
MF	DOCMIFEvsDOC	GO:0016972	GO:0016972, thiol oxidase activity	9	2	0.17	0.03633	XM_036944148.1,XM_036968993.1
MF	DOCMIFEvsDOC	GO:0086075	GO:0086075, gap junction channel activity involved in cardiac conduction electrical coupling	16	2	0.29	0.03634	XM_021557661.2,XM_036985000.1
MF	DOCMIFEvsDOC	GO:0022832	GO:0022832, voltage-gated channel activity	655	2	12.02	0.03677	XM_036954207.1,XM_036985000.1
MF	DOCMIFEvsDOC	GO:0042806	GO:0042806, fucose binding	17	2	0.31	0.03813	XM_036978882.1,XM_036978892.1
MF	DOCMIFEvsDOC	GO:0070061	GO:0070061, fructose binding	18	2	0.33	0.04238	XM_021560928.2,XM_021599850.2
MF	DOCMIFEvsDOC	GO:0035325	GO:0035325, Toll-like receptor binding	19	2	0.35	0.0468	NM_001124436.1,XM_036980911.1

## Sheet: KEGG Upregulated
Group	Term	Count	%	PValue	Genes	Fold Enrichment	FDR
DOCvsVEH	omy00190:Oxidative phosphorylation	48	4.54976	1.45599e-22	XM_021606124, XM_021608309, XM_021622252, XM_021613936, XM_021579335, XM_021597203, NM_001165042, XM_036969930, XM_021586142, XM_021609566, XM_021562057, XM_021602118, XM_021587076, XM_036947748, XM_021569666, XM_021577968, XM_021576199, XM_036971526, XM_021579792, NM_001124597, XM_021614143, XM_021586353, XM_021583320, XM_036969927, XM_021586354, XM_021608668, XM_021584573, XM_036938939, XM_0369…	5.75096	2.03839e-20
DOCvsVEH	omy00020:Citrate cycle (TCA cycle)	23	2.18009	5.43715e-16	XM_021606721, XM_021566131, XM_036953495, XM_021597600, XM_021598844, XM_021623671, XM_021567324, XM_036984297, XM_036967274, XM_021575991, XM_021617942, XM_021616545, XM_021618742, XM_036989511, XM_036968234, XM_021610150, XM_021582280, XM_021560043, XM_021598719, XM_021587076, XM_036940666, XM_036959282, XM_021569365	9.68312	2.5448e-14
DOCvsVEH	omy01200:Carbon metabolism	40	3.79147	5.45315e-16	XM_021606721, XM_036953495, XM_021597600, XM_021570525, XM_036984297, XM_021576423, XM_021575991, XM_021616545, XM_036960380, XM_021566515, XM_021610150, XM_021568071, XM_021582280, NM_001124209, XM_021598719, XM_021587076, XM_021607445, XM_036959282, XM_021620589, XM_021569365, XM_021620588, XM_021566131, XM_021606334, XM_021598844, XM_036956255, XM_021623671, XM_021567324, XM_036956254, XM_0215…	4.81149	2.5448e-14
DOCvsVEH	omy01100:Metabolic pathways	171	16.2085	4.65986e-14	XM_021606721, XM_021586470, XM_021622252, XM_021613936, XM_021601150, XM_036952666, XM_021576423, XM_021587838, NM_001165042, XM_036969930, XM_021610150, XM_036969939, XM_036954050, XM_021625513, XM_021609566, XM_021602118, XM_021602597, XM_021620589, XM_036947748, XM_021620588, XM_021574537, XM_021606334, XM_021598844, XM_021588780, XM_021567324, XM_021568898, XM_036935016, XM_021574653, XM_0215…	1.70339	1.63095e-12
DOCvsVEH	omy01210:2-Oxocarboxylic acid metabolism	21	1.99052	1.71152e-13	XM_021606721, XM_021566131, XM_021598844, XM_021570525, XM_021567324, XM_036984297, XM_021577610, XM_036967274, XM_021575991, XM_021616545, XM_036960380, XM_021562836, NM_001124203, XM_021618742, XM_036989511, XM_036968234, XM_021610150, XM_021625513, XM_021598719, XM_021607445, XM_036959282	8.60216	4.79225e-12
DOCvsVEH	omy00785:Lipoic acid metabolism	11	1.04265	2.80831e-07	XM_021606721, XM_021562836, XM_021618742, XM_021598844, NM_001124203, XM_036989511, XM_021567324, XM_036968234, XM_036984297, XM_021577610, XM_036967274	8.77463	5.97989e-06
DOCvsVEH	omy00280:Valine, leucine and isoleucine degradation	15	1.4218	2.98994e-07	XM_021598844, XM_036986757, XM_021567324, XM_021601150, XM_021571083, XM_021612531, XM_021573382, XM_021562836, XM_021621814, NM_001124203, XM_021599263, XM_021601678, XM_021625513, XM_036954581, XM_021585298	5.68357	5.97989e-06
DOCvsVEH	omy04260:Cardiac muscle contraction	26	2.46445	4.32731e-07	XM_036938939, XM_036978994, XM_021589660, XM_021608309, XM_021568424, XM_021613936, XM_021571018, XM_036954167, XM_021598670, NM_001124461, XM_021590033, XM_021609065, XM_021565504, XM_021561787, XM_021586142, XM_021609566, XM_021562057, XM_021602118, XM_021607488, XM_021569666, XM_036933554, XM_021590664, XM_021576199, XM_036971526, XM_021586353, XM_036989318, XM_021583320, XM_021586354, XM_0215…	3.2567	7.5728e-06
DOCvsVEH	omy00071:Fatty acid degradation	14	1.32701	6.43738e-07	XM_021563083, XM_036982458, XM_021604550, XM_036986757, XM_021601150, XM_021573382, XM_021621814, XM_036969939, XM_021563322, XM_021601678, XM_021568071, XM_021625017, XM_036954581, XM_021585298	5.81333	1.00137e-05
DOCvsVEH	omy00640:Propanoate metabolism	12	1.13744	2.05705e-06	XM_021562836, XM_021597600, XM_021598844, NM_001124203, XM_021567324, XM_021566515, XM_021563424, XM_021568071, XM_021571083, XM_036954581, XM_021612531, XM_021585298	6.38155	2.87987e-05
DOCvsVEH	omy01230:Biosynthesis of amino acids	20	1.89573	3.61952e-06	XM_021597866, XM_021566131, XM_021575835, XM_021570525, XM_021568898, XM_036959554, XM_021599850, XM_021576423, XM_021575991, XM_021616545, XM_036960380, XM_021610150, XM_021625513, NM_001124209, XM_021564871, XM_036962601, XM_021598719, XM_021607445, XM_036959282, XM_021620589, XM_021620588	3.54531	4.60667e-05
DOCvsVEH	omy00010:Glycolysis / Gluconeogenesis	17	1.61137	5.69113e-06	XM_021606334, XM_021598844, XM_036956255, XM_021567324, XM_021568898, XM_036956254, XM_021599850, XM_036984297, XM_021576423, XM_036967274, XM_021618742, XM_036989511, XM_036968234, XM_021566515, XM_021563424, XM_021601678, NM_001124209, XM_021620589, XM_021620588	3.96393	6.63965e-05
DOCvsVEH	omy00630:Glyoxylate and dicarboxylate metabolism	12	1.13744	9.16732e-06	XM_021566131, XM_021598844, XM_021623671, XM_021567324, XM_021566515, XM_021610150, XM_021571083, XM_021612531, XM_021575991, XM_021617942, XM_036940666, XM_021616545	5.51134	9.87249e-05
DOCvsVEH	omy00620:Pyruvate metabolism	13	1.23223	1.44087e-05	XM_021598844, XM_021623671, XM_021567324, XM_036984297, XM_036967274, XM_021617942, XM_021618742, XM_036989511, XM_036968234, XM_021566515, XM_021563424, XM_021601678, XM_036940666	4.80562	0.000144087
DOCvsVEH	omy00330:Arginine and proline metabolism	13	1.23223	0.000142458	XM_021575835, XM_021570525, XM_021618749, XM_021617754, XM_036960380, XM_036971930, XM_021620352, XM_021601678, XM_021587698, XM_021564871, XM_036962601, XM_021569451, XM_021607445	3.82583	0.0013296
DOCvsVEH	omy01212:Fatty acid metabolism	14	1.32701	0.000222902	XM_036982458, XM_021601661, XM_021604550, XM_036986757, XM_021601150, XM_036952666, XM_021573382, XM_021621814, XM_036969939, XM_021563322, XM_021568071, XM_036954581, XM_021623933, XM_021585298	3.42236	0.0019504
DOCvsVEH	omy00270:Cysteine and methionine metabolism	12	1.13744	0.000619849	XM_036947280, XM_021597866, XM_021570525, XM_021623671, XM_036959554, XM_021617942, XM_036960380, XM_036947730, XM_021563424, XM_021625513, XM_036947729, XM_021607445, XM_036947728, XM_036940666	3.49758	0.00510464
DOCvsVEH	omy00062:Fatty acid elongation	9	0.853081	0.00170002	XM_021601661, XM_021621814, XM_021588780, XM_021601150, XM_036952666, XM_036954581, XM_021573382, XM_021623933, XM_021585298	4.01193	0.0132224
DOCvsVEH	omy00220:Arginine biosynthesis	7	0.663507	0.00633565	XM_036960380, XM_021575835, XM_021570525, XM_021564871, XM_036962601, XM_021607445, NM_001172531	4.16052	0.0466837
DOCEPLEvsDOC	omy04820:Cytoskeleton in muscle cells	16	3.29218	0.00892741	XM_021606203, XM_021571222, XM_036954556, XM_021570998, XM_036974300, XR_005052318, XM_036984394, XM_036947020, XM_036951856, XM_036958192, XM_021613480, XM_021563126, XM_036957352, XM_036962822, XM_021567032, XM_036935180, XM_021567033	2.10236	0.844262
DOCEPLEvsDOC	omy00310:Lysine degradation	6	1.23457	0.0185145	XM_036982745, XM_036971049, XM_036966414, XM_036980493, XM_036952501, XM_036971714	3.91207	0.844262
DOCEPLEvsDOC	omy04810:Regulation of actin cytoskeleton	14	2.88066	0.0232366	XM_036982997, XM_036984802, XM_021602690, XM_036956246, XM_036975864, XM_036953028, XM_036978109, XM_036947020, XM_021591023, XM_036966310, XM_021587338, XM_036965732, XM_036969521, XM_021563126	1.9916	0.844262
DOCEPLEvsDOC	omy04144:Endocytosis	14	2.88066	0.0428356	XM_021576628, XM_036980099, XM_036956246, XM_036951545, XM_036936234, XM_036937359, XM_036966310, XM_021621965, XM_021590887, XM_036971398, XM_021622436, XM_021569055, XM_036941997, XR_005041357	1.82287	1
DOCMIFEvsDOC	omy03010:Ribosome	80	5.5905	1.82005e-44	XM_021567430, XM_021598339, XM_036976399, XM_021572029, NM_001165241, XM_036934672, NM_001160636, NM_001165165, XM_036934992, XM_021618904, XM_036984571, XM_021590131, XM_021601906, XM_021581299, XM_036951619, XM_036969459, XM_021612451, XM_036963477, XM_021589539, XM_021590414, XM_021566855, XM_021600897, XM_021609203, XM_036957281, XM_021565882, XM_021587251, XM_021570337, XM_021578858, XM_0216…	6.87664	2.67547e-42
DOCMIFEvsDOC	omy04820:Cytoskeleton in muscle cells	63	4.40252	5.6227e-09	XM_021606203, XM_036981866, XM_036977002, XM_036951297, XM_021568606, XM_036970728, XM_036953314, NM_001124460, XM_036951616, XM_036986551, XM_021613136, XM_036951856, XM_021559400, XM_021614079, XM_036968207, XM_036966988, XM_021566654, XM_036966987, XM_021593409, XM_021571819, XM_021571222, XM_021571063, XM_036971809, XR_005052318, XM_036988981, XM_021610581, XM_036967665, XM_021557617, XM_0369…	2.20748	4.13268e-07
DOCMIFEvsDOC	omy04512:ECM-receptor interaction	26	1.81691	4.43629e-06	XM_021606203, XM_036951297, XM_021578702, XM_036986773, XM_036986772, XM_036953314, XM_021616007, XM_021613136, XM_036984182, XM_021563128, XM_021563126, XM_036965736, XM_036966988, XM_021566654, XM_021589535, XM_036966987, XM_036966129, XM_021603425, XM_021589331, XM_021589499, XM_021587194, XM_036977597, XM_036950896, XM_036947020, XM_021615631, XM_021589609, XM_036968013, XM_036946400, XM_0215…	2.85512	0.000217378
DOCMIFEvsDOC	omy04510:Focal adhesion	45	3.14465	5.10527e-05	XM_021576628, XM_021606203, XM_036949375, XM_036951297, XM_021568606, XM_036953314, XM_021616007, XM_021613136, XM_036984182, XM_036965736, XM_036966988, XM_021566654, XM_021589535, XM_036966987, XM_021589331, XM_021589499, XM_021602311, NM_001160663, XM_021615631, XM_021610581, XM_021582798, XM_021557617, XM_036956246, XM_021578702, XM_021599409, XM_036986773, XM_036986772, XM_036956329, XM_0215…	1.90551	0.00187619
DOCMIFEvsDOC	omy03040:Spliceosome	27	1.88679	0.000662807	XM_021568288, XM_021576743, NM_001160630, XM_021557168, XM_021568191, XM_036989889, XM_021559905, XM_021565940, XM_021568052, XM_021620782, XM_021623855, XM_021586786, XR_005041777, XM_021602996, NM_001165217, XM_021568279, XM_036951684, XM_021625055, XM_036935158, XM_021572233, XM_036957904, XM_021565939, XM_036965962, XM_021602745, XM_021572715, XM_021584354, XM_021567250, XM_021587662	2.06557	0.0194865
DOCMIFEvsDOC	omy04814:Motor proteins	36	2.51572	0.00135043	XM_036981569, XM_036982218, XM_021579838, XM_021576549, XM_021616509, XM_021590611, XM_021568606, XM_021577455, XM_021610100, XM_036986551, XM_036988233, XM_021614079, XM_036968207, XM_036966546, XM_036941229, XM_021556878, XM_021593409, XM_036965937, XM_021560590, XM_021569289, XM_021571987, XM_036977996, XM_021568911, XM_021571063, XR_005052318, XM_021598860, XM_036982383, XM_036977998, XM_0369…	1.76168	0.0330854
DOCMIFEvsDOC	omy04145:Phagosome	27	1.88679	0.0023783	XM_021606203, XM_036982218, XM_036976354, XM_021579838, XM_036957872, XM_021616509, XM_021590611, XM_036952821, XM_021610100, XM_021613136, XM_021556681, XM_021563128, XM_021563126, XM_036969556, XM_036971398, XM_021560590, XM_036977597, XM_021588582, XM_021571987, XM_036982383, XM_036947020, XM_036952815, XM_021559784, XM_036966893, XM_021589609, XM_021557617, XM_021621201, XM_021562321, XM_0369…	1.88924	0.0499443

## Sheet: GO Downregulated
Category	Group	GO.ID	Term	Annotated	Significant	Expected	weightFisher	Genes
BP	DOCvsVEH	GO:0023052	GO:0023052, signaling	28870	205	186.15	0.04595	NM_001124177.1,NM_001124179.1,NM_001124207.1,NM_001124336.1,NM_001124358.2,NM_001124386.1,NM_001124397.1,NM_001124608.1,NM_001165229.2,XM_021556276.2,XM_021557661.2,XM_021557867.2,XM_021558436.2,XM_021558779.2,XM_021559486.2,XM_021559999.2,XM_021560223.2,XM_021562864.2,XM_021563126.2,XM_021563670.2,XM_021563759.2,XM_021564923.2,XM_021564926.2,XM_021565372.2,XM_021565939.2,XM_021569055.2,XM_021571…
BP	DOCvsVEH	GO:0006955	GO:0006955, immune response	8449	83	54.48	0.00639	NM_001124177.1,NM_001124207.1,NM_001124336.1,NM_001124386.1,NM_001124397.1,NM_001124608.1,NM_001124721.2,XM_021556506.2,XM_021559486.2,XM_021559999.2,XM_021563126.2,XM_021574594.2,XM_021575829.2,XM_021575966.2,XM_021580354.2,XM_021580565.2,XM_021584803.2,XM_021589944.2,XM_021590079.2,XM_021592920.2,XM_021597842.2,XM_021599487.2,XM_021603963.2,XM_021605550.2,XM_021606389.2,XM_021608647.2,XM_021611…
BP	DOCvsVEH	GO:0043933	GO:0043933, protein-containing complex subunit organization	11266	81	72.64	0.00121	NM_001124177.1,NM_001124179.1,NM_001124207.1,NM_001124391.1,NM_001124397.1,NM_001124398.1,NM_001124721.2,XM_021558342.2,XM_021564687.2,XM_021565372.2,XM_021569021.2,XM_021572626.2,XM_021575529.2,XM_021575834.2,XM_021576457.2,XM_021576949.2,XM_021579683.2,XM_021584691.2,XM_021584803.2,XM_021586648.2,XM_021589111.2,XM_021589591.2,XM_021589944.2,XM_021597681.2,XM_021597842.2,XM_021603578.2,XM_021605…
BP	DOCvsVEH	GO:0007155	GO:0007155, cell adhesion	6580	61	42.43	0.01448	NM_001124177.1,NM_001124179.1,NM_001124386.1,NM_001124391.1,NM_001124608.1,XM_021556506.2,XM_021563126.2,XM_021566728.2,XM_021572677.2,XM_021582381.2,XM_021583948.2,XM_021584803.2,XM_021592920.2,XM_021601258.2,XM_021603963.2,XM_021605550.2,XM_021606470.2,XM_021611950.2,XM_021612125.2,XM_021615680.2,XM_021616122.2,XM_021617344.2,XM_021618591.2,XM_021619279.2,XM_036934722.1,XM_036937359.1,XM_036941…
BP	DOCvsVEH	GO:0043065	GO:0043065, positive regulation of apoptotic process	3768	40	24.3	0.00104	NM_001124358.2,NM_001124608.1,XM_021563126.2,XM_021565372.2,XM_021574695.2,XM_021575829.2,XM_021579521.2,XM_021579903.2,XM_021580565.2,XM_021583220.2,XM_021587338.2,XM_021589140.2,XM_021589862.2,XM_021592920.2,XM_021593876.2,XM_021600136.2,XM_021611217.2,XM_021611753.2,XM_021611844.2,XM_021612001.2,XM_021612125.2,XM_021617865.2,XM_021624196.2,XM_021624509.2,XM_021625607.2,XM_036934296.1,XM_036941…
BP	DOCvsVEH	GO:0006935	GO:0006935, chemotaxis	5388	39	34.74	0.03413	NM_001124358.2,NM_001124608.1,XM_021559486.2,XM_021563126.2,XM_021584803.2,XM_021590079.2,XM_021592920.2,XM_021592997.2,XM_021601665.2,XM_021606389.2,XM_021608649.2,XM_021609867.2,XM_021612125.2,XM_021621990.2,XM_021625607.2,XM_036934722.1,XM_036943676.1,XM_036946388.1,XM_036950110.1,XM_036952092.1,XM_036956978.1,XM_036958243.1,XM_036959123.1,XM_036961247.1,XM_036965732.1,XM_036965871.1,XM_036969…
BP	DOCvsVEH	GO:0030198	GO:0030198, extracellular matrix organization	1967	36	12.68	0.00032	NM_001124177.1,NM_001124179.1,NM_001124207.1,NM_001124391.1,XM_021563126.2,XM_021575829.2,XM_021575834.2,XM_021576949.2,XM_021580354.2,XM_021580565.2,XM_021582381.2,XM_021584367.1,XM_021600261.2,XM_021611753.2,XM_021611950.2,XM_021619279.2,XM_036935180.1,XM_036941426.1,XM_036945958.1,XM_036950973.1,XM_036955421.1,XM_036958703.1,XM_036963420.1,XM_036964935.1,XM_036965344.1,XM_036966129.1,XM_036966…
BP	DOCvsVEH	GO:0032870	GO:0032870, cellular response to hormone stimulus	4342	34	28	0.00802	NM_001124207.1,NM_001124397.1,XM_021577219.2,XM_021580280.2,XM_021583220.2,XM_021589140.2,XM_021589944.2,XM_021591151.2,XM_021592997.2,XM_021595466.2,XM_021604341.2,XM_021610126.2,XM_021611392.2,XM_021612125.2,XM_021618139.2,XM_021618144.2,XM_021624196.2,XM_021625607.2,XM_036937542.1,XM_036938501.1,XM_036953038.1,XM_036964935.1,XM_036965344.1,XM_036967463.1,XM_036970655.1,XM_036975307.1,XM_036976…
BP	DOCvsVEH	GO:0008285	GO:0008285, negative regulation of cell population proliferation	3740	33	24.12	0.04072	NM_001124179.1,NM_001124391.1,NM_001124608.1,XM_021559486.2,XM_021563126.2,XM_021574695.2,XM_021579521.2,XM_021579903.2,XM_021580354.2,XM_021580548.2,XM_021583220.2,XM_021592920.2,XM_021593876.2,XM_021600136.2,XM_021611217.2,XM_021611950.2,XM_021620782.2,XM_021625607.2,XM_036934722.1,XM_036941997.1,XM_036943676.1,XM_036946388.1,XM_036952092.1,XM_036961631.1,XM_036964935.1,XM_036965871.1,XM_036967…
BP	DOCvsVEH	GO:0001501	GO:0001501, skeletal system development	2678	29	17.27	0.00053	NM_001124177.1,NM_001124179.1,NM_001124207.1,NM_001124398.1,XM_021559486.2,XM_021576949.2,XM_021579521.2,XM_021582381.2,XM_021584367.1,XM_021589944.2,XM_021593876.2,XM_021600261.2,XM_021623037.2,XM_021624672.2,XM_036933299.1,XM_036934722.1,XM_036935180.1,XM_036937542.1,XM_036943442.1,XM_036943676.1,XM_036953038.1,XM_036955421.1,XM_036963707.1,XM_036965871.1,XM_036970313.1,XM_036974640.1,XM_036979…
BP	DOCvsVEH	GO:0006954	GO:0006954, inflammatory response	2312	29	14.91	0.00259	NM_001124358.2,NM_001124397.1,NM_001124608.1,NM_001124721.2,XM_021559486.2,XM_021565372.2,XM_021572500.2,XM_021580354.2,XM_021584803.2,XM_021589944.2,XM_021591151.2,XM_021592920.2,XM_021604341.2,XM_021606389.2,XM_021611217.2,XM_021611392.2,XM_021612125.2,XM_021621990.2,XM_021625607.2,XM_036933232.1,XM_036943676.1,XM_036949212.1,XM_036955421.1,XM_036958243.1,XM_036961631.1,XM_036967463.1,XM_036969…
BP	DOCvsVEH	GO:0002697	GO:0002697, regulation of immune effector process	1611	26	10.39	0.00515	NM_001124608.1,XM_021556506.2,XM_021575829.2,XM_021580354.2,XM_021580565.2,XM_021584803.2,XM_021592920.2,XM_021605550.2,XM_021608647.2,XM_021611753.2,XM_021615680.2,XM_021617344.2,XM_021618139.2,XM_021618144.2,XM_036933232.1,XM_036937359.1,XM_036943676.1,XM_036945367.1,XM_036945369.1,XM_036949212.1,XM_036949479.1,XM_036949721.1,XM_036955421.1,XM_036964513.1,XM_036977126.1,XM_036980732.1
BP	DOCvsVEH	GO:0009617	GO:0009617, response to bacterium	2827	26	18.23	0.00707	NM_001124358.2,NM_001124397.1,NM_001124608.1,XM_021580354.2,XM_021592920.2,XM_021605550.2,XM_021606389.2,XM_021611217.2,XM_021611392.2,XM_021612125.2,XM_021621990.2,XM_021624509.2,XM_021625607.2,XM_036945367.1,XM_036945369.1,XM_036949212.1,XM_036949721.1,XM_036956978.1,XM_036958703.1,XM_036961631.1,XM_036976355.1,XM_036978738.1,XM_036983087.1,XM_036985767.1,XM_036987043.1,XM_036988356.1
BP	DOCvsVEH	GO:0010817	GO:0010817, regulation of hormone levels	2762	23	17.81	0.00172	XM_021564923.2,XM_021572235.2,XM_021577219.2,XM_021593876.2,XM_021604341.2,XM_021612125.2,XM_021619279.2,XM_021622972.2,XM_021624196.2,XM_036934296.1,XM_036937542.1,XM_036943676.1,XM_036955116.1,XM_036955537.1,XM_036964513.1,XM_036965732.1,XM_036966410.1,XM_036967463.1,XM_036975158.1,XM_036985767.1,XM_036987043.1,XM_036988136.1,XM_036988356.1
BP	DOCvsVEH	GO:0001701	GO:0001701, in utero embryonic development	2376	22	15.32	0.02982	NM_001124391.1,NM_001124397.1,XM_021556276.2,XM_021563126.2,XM_021564923.2,XM_021572756.2,XM_021579683.2,XM_021589140.2,XM_021611950.2,XM_021612012.2,XM_021612125.2,XM_036936015.1,XM_036943676.1,XM_036952201.1,XM_036955116.1,XM_036961631.1,XM_036963810.1,XM_036964513.1,XM_036967463.1,XM_036977538.1,XM_036984568.1,XM_036985767.1
BP	DOCvsVEH	GO:0001505	GO:0001505, regulation of neurotransmitter levels	2241	21	14.45	0.01594	XM_021556506.2,XM_021580354.2,XM_021589576.2,XM_021598855.2,XM_021601665.2,XM_021606240.2,XM_021611217.2,XM_021612125.2,XM_021613898.2,XM_021617344.2,XM_036937542.1,XM_036941426.1,XM_036941997.1,XM_036950034.1,XM_036950050.1,XM_036957802.1,XM_036964935.1,XM_036965271.1,XM_036969611.1,XM_036969938.1,XM_036973358.1
BP	DOCvsVEH	GO:0008015	GO:0008015, blood circulation	2593	21	16.72	0.03476	NM_001124207.1,NM_001124391.1,XM_021557661.2,XM_021572235.2,XM_021582381.2,XM_021604341.2,XM_021611217.2,XM_021611950.2,XM_021612125.2,XM_021619279.2,XM_036943442.1,XM_036949330.1,XM_036950050.1,XM_036958243.1,XM_036965344.1,XM_036969938.1,XM_036984568.1,XM_036985767.1,XM_036987043.1,XM_036988115.1,XM_036988136.1
BP	DOCvsVEH	GO:0006874	GO:0006874, cellular calcium ion homeostasis	1803	19	11.63	0.02701	XM_021556506.2,XM_021563126.2,XM_021585124.2,XM_021589111.2,XM_021590079.2,XM_021592637.2,XM_021592920.2,XM_021615680.2,XM_021616122.2,XM_021617344.2,XM_021617865.2,XM_036934296.1,XM_036940135.1,XM_036950050.1,XM_036958243.1,XM_036963444.1,XM_036966694.1,XM_036981569.1,XM_036985767.1
BP	DOCvsVEH	GO:1990138	GO:1990138, neuron projection extension	2211	18	14.26	0.03666	XM_021562864.2,XM_021563126.2,XM_021565372.2,XM_021582381.2,XM_021592920.2,XM_021608649.2,XM_036934722.1,XM_036941426.1,XM_036955116.1,XM_036956978.1,XM_036957802.1,XM_036961247.1,XM_036965732.1,XM_036971697.1,XM_036978109.1,XM_036978474.1,XM_036978968.1,XM_036983268.1
BP	DOCvsVEH	GO:0009416	GO:0009416, response to light stimulus	2327	17	15	0.0366	XM_021563126.2,XM_021583220.2,XM_021591151.2,XM_021604341.2,XM_021611217.2,XM_021611392.2,XM_021612125.2,XM_021618907.2,XM_036933258.1,XM_036934296.1,XM_036941426.1,XM_036952092.1,XM_036955116.1,XM_036956193.1,XM_036959123.1,XM_036964935.1,XM_036976355.1
BP	DOCvsVEH	GO:0030217	GO:0030217, T cell differentiation	1123	17	7.24	0.0376	NM_001124608.1,XM_021556506.2,XM_021580280.2,XM_021584803.2,XM_021590079.2,XM_021592920.2,XM_021593876.2,XM_021603963.2,XM_021605550.2,XM_021617344.2,XM_021624196.2,XM_036943676.1,XM_036945367.1,XM_036945369.1,XM_036949479.1,XM_036955421.1,XM_036985767.1
BP	DOCvsVEH	GO:0007596	GO:0007596, blood coagulation	1282	16	8.27	0.0133	NM_001124177.1,NM_001124207.1,NM_001124358.2,NM_001124391.1,XM_021589140.2,XM_021611950.2,XM_021619279.2,XM_036943676.1,XM_036949172.1,XM_036949212.1,XM_036949479.1,XM_036955116.1,XM_036959749.1,XM_036974067.1,XM_036974519.1,XM_036987043.1
BP	DOCvsVEH	GO:0008154	GO:0008154, actin polymerization or depolymerization	1516	16	9.78	0.03909	XM_021606470.2,XM_021618139.2,XM_021618144.2,XM_036934722.1,XM_036941426.1,XM_036951545.1,XM_036957661.1,XM_036958243.1,XM_036963476.1,XM_036964712.1,XM_036964968.1,XM_036965344.1,XM_036969938.1,XM_036978109.1,XM_036978968.1,XM_036979028.1
BP	DOCvsVEH	GO:0031345	GO:0031345, negative regulation of cell projection organization	1485	15	9.58	0.0422	XM_021563126.2,XM_021592920.2,XM_021605308.2,XM_021606389.2,XM_021621990.2,XM_021625607.2,XM_036941426.1,XM_036944398.1,XM_036945367.1,XM_036945369.1,XM_036952092.1,XM_036971697.1,XM_036978474.1,XM_036983268.1,XM_036988115.1
BP	DOCvsVEH	GO:0050714	GO:0050714, positive regulation of protein secretion	1294	14	8.34	0.02565	NM_001124608.1,XM_021559486.2,XM_021582381.2,XM_021584803.2,XM_021592920.2,XM_021593876.2,XM_021615680.2,XM_021619279.2,XM_036941997.1,XM_036943676.1,XM_036955537.1,XM_036974994.1,XM_036974995.1,XM_036987043.1
BP	DOCvsVEH	GO:0043687	GO:0043687, post-translational protein modification	1242	14	8.01	0.0443	NM_001124397.1,NM_001124398.1,XM_021577219.2,XM_021589944.2,XM_021619279.2,XM_036943981.1,XM_036949172.1,XM_036949212.1,XM_036949721.1,XM_036963810.1,XM_036965271.1,XM_036984634.1,XM_036987043.1,XM_036988136.1
BP	DOCvsVEH	GO:0010951	GO:0010951, negative regulation of endopeptidase activity	874	13	5.64	0.00196	NM_001124386.1,NM_001124391.1,NM_001124397.1,NM_001124398.1,XM_021589944.2,XM_021611217.2,XM_021611950.2,XM_021612125.2,XM_021625607.2,XM_036934296.1,XM_036937542.1,XM_036949172.1,XM_036977678.1
BP	DOCvsVEH	GO:0032496	GO:0032496, response to lipopolysaccharide	1361	13	8.78	0.0271	NM_001124358.2,NM_001124397.1,NM_001124608.1,XM_021592920.2,XM_021606389.2,XM_021611217.2,XM_021611392.2,XM_021612125.2,XM_021621990.2,XM_021625607.2,XM_036945367.1,XM_036945369.1,XM_036976355.1
BP	DOCvsVEH	GO:0071356	GO:0071356, cellular response to tumor necrosis factor	998	12	6.44	0.01358	NM_001124177.1,XM_021572500.2,XM_021580280.2,XM_021606389.2,XM_021606470.2,XM_021612125.2,XM_021621990.2,XM_021625607.2,XM_036943676.1,XM_036958243.1,XM_036974994.1,XM_036974995.1
BP	DOCvsVEH	GO:0051384	GO:0051384, response to glucocorticoid	995	12	6.42	0.02791	XM_021572500.2,XM_021580280.2,XM_021583220.2,XM_021611217.2,XM_021611392.2,XM_036949212.1,XM_036953038.1,XM_036964935.1,XM_036965344.1,XM_036967463.1,XM_036976355.1,XM_036981171.1
BP	DOCvsVEH	GO:0010977	GO:0010977, negative regulation of neuron projection development	1204	12	7.76	0.03418	XM_021592920.2,XM_021605308.2,XM_021606389.2,XM_021621990.2,XM_021625607.2,XM_036944398.1,XM_036945367.1,XM_036945369.1,XM_036952092.1,XM_036971697.1,XM_036983268.1,XM_036988115.1
BP	DOCvsVEH	GO:0071773	GO:0071773, cellular response to BMP stimulus	1005	12	6.48	0.04676	NM_001124179.1,XM_021575829.2,XM_021580565.2,XM_021589140.2,XM_021609867.2,XM_021611753.2,XM_021618677.2,XM_021624196.2,XM_036943442.1,XM_036943676.1,XM_036979757.1,XM_036980732.1
BP	DOCvsVEH	GO:0071674	GO:0071674, mononuclear cell migration	512	11	3.3	4e-05	NM_001124391.1,NM_001124608.1,XM_021559486.2,XM_021592920.2,XM_021603963.2,XM_021609867.2,XM_021611950.2,XM_021615680.2,XM_036943676.1,XM_036958243.1,XM_036969938.1
BP	DOCvsVEH	GO:0045766	GO:0045766, positive regulation of angiogenesis	778	11	5.02	0.00602	NM_001124358.2,XM_021563126.2,XM_021572626.2,XM_021589140.2,XM_021592920.2,XM_021611217.2,XM_021612012.2,XM_021612951.2,XM_036949212.1,XM_036949479.1,XM_036958243.1
BP	DOCvsVEH	GO:0051168	GO:0051168, nuclear export	1087	11	7.01	0.01294	XM_021558342.2,XM_021565939.2,XM_021568758.2,XM_021603578.2,XM_021605550.2,XM_021618139.2,XM_021618144.2,XM_021624509.2,XM_036936015.1,XM_036951545.1,XM_036953038.1
BP	DOCvsVEH	GO:0001890	GO:0001890, placenta development	890	11	5.74	0.0155	NM_001124391.1,XM_021556276.2,XM_021575829.2,XM_021580565.2,XM_021611217.2,XM_021611753.2,XM_021611950.2,XM_021612012.2,XM_021612125.2,XM_036956193.1,XM_036967463.1
BP	DOCvsVEH	GO:0060968	GO:0060968, regulation of gene silencing	880	11	5.67	0.02252	NM_001165229.2,XM_021558342.2,XM_021572626.2,XM_021605308.2,XM_036934296.1,XM_036946388.1,XM_036949721.1,XM_036955116.1,XM_036956193.1,XM_036959749.1,XM_036964513.1
BP	DOCvsVEH	GO:0070374	GO:0070374, positive regulation of ERK1 and ERK2 cascade	879	11	5.67	0.02888	NM_001124608.1,XM_021559486.2,XM_021577219.2,XM_021584803.2,XM_021592920.2,XM_021619279.2,XM_036949212.1,XM_036958243.1,XM_036969938.1,XM_036981521.1,XM_036987043.1
BP	DOCvsVEH	GO:0001649	GO:0001649, osteoblast differentiation	927	10	5.98	0.01069	NM_001124177.1,XM_021564923.2,XM_021577219.2,XM_021612125.2,XM_021623037.2,XM_036943442.1,XM_036964935.1,XM_036965871.1,XM_036974640.1,XM_036978422.1
BP	DOCvsVEH	GO:0014065	GO:0014065, phosphatidylinositol 3-kinase signaling	831	10	5.36	0.01356	NM_001124179.1,NM_001124397.1,XM_021569055.2,XM_021584803.2,XM_021612125.2,XM_036937359.1,XM_036943676.1,XM_036949479.1,XM_036950085.1,XM_036964935.1
BP	DOCvsVEH	GO:0030199	GO:0030199, collagen fibril organization	264	9	1.7	6.2e-05	NM_001124177.1,NM_001124207.1,XM_021575834.2,XM_021576949.2,XM_036935180.1,XM_036964935.1,XM_036977002.1,XM_036978422.1,XM_036979903.1
BP	DOCvsVEH	GO:0022617	GO:0022617, extracellular matrix disassembly	360	8	2.32	0.00042	NM_001124391.1,XM_021575829.2,XM_021580565.2,XM_021611753.2,XM_021611950.2,XM_036978422.1,XM_036979757.1,XM_036983087.1
BP	DOCvsVEH	GO:0046329	GO:0046329, negative regulation of JNK cascade	452	8	2.91	0.00962	NM_001124386.1,XM_021563759.2,XM_021591151.2,XM_021599612.2,XM_021612125.2,XM_036961631.1,XM_036976838.1,XM_036977678.1
BP	DOCvsVEH	GO:0002576	GO:0002576, platelet degranulation	497	8	3.2	0.01618	NM_001124391.1,NM_001124397.1,NM_001124398.1,XM_021589944.2,XM_021611950.2,XM_021619279.2,XM_036987043.1,XM_036988136.1
BP	DOCvsVEH	GO:0016525	GO:0016525, negative regulation of angiogenesis	504	8	3.25	0.02655	NM_001124391.1,XM_021592920.2,XM_021611950.2,XM_021625607.2,XM_036941997.1,XM_036964935.1,XM_036979396.1,XM_036983086.1
BP	DOCvsVEH	GO:0006260	GO:0006260, DNA replication	1017	8	6.56	0.04622	XM_021571837.2,XM_021575817.2,XM_021618139.2,XM_021618144.2,XM_036934433.1,XM_036960152.1,XM_036964513.1,XM_036977538.1
BP	DOCvsVEH	GO:0051028	GO:0051028, mRNA transport	647	8	4.17	0.0489	XM_021568758.2,XM_021603578.2,XM_021618139.2,XM_021618144.2,XM_036934296.1,XM_036936015.1,XM_036950034.1,XM_036957802.1
BP	DOCvsVEH	GO:0071364	GO:0071364, cellular response to epidermal growth factor stimulus	253	7	1.63	0.00137	NM_001124177.1,NM_001124179.1,XM_021565939.2,XM_021580280.2,XM_021606470.2,XM_021612125.2,XM_036981521.1
BP	DOCvsVEH	GO:0010812	GO:0010812, negative regulation of cell-substrate adhesion	418	7	2.7	0.00407	NM_001124177.1,NM_001124391.1,XM_021582381.2,XM_021611950.2,XM_036952092.1,XM_036964935.1,XM_036967414.1
BP	DOCvsVEH	GO:0051591	GO:0051591, response to cAMP	560	7	3.61	0.00546	NM_001124177.1,XM_021583220.2,XM_021589140.2,XM_021591151.2,XM_021611392.2,XM_021624196.2,XM_036976355.1
BP	DOCvsVEH	GO:0030512	GO:0030512, negative regulation of transforming growth factor beta receptor signaling pathway	331	7	2.13	0.00602	XM_021575829.2,XM_021576457.2,XM_021580565.2,XM_021611753.2,XM_036941426.1,XM_036963707.1,XM_036965871.1
BP	DOCvsVEH	GO:1903845	GO:1903845, negative regulation of cellular response to transforming growth factor beta stimulus	338	7	2.18	0.00672	XM_021575829.2,XM_021576457.2,XM_021580565.2,XM_021611753.2,XM_036941426.1,XM_036963707.1,XM_036965871.1
BP	DOCvsVEH	GO:2001056	GO:2001056, positive regulation of cysteine-type endopeptidase activity	696	7	4.49	0.01186	NM_001124358.2,NM_001124608.1,XM_021565372.2,XM_021575829.2,XM_021580565.2,XM_021611753.2,XM_021625607.2
BP	DOCvsVEH	GO:0048709	GO:0048709, oligodendrocyte differentiation	505	7	3.26	0.0251	NM_001124179.1,XM_021564923.2,XM_021624196.2,XM_036950110.1,XM_036952092.1,XM_036964935.1,XM_036984363.1
BP	DOCvsVEH	GO:0030032	GO:0030032, lamellipodium assembly	586	7	3.78	0.0397	XM_021563126.2,XM_036934722.1,XM_036941426.1,XM_036960152.1,XM_036964968.1,XM_036978109.1,XM_036978968.1
BP	DOCvsVEH	GO:0035567	GO:0035567, non-canonical Wnt signaling pathway	701	7	4.52	0.04281	XM_021556276.2,XM_021572626.2,XM_021579521.2,XM_021608649.2,XM_021617865.2,XM_036965732.1,XM_036965871.1
BP	DOCvsVEH	GO:1903524	GO:1903524, positive regulation of blood circulation	405	6	2.61	0.00524	XM_021611217.2,XM_021612125.2,XM_021619279.2,XM_036949330.1,XM_036969938.1,XM_036987043.1
BP	DOCvsVEH	GO:0035914	GO:0035914, skeletal muscle cell differentiation	317	6	2.04	0.01754	XM_021564923.2,XM_021611392.2,XM_021612001.2,XM_021624196.2,XM_021625607.2,XM_036976355.1
BP	DOCvsVEH	GO:0003281	GO:0003281, ventricular septum development	404	6	2.6	0.01952	XM_021557867.2,XM_021571222.2,XM_021593876.2,XM_036941426.1,XM_036943676.1,XM_036970313.1
BP	DOCvsVEH	GO:0007427	GO:0007427, epithelial cell migration, open tracheal system	342	6	2.21	0.02284	XM_021563126.2,XM_021612125.2,XM_021624196.2,XM_036933299.1,XM_036941426.1,XM_036941997.1
BP	DOCvsVEH	GO:0045744	GO:0045744, negative regulation of G protein-coupled receptor signaling pathway	297	6	1.92	0.0255	XM_021599487.2,XM_021612806.2,XM_021618907.2,XM_036937359.1,XM_036941426.1,XM_036950050.1
BP	DOCvsVEH	GO:0051851	GO:0051851, modulation by host of symbiont process	278	6	1.79	0.02595	NM_001124391.1,NM_001124721.2,XM_021611950.2,XM_021618139.2,XM_021618144.2,XM_036958243.1
BP	DOCvsVEH	GO:2000370	GO:2000370, positive regulation of clathrin-dependent endocytosis	361	6	2.33	0.03056	XM_036933258.1,XM_036934722.1,XM_036941426.1,XM_036950034.1,XM_036978109.1,XM_036978968.1
BP	DOCvsVEH	GO:0040036	GO:0040036, regulation of fibroblast growth factor receptor signaling pathway	296	6	1.91	0.03111	XM_021580565.2,XM_021611753.2,XM_021625607.2,XM_036941997.1,XM_036943676.1,XM_036970313.1
BP	DOCvsVEH	GO:0070208	GO:0070208, protein heterotrimerization	111	5	0.72	0.0008	NM_001124177.1,NM_001124207.1,XM_036966129.1,XM_036966987.1,XM_036966988.1
BP	DOCvsVEH	GO:0006968	GO:0006968, cellular defense response	130	5	0.84	0.00161	XM_021563126.2,XM_021590079.2,XM_021592920.2,XM_036945367.1,XM_036945369.1
BP	DOCvsVEH	GO:0033046	GO:0033046, negative regulation of sister chromatid segregation	296	5	1.91	0.00201	XM_021575817.2,XM_021583220.2,XM_036934433.1,XM_036957980.1,XM_036968177.1
BP	DOCvsVEH	GO:0002230	GO:0002230, positive regulation of defense response to virus by host	155	5	1	0.00345	XM_021580354.2,XM_021615680.2,XM_021618139.2,XM_021618144.2,XM_036964513.1
BP	DOCvsVEH	GO:2000352	GO:2000352, negative regulation of endothelial cell apoptotic process	165	5	1.06	0.00449	XM_021612951.2,XM_021619279.2,XM_036943676.1,XM_036969938.1,XM_036987043.1
BP	DOCvsVEH	GO:0045907	GO:0045907, positive regulation of vasoconstriction	180	5	1.16	0.00645	XM_021611217.2,XM_021612125.2,XM_021619279.2,XM_036969938.1,XM_036987043.1
BP	DOCvsVEH	GO:0009247	GO:0009247, glycolipid biosynthetic process	224	5	1.44	0.00689	XM_021599576.2,XM_036945564.1,XM_036945565.1,XM_036956804.1,XM_036975045.1
BP	DOCvsVEH	GO:1902042	GO:1902042, negative regulation of extrinsic apoptotic signaling pathway via death domain receptors	186	5	1.2	0.00738	XM_021606389.2,XM_021619279.2,XM_021621990.2,XM_036969938.1,XM_036987043.1
BP	DOCvsVEH	GO:0045429	GO:0045429, positive regulation of nitric oxide biosynthetic process	224	5	1.44	0.01552	XM_021580354.2,XM_021611217.2,XM_021612125.2,XM_036941426.1,XM_036969938.1
BP	DOCvsVEH	GO:0060009	GO:0060009, Sertoli cell development	128	5	0.83	0.01759	NM_001124179.1,XM_021563126.2,XM_021564923.2,XM_036965068.1,XM_036969938.1
BP	DOCvsVEH	GO:0031018	GO:0031018, endocrine pancreas development	247	5	1.59	0.02175	NM_001124179.1,XM_021589140.2,XM_021593876.2,XM_021604341.2,XM_021612125.2
BP	DOCvsVEH	GO:0030224	GO:0030224, monocyte differentiation	189	5	1.22	0.02489	NM_001124721.2,XM_021559486.2,XM_036936015.1,XM_036951564.1,XM_036957904.1
BP	DOCvsVEH	GO:0032760	GO:0032760, positive regulation of tumor necrosis factor production	266	5	1.72	0.02978	NM_001124608.1,XM_021584803.2,XM_021592920.2,XM_021615680.2,XM_036958243.1
BP	DOCvsVEH	GO:0000271	GO:0000271, polysaccharide biosynthetic process	366	5	2.36	0.03169	XM_021592997.2,XM_021609647.2,XM_021612125.2,XM_036933299.1,XM_036961017.1
BP	DOCvsVEH	GO:0090277	GO:0090277, positive regulation of peptide hormone secretion	497	5	3.2	0.03715	XM_021593876.2,XM_021619279.2,XM_036955537.1,XM_036975158.1,XM_036987043.1
BP	DOCvsVEH	GO:0035987	GO:0035987, endodermal cell differentiation	288	5	1.86	0.03931	XM_021589140.2,XM_036935180.1,XM_036966987.1,XM_036966988.1,XM_036977002.1
BP	DOCvsVEH	GO:0033119	GO:0033119, negative regulation of RNA splicing	323	5	2.08	0.03973	XM_021558342.2,XM_021565939.2,XM_036957904.1,XM_036976563.1,XM_036984233.1
BP	DOCvsVEH	GO:1903428	GO:1903428, positive regulation of reactive oxygen species biosynthetic process	288	5	1.86	0.03974	XM_021580354.2,XM_021611217.2,XM_021612125.2,XM_036941426.1,XM_036969938.1
BP	DOCvsVEH	GO:0048146	GO:0048146, positive regulation of fibroblast proliferation	289	5	1.86	0.04023	XM_021575817.2,XM_021625607.2,XM_036952092.1,XM_036966414.1,XM_036978422.1
BP	DOCvsVEH	GO:0050873	GO:0050873, brown fat cell differentiation	230	5	1.48	0.04995	XM_021560156.2,XM_021572500.2,XM_021611217.2,XM_036961631.1,XM_036988356.1
BP	DOCvsVEH	GO:0060718	GO:0060718, chorionic trophoblast cell differentiation	23	4	0.15	1.4e-05	XM_021575829.2,XM_021580565.2,XM_021611753.2,XM_036956193.1
BP	DOCvsVEH	GO:0030502	GO:0030502, negative regulation of bone mineralization	84	4	0.54	0.00219	NM_001124179.1,XM_021577219.2,XM_021589944.2,XM_021592920.2
BP	DOCvsVEH	GO:0045672	GO:0045672, positive regulation of osteoclast differentiation	91	4	0.59	0.00293	XM_021559486.2,XM_021592920.2,XM_021611392.2,XM_036976355.1
BP	DOCvsVEH	GO:0002726	GO:0002726, positive regulation of T cell cytokine production	84	4	0.54	0.00488	XM_021605550.2,XM_036943676.1,XM_036945367.1,XM_036945369.1
BP	DOCvsVEH	GO:0048026	GO:0048026, positive regulation of mRNA splicing, via spliceosome	116	4	0.75	0.00691	XM_021595466.2,XM_021618139.2,XM_021618144.2,XM_036970655.1
BP	DOCvsVEH	GO:0060716	GO:0060716, labyrinthine layer blood vessel development	120	4	0.77	0.00778	NM_001124391.1,XM_021611950.2,XM_021612012.2,XM_021612125.2
BP	DOCvsVEH	GO:0036098	GO:0036098, male germ-line stem cell population maintenance	124	4	0.8	0.00871	XM_021618139.2,XM_021618144.2,XM_036946388.1,XM_036959749.1
BP	DOCvsVEH	GO:0046902	GO:0046902, regulation of mitochondrial membrane permeability	357	4	2.3	0.00984	XM_021556506.2,XM_021617344.2,XM_021617865.2,XM_036934296.1
BP	DOCvsVEH	GO:0032689	GO:0032689, negative regulation of interferon-gamma production	131	4	0.84	0.0105	NM_001124608.1,XM_021556506.2,XM_021617344.2,XM_036943676.1
BP	DOCvsVEH	GO:0048485	GO:0048485, sympathetic nervous system development	132	4	0.85	0.01095	XM_021593876.2,XM_036943676.1,XM_036964935.1,XM_036983268.1
BP	DOCvsVEH	GO:0060269	GO:0060269, centripetally migrating follicle cell migration	156	4	1.01	0.01879	XM_036934722.1,XM_036978109.1,XM_036978474.1,XM_036978968.1
BP	DOCvsVEH	GO:0042730	GO:0042730, fibrinolysis	97	4	0.63	0.02015	NM_001124391.1,XM_021611950.2,XM_021619279.2,XM_036987043.1
BP	DOCvsVEH	GO:0032897	GO:0032897, negative regulation of viral transcription	160	4	1.03	0.02041	XM_021618139.2,XM_021618144.2,XM_021624509.2,XM_036958243.1
BP	DOCvsVEH	GO:0071276	GO:0071276, cellular response to cadmium ion	169	4	1.09	0.02435	XM_021611392.2,XM_021612125.2,XM_036956193.1,XM_036976355.1
BP	DOCvsVEH	GO:0097066	GO:0097066, response to thyroid hormone	231	4	1.49	0.033	NM_001124207.1,XM_036933232.1,XM_036987043.1,XM_036990277.1
BP	DOCvsVEH	GO:0000266	GO:0000266, mitochondrial fission	278	4	1.79	0.03623	XM_021556506.2,XM_021565372.2,XM_021617344.2,XM_036941426.1
BP	DOCvsVEH	GO:0071390	GO:0071390, cellular response to ecdysone	180	4	1.16	0.03829	XM_021618139.2,XM_021618144.2,XM_036967463.1,XM_036977126.1
BP	DOCvsVEH	GO:0055072	GO:0055072, iron ion homeostasis	371	4	2.39	0.0397	XM_021608647.2,XM_036934296.1,XM_036945367.1,XM_036945369.1
BP	DOCvsVEH	GO:0060039	GO:0060039, pericardium development	154	4	0.99	0.03972	XM_021563126.2,XM_036961631.1,XM_036967463.1,XM_036984568.1
BP	DOCvsVEH	GO:0044003	GO:0044003, modulation by symbiont of host process	286	4	1.84	0.04414	XM_021565939.2,XM_021592920.2,XM_036967463.1,XM_036988136.1
BP	DOCvsVEH	GO:1904397	GO:1904397, negative regulation of neuromuscular junction development	501	4	3.23	0.0443	XM_021612125.2,XM_021617865.2,XM_036964935.1,XM_036970706.1
BP	DOCvsVEH	GO:0002437	GO:0002437, inflammatory response to antigenic stimulus	170	4	1.1	0.04579	XM_021584803.2,XM_021592920.2,XM_036949212.1,XM_036969938.1
BP	DOCvsVEH	GO:0042531	GO:0042531, positive regulation of tyrosine phosphorylation of STAT protein	213	4	1.37	0.04988	NM_001124336.1,XM_021559486.2,XM_021608647.2,XM_036941735.1
BP	DOCvsVEH	GO:0097187	GO:0097187, dentinogenesis	14	3	0.09	9.2e-05	XM_021575829.2,XM_021580565.2,XM_021611753.2
BP	DOCvsVEH	GO:0061781	GO:0061781, mitotic cohesin unloading	25	3	0.16	0.00055	XM_021575817.2,XM_036934433.1,XM_036968177.1
BP	DOCvsVEH	GO:0051388	GO:0051388, positive regulation of neurotrophin TRK receptor signaling pathway	36	3	0.23	0.00162	XM_021562864.2,XM_036978109.1,XM_036978968.1
BP	DOCvsVEH	GO:0002925	GO:0002925, positive regulation of humoral immune response mediated by circulating immunoglobulin	42	3	0.27	0.00253	XM_021556506.2,XM_021608647.2,XM_021617344.2
BP	DOCvsVEH	GO:0099563	GO:0099563, modification of synaptic structure	121	3	0.78	0.00468	XM_036965732.1,XM_036978109.1,XM_036978968.1
BP	DOCvsVEH	GO:0001661	GO:0001661, conditioned taste aversion	55	3	0.35	0.00545	XM_021611392.2,XM_036941426.1,XM_036976355.1
BP	DOCvsVEH	GO:0035234	GO:0035234, ectopic germ cell programmed cell death	58	3	0.37	0.00631	XM_021575829.2,XM_021580565.2,XM_021611753.2
BP	DOCvsVEH	GO:0030259	GO:0030259, lipid glycosylation	72	3	0.46	0.01142	XM_036945564.1,XM_036945565.1,XM_036956804.1
BP	DOCvsVEH	GO:0060221	GO:0060221, retinal rod cell differentiation	73	3	0.47	0.01304	NM_001124179.1,XM_021564923.2,XM_036974494.1
BP	DOCvsVEH	GO:0032831	GO:0032831, positive regulation of CD4-positive, CD25-positive, alpha-beta regulatory T cell differentiation	38	3	0.25	0.01397	NM_001124608.1,XM_021556506.2,XM_021617344.2
BP	DOCvsVEH	GO:0061213	GO:0061213, positive regulation of mesonephros development	78	3	0.5	0.01417	NM_001124179.1,XM_021564923.2,XM_036943676.1
BP	DOCvsVEH	GO:2000427	GO:2000427, positive regulation of apoptotic cell clearance	254	3	1.64	0.01708	XM_036933232.1,XM_036934722.1,XM_036949212.1
BP	DOCvsVEH	GO:1900121	GO:1900121, negative regulation of receptor binding	84	3	0.54	0.01725	XM_036945367.1,XM_036945369.1,XM_036978474.1
BP	DOCvsVEH	GO:0071380	GO:0071380, cellular response to prostaglandin E stimulus	91	3	0.59	0.02129	XM_021612125.2,XM_036983086.1,XM_036990277.1
BP	DOCvsVEH	GO:0045019	GO:0045019, negative regulation of nitric oxide biosynthetic process	91	3	0.59	0.02129	XM_021556506.2,XM_021617344.2,XM_036950050.1
BP	DOCvsVEH	GO:0071305	GO:0071305, cellular response to vitamin D	92	3	0.59	0.0219	XM_021563126.2,XM_021577219.2,XM_036983086.1
BP	DOCvsVEH	GO:0045954	GO:0045954, positive regulation of natural killer cell mediated cytotoxicity	96	3	0.62	0.02446	XM_021556506.2,XM_021584803.2,XM_021617344.2
BP	DOCvsVEH	GO:1903319	GO:1903319, positive regulation of protein maturation	106	3	0.68	0.02546	XM_021593876.2,XM_036949212.1,XM_036950110.1
BP	DOCvsVEH	GO:0050872	GO:0050872, white fat cell differentiation	100	3	0.64	0.02717	XM_021572500.2,XM_021580548.2,XM_036988356.1
BP	DOCvsVEH	GO:0010763	GO:0010763, positive regulation of fibroblast migration	103	3	0.66	0.0293	XM_021606470.2,XM_021612125.2,XM_036978422.1
BP	DOCvsVEH	GO:0032703	GO:0032703, negative regulation of interleukin-2 production	106	3	0.68	0.03152	XM_036943676.1,XM_036956978.1,XM_036981536.1
BP	DOCvsVEH	GO:0046641	GO:0046641, positive regulation of alpha-beta T cell proliferation	60	3	0.39	0.03269	NM_001124608.1,XM_021592920.2,XM_021603963.2
BP	DOCvsVEH	GO:0048484	GO:0048484, enteric nervous system development	114	3	0.74	0.03786	XM_021564923.2,XM_036968177.1,XM_036973978.1
BP	DOCvsVEH	GO:1902894	GO:1902894, negative regulation of pri-miRNA transcription by RNA polymerase II	121	3	0.78	0.04389	NM_001124179.1,XM_021589140.2,XM_021591151.2
BP	DOCvsVEH	GO:1904434	GO:1904434, positive regulation of ferrous iron binding	11	2	0.07	0.00219	XM_036945367.1,XM_036945369.1
BP	DOCvsVEH	GO:1904437	GO:1904437, positive regulation of transferrin receptor binding	11	2	0.07	0.00219	XM_036945367.1,XM_036945369.1
BP	DOCvsVEH	GO:0070537	GO:0070537, histone H2A K63-linked deubiquitination	12	2	0.08	0.00262	XM_021617976.2,XM_036965699.1
BP	DOCvsVEH	GO:0002481	GO:0002481, antigen processing and presentation of exogenous protein antigen via MHC class Ib, TAP-dependent	13	2	0.08	0.00309	XM_036945367.1,XM_036945369.1
BP	DOCvsVEH	GO:0072289	GO:0072289, metanephric nephron tubule formation	14	2	0.09	0.00358	NM_001124179.1,XM_021564923.2
BP	DOCvsVEH	GO:0072034	GO:0072034, renal vesicle induction	14	2	0.09	0.00358	NM_001124179.1,XM_021564923.2
BP	DOCvsVEH	GO:0035080	GO:0035080, heat shock-mediated polytene chromosome puffing	15	2	0.1	0.00412	XM_021618139.2,XM_021618144.2
BP	DOCvsVEH	GO:0002480	GO:0002480, antigen processing and presentation of exogenous peptide antigen via MHC class I, TAP-independent	15	2	0.1	0.00412	XM_036945367.1,XM_036945369.1
BP	DOCvsVEH	GO:0019885	GO:0019885, antigen processing and presentation of endogenous peptide antigen via MHC class I	16	2	0.1	0.00469	XM_036945367.1,XM_036945369.1
BP	DOCvsVEH	GO:0072197	GO:0072197, ureter morphogenesis	17	2	0.11	0.00529	NM_001124179.1,XM_021564923.2
BP	DOCvsVEH	GO:0071283	GO:0071283, cellular response to iron(III) ion	18	2	0.12	0.00593	XM_036945367.1,XM_036945369.1
BP	DOCvsVEH	GO:0044691	GO:0044691, tooth eruption	18	2	0.12	0.00593	NM_001124177.1,XM_036983086.1
BP	DOCvsVEH	GO:0060018	GO:0060018, astrocyte fate commitment	19	2	0.12	0.00659	NM_001124179.1,XM_021564923.2
BP	DOCvsVEH	GO:1903422	GO:1903422, negative regulation of synaptic vesicle recycling	21	2	0.14	0.00803	XM_036978109.1,XM_036978968.1
BP	DOCvsVEH	GO:0071504	GO:0071504, cellular response to heparin	21	2	0.14	0.00803	NM_001124179.1,XM_021624196.2
BP	DOCvsVEH	GO:0061737	GO:0061737, leukotriene signaling pathway	21	2	0.14	0.00803	XM_021599487.2,XM_021612806.2
BP	DOCvsVEH	GO:0034374	GO:0034374, low-density lipoprotein particle remodeling	22	2	0.14	0.0088	NM_001124391.1,XM_021611950.2
BP	DOCvsVEH	GO:1990893	GO:1990893, mitotic chromosome centromere condensation	23	2	0.15	0.00959	XM_021618139.2,XM_021618144.2
BP	DOCvsVEH	GO:0048245	GO:0048245, eosinophil chemotaxis	24	2	0.15	0.01042	XM_021592920.2,XM_036958243.1
BP	DOCvsVEH	GO:2000048	GO:2000048, negative regulation of cell-cell adhesion mediated by cadherin	24	2	0.15	0.01042	NM_001124391.1,XM_021611950.2
BP	DOCvsVEH	GO:0042167	GO:0042167, heme catabolic process	24	2	0.15	0.01042	NM_001124386.1,XM_036977678.1
BP	DOCvsVEH	GO:1902216	GO:1902216, positive regulation of interleukin-4-mediated signaling pathway	24	2	0.15	0.01042	NM_001124336.1,XM_036941735.1
BP	DOCvsVEH	GO:0034756	GO:0034756, regulation of iron ion transport	24	2	0.15	0.01042	XM_036945367.1,XM_036945369.1
BP	DOCvsVEH	GO:0006957	GO:0006957, complement activation, alternative pathway	24	2	0.15	0.01042	XM_036933232.1,XM_036949212.1
BP	DOCvsVEH	GO:2000562	GO:2000562, negative regulation of CD4-positive, alpha-beta T cell proliferation	24	2	0.15	0.01042	NM_001124608.1,XM_036980732.1
BP	DOCvsVEH	GO:0000973	GO:0000973, posttranscriptional tethering of RNA polymerase II gene DNA at nuclear periphery	25	2	0.16	0.01128	XM_021618139.2,XM_021618144.2
BP	DOCvsVEH	GO:0051664	GO:0051664, nuclear pore localization	27	2	0.17	0.01309	XM_021618139.2,XM_021618144.2
BP	DOCvsVEH	GO:0006958	GO:0006958, complement activation, classical pathway	27	2	0.17	0.01309	XM_036933232.1,XM_036949212.1
BP	DOCvsVEH	GO:0051818	GO:0051818, disruption of cells of other organism involved in symbiotic interaction	29	2	0.19	0.01501	XM_021592920.2,XM_036988136.1
BP	DOCvsVEH	GO:0030643	GO:0030643, cellular phosphate ion homeostasis	30	2	0.19	0.01601	XM_021577219.2,XM_021612517.2
BP	DOCvsVEH	GO:0072501	GO:0072501, cellular divalent inorganic anion homeostasis	30	2	0.19	0.01601	XM_021577219.2,XM_021612517.2
BP	DOCvsVEH	GO:0002729	GO:0002729, positive regulation of natural killer cell cytokine production	31	2	0.2	0.01704	XM_021556506.2,XM_021617344.2
BP	DOCvsVEH	GO:0031622	GO:0031622, positive regulation of fever generation	32	2	0.21	0.0181	XM_021592920.2,XM_021611217.2
BP	DOCvsVEH	GO:0010520	GO:0010520, regulation of reciprocal meiotic recombination	12	2	0.08	0.01917	XM_036968999.1,XM_036982745.1
BP	DOCvsVEH	GO:0071475	GO:0071475, cellular hyperosmotic salinity response	35	2	0.23	0.02145	XM_036956193.1,XM_036960582.1
BP	DOCvsVEH	GO:0019100	GO:0019100, male germ-line sex determination	37	2	0.24	0.0238	NM_001124179.1,XM_036956193.1
BP	DOCvsVEH	GO:0042338	GO:0042338, cuticle development involved in collagen and cuticulin-based cuticle molting cycle	37	2	0.24	0.0238	XM_021575834.2,XM_036977029.1
BP	DOCvsVEH	GO:0071639	GO:0071639, positive regulation of monocyte chemotactic protein-1 production	37	2	0.24	0.0238	NM_001124608.1,XM_021615680.2
BP	DOCvsVEH	GO:0051902	GO:0051902, negative regulation of mitochondrial depolarization	40	2	0.26	0.02753	XM_021617865.2,XM_021625607.2
BP	DOCvsVEH	GO:0061476	GO:0061476, response to anticoagulant	40	2	0.26	0.02753	NM_001124179.1,XM_021624196.2
BP	DOCvsVEH	GO:0070212	GO:0070212, protein poly-ADP-ribosylation	40	2	0.26	0.02753	NM_001124336.1,XM_036941735.1
BP	DOCvsVEH	GO:0001542	GO:0001542, ovulation from ovarian follicle	42	2	0.27	0.03013	XM_036983086.1,XM_036988136.1
BP	DOCvsVEH	GO:0038063	GO:0038063, collagen-activated tyrosine kinase receptor signaling pathway	42	2	0.27	0.03013	NM_001124177.1,XM_036978422.1
BP	DOCvsVEH	GO:0097368	GO:0097368, establishment of Sertoli cell barrier	43	2	0.28	0.03147	XM_021563126.2,XM_036969938.1
BP	DOCvsVEH	GO:0097011	GO:0097011, cellular response to granulocyte macrophage colony-stimulating factor stimulus	44	2	0.28	0.03283	XM_021580280.2,XM_021612125.2
BP	DOCvsVEH	GO:0006723	GO:0006723, cuticle hydrocarbon biosynthetic process	45	2	0.29	0.03421	XM_036937542.1,XM_036988356.1
BP	DOCvsVEH	GO:2001054	GO:2001054, negative regulation of mesenchymal cell apoptotic process	46	2	0.3	0.03562	NM_001124179.1,XM_036954556.1
BP	DOCvsVEH	GO:0043049	GO:0043049, otic placode formation	47	2	0.3	0.03705	XM_036943442.1,XM_036943676.1
BP	DOCvsVEH	GO:0010032	GO:0010032, meiotic chromosome condensation	47	2	0.3	0.03705	XM_036968999.1,XM_036974494.1
BP	DOCvsVEH	GO:0035989	GO:0035989, tendon development	48	2	0.31	0.0385	XM_036935180.1,XM_036977002.1
BP	DOCvsVEH	GO:0071873	GO:0071873, response to norepinephrine	49	2	0.32	0.03997	NM_001124207.1,XM_021624196.2
BP	DOCvsVEH	GO:0060336	GO:0060336, negative regulation of interferon-gamma-mediated signaling pathway	50	2	0.32	0.04146	NM_001124336.1,XM_036941735.1
BP	DOCvsVEH	GO:2000323	GO:2000323, negative regulation of glucocorticoid receptor signaling pathway	50	2	0.32	0.04146	XM_021591151.2,XM_021604341.2
BP	DOCvsVEH	GO:0033690	GO:0033690, positive regulation of osteoblast proliferation	51	2	0.33	0.04297	XM_021564923.2,XM_021623037.2
BP	DOCvsVEH	GO:0051918	GO:0051918, negative regulation of fibrinolysis	52	2	0.34	0.04451	NM_001124391.1,XM_021611950.2
BP	DOCvsVEH	GO:0034116	GO:0034116, positive regulation of heterotypic cell-cell adhesion	52	2	0.34	0.04451	XM_021619279.2,XM_036987043.1
BP	DOCvsVEH	GO:0032237	GO:0032237, activation of store-operated calcium channel activity	53	2	0.34	0.04606	XM_021574594.2,XM_036977900.1
BP	DOCvsVEH	GO:0045588	GO:0045588, positive regulation of gamma-delta T cell differentiation	53	2	0.34	0.04606	XM_021556506.2,XM_021617344.2
CC	DOCvsVEH	GO:0043231	GO:0043231, intracellular membrane-bounded organelle	42733	286	280.4	0.02073	NM_001124177.1,NM_001124179.1,NM_001124207.1,NM_001124386.1,NM_001124391.1,NM_001124397.1,NM_001124398.1,NM_001124608.1,NM_001165102.1,NM_001165229.2,XM_021556506.2,XM_021557661.2,XM_021557867.2,XM_021558342.2,XM_021558436.2,XM_021558582.2,XM_021558779.2,XM_021559486.2,XM_021560156.2,XM_021560223.2,XM_021562864.2,XM_021563126.2,XM_021563520.2,XM_021563670.2,XM_021563759.2,XM_021564618.2,XM_021564…
CC	DOCvsVEH	GO:0005576	GO:0005576, extracellular region	6575	80	43.14	0.00052	NM_001124177.1,NM_001124207.1,NM_001124358.2,NM_001124386.1,NM_001124391.1,NM_001124397.1,NM_001124398.1,NM_001124608.1,NM_001124721.2,XM_021556276.2,XM_021563126.2,XM_021565372.2,XM_021572626.2,XM_021572677.2,XM_021574594.2,XM_021575829.2,XM_021576949.2,XM_021577219.2,XM_021579521.2,XM_021580565.2,XM_021582381.2,XM_021584367.1,XM_021589944.2,XM_021592920.2,XM_021596899.2,XM_021597681.2,XM_021600…
CC	DOCvsVEH	GO:0005615	GO:0005615, extracellular space	3220	46	21.13	2.2e-05	NM_001124177.1,NM_001124207.1,NM_001124358.2,NM_001124386.1,NM_001124391.1,NM_001124397.1,NM_001124608.1,NM_001124721.2,XM_021572626.2,XM_021572677.2,XM_021575829.2,XM_021576949.2,XM_021577219.2,XM_021580565.2,XM_021582381.2,XM_021589944.2,XM_021592920.2,XM_021608647.2,XM_021609867.2,XM_021611753.2,XM_021611950.2,XM_021612951.2,XM_021616122.2,XM_021619279.2,XM_036933232.1,XM_036945367.1,XM_036945…
CC	DOCvsVEH	GO:0031012	GO:0031012, extracellular matrix	1408	30	9.24	1.7e-05	NM_001124177.1,NM_001124207.1,NM_001124358.2,XM_021563126.2,XM_021575829.2,XM_021576949.2,XM_021580565.2,XM_021582381.2,XM_021584367.1,XM_021589944.2,XM_021600261.2,XM_021611753.2,XM_036935180.1,XM_036936463.1,XM_036945958.1,XM_036950973.1,XM_036952092.1,XM_036958703.1,XM_036963707.1,XM_036965344.1,XM_036966129.1,XM_036966987.1,XM_036966988.1,XM_036977002.1,XM_036978738.1,XM_036979903.1,XM_036983…
CC	DOCvsVEH	GO:0005788	GO:0005788, endoplasmic reticulum lumen	1082	25	7.1	8e-08	NM_001124177.1,NM_001124207.1,NM_001124397.1,NM_001124398.1,XM_021575834.2,XM_021577219.2,XM_021584367.1,XM_021589944.2,XM_021600261.2,XM_021611217.2,XM_021619279.2,XM_036935180.1,XM_036945367.1,XM_036945369.1,XM_036949172.1,XM_036949212.1,XM_036963810.1,XM_036966129.1,XM_036966987.1,XM_036966988.1,XM_036970932.1,XM_036977002.1,XM_036983087.1,XM_036987043.1,XM_036988136.1
CC	DOCvsVEH	GO:0031093	GO:0031093, platelet alpha granule lumen	255	7	1.67	0.00159	NM_001124391.1,NM_001124397.1,XM_021589944.2,XM_021611950.2,XM_021619279.2,XM_036987043.1,XM_036988136.1
CC	DOCvsVEH	GO:0035580	GO:0035580, specific granule lumen	222	6	1.46	0.00365	XM_021574594.2,XM_036945367.1,XM_036945369.1,XM_036977900.1,XM_036978109.1,XM_036978968.1
CC	DOCvsVEH	GO:1904724	GO:1904724, tertiary granule lumen	170	4	1.12	0.02623	XM_036945367.1,XM_036945369.1,XM_036978109.1,XM_036978968.1
CC	DOCvsVEH	GO:0000235	GO:0000235, astral microtubule	202	4	1.33	0.04482	XM_036957802.1,XM_036962843.1,XM_036976838.1,XM_036977922.1
CC	DOCvsVEH	GO:0005577	GO:0005577, fibrinogen complex	23	3	0.15	0.00045	XM_021619279.2,XM_036956863.1,XM_036987043.1
CC	DOCvsVEH	GO:0072562	GO:0072562, blood microparticle	29	3	0.19	0.0009	XM_021589944.2,XM_021619279.2,XM_036987043.1
CC	DOCvsVEH	GO:0071004	GO:0071004, U2-type prespliceosome	64	3	0.42	0.00869	XM_021558342.2,XM_021579683.2,XM_036938912.1
CC	DOCvsVEH	GO:0005845	GO:0005845, mRNA cap binding complex	67	3	0.44	0.00985	XM_021572626.2,XM_036978109.1,XM_036978968.1
CC	DOCvsVEH	GO:0005614	GO:0005614, interstitial matrix	69	3	0.45	0.01067	XM_036945958.1,XM_036950973.1,XM_036958703.1
CC	DOCvsVEH	GO:0016006	GO:0016006, Nebenkern	71	3	0.47	0.01153	XM_021575829.2,XM_021580565.2,XM_021611753.2
CC	DOCvsVEH	GO:0031209	GO:0031209, SCAR complex	117	3	0.77	0.04217	XM_036934722.1,XM_036978109.1,XM_036978968.1
CC	DOCvsVEH	GO:0005584	GO:0005584, collagen type I trimer	7	2	0.05	0.00088	NM_001124177.1,NM_001124207.1
CC	DOCvsVEH	GO:0090725	GO:0090725, peripheral region of growth cone	16	2	0.1	0.00485	XM_036978109.1,XM_036978968.1
CC	DOCvsVEH	GO:0044218	GO:0044218, other organism cell membrane	17	2	0.11	0.00547	NM_001124391.1,XM_021611950.2
CC	DOCvsVEH	GO:0031905	GO:0031905, early endosome lumen	19	2	0.12	0.00682	XM_036945367.1,XM_036945369.1
CC	DOCvsVEH	GO:0035976	GO:0035976, transcription factor AP-1 complex	22	2	0.14	0.0091	XM_021611392.2,XM_036976355.1
CC	DOCvsVEH	GO:0005589	GO:0005589, collagen type VI trimer	23	2	0.15	0.00992	XM_036966987.1,XM_036966988.1
CC	DOCvsVEH	GO:0031232	GO:0031232, extrinsic component of external side of plasma membrane	24	2	0.16	0.01077	NM_001124391.1,XM_021611950.2
CC	DOCvsVEH	GO:0005704	GO:0005704, polytene chromosome band	33	2	0.22	0.01983	XM_021618139.2,XM_021618144.2
CC	DOCvsVEH	GO:0031080	GO:0031080, nuclear pore outer ring	37	2	0.24	0.02459	XM_021618139.2,XM_021618144.2
CC	DOCvsVEH	GO:0044614	GO:0044614, nuclear pore cytoplasmic filaments	43	2	0.28	0.03249	XM_021618139.2,XM_021618144.2
CC	DOCvsVEH	GO:0031362	GO:0031362, anchored component of external side of plasma membrane	46	2	0.3	0.03677	XM_021606389.2,XM_021621990.2
CC	DOCvsVEH	GO:0034358	GO:0034358, plasma lipoprotein particle	48	2	0.31	0.03973	NM_001124391.1,XM_021611950.2
CC	DOCvsVEH	GO:1990712	GO:1990712, HFE-transferrin receptor complex	49	2	0.32	0.04125	XM_036945367.1,XM_036945369.1
CC	DOCvsVEH	GO:0044613	GO:0044613, nuclear pore central transport channel	53	2	0.35	0.04752	XM_021618139.2,XM_021618144.2
MF	DOCvsVEH	GO:0043168	GO:0043168, anion binding	7062	63	46.06	0.00167	NM_001124336.1,NM_001124358.2,NM_001124391.1,XM_021556276.2,XM_021556506.2,XM_021558779.2,XM_021560156.2,XM_021564926.2,XM_021565372.2,XM_021569055.2,XM_021572500.2,XM_021572677.2,XM_021582381.2,XM_021584803.2,XM_021586648.2,XM_021589111.2,XM_021589576.2,XM_021589591.2,XM_021598855.2,XM_021603963.2,XM_021606240.2,XM_021611950.2,XM_021612125.2,XM_021613898.2,XM_021617344.2,XM_021618591.2,XM_036933…
MF	DOCvsVEH	GO:0019900	GO:0019900, kinase binding	4830	34	31.5	0.00344	NM_001124179.1,NM_001124391.1,XM_021560223.2,XM_021563126.2,XM_021565372.2,XM_021569055.2,XM_021580548.2,XM_021583220.2,XM_021589140.2,XM_021589862.2,XM_021591151.2,XM_021592920.2,XM_021611950.2,XM_021612125.2,XM_021618907.2,XM_021624222.2,XM_021624509.2,XM_036934296.1,XM_036934722.1,XM_036937359.1,XM_036941426.1,XM_036950050.1,XM_036953038.1,XM_036956193.1,XM_036957802.1,XM_036958800.1,XM_036960…
MF	DOCvsVEH	GO:0008201	GO:0008201, heparin binding	568	14	3.7	2.7e-05	NM_001124391.1,XM_021556276.2,XM_021572677.2,XM_021582381.2,XM_021611950.2,XM_036935180.1,XM_036949172.1,XM_036950973.1,XM_036958703.1,XM_036970313.1,XM_036977002.1,XM_036983086.1,XM_036983087.1,XM_036988115.1
MF	DOCvsVEH	GO:0004252	GO:0004252, serine-type endopeptidase activity	264	8	1.72	0.00038	NM_001124391.1,XM_021575829.2,XM_021580565.2,XM_021611753.2,XM_021611950.2,XM_036933232.1,XM_036949212.1,XM_036979757.1
MF	DOCvsVEH	GO:0004197	GO:0004197, cysteine-type endopeptidase activity	430	8	2.8	0.01249	XM_021597240.2,XM_021605550.2,XM_021609874.2,XM_036947583.1,XM_036949721.1,XM_036965699.1,XM_036967478.1,XM_036987824.1
MF	DOCvsVEH	GO:0000979	GO:0000979, RNA polymerase II core promoter sequence-specific DNA binding	116	6	0.76	0.00012	XM_021564923.2,XM_021575444.2,XM_021589862.2,XM_021611392.2,XM_021624196.2,XM_036976355.1
MF	DOCvsVEH	GO:0005201	GO:0005201, extracellular matrix structural constituent	319	6	2.08	0.02449	NM_001124177.1,NM_001124207.1,XM_021576949.2,XM_036935180.1,XM_036965344.1,XM_036977002.1
MF	DOCvsVEH	GO:0004843	GO:0004843, thiol-dependent deubiquitinase	378	6	2.47	0.03863	XM_021609874.2,XM_036947583.1,XM_036949721.1,XM_036965699.1,XM_036967478.1,XM_036987824.1
MF	DOCvsVEH	GO:0048407	GO:0048407, platelet-derived growth factor binding	55	5	0.36	3.1e-05	NM_001124177.1,NM_001124207.1,XM_036966987.1,XM_036966988.1,XM_036977002.1
MF	DOCvsVEH	GO:0001968	GO:0001968, fibronectin binding	146	5	0.95	0.00279	NM_001124391.1,XM_021563126.2,XM_021611950.2,XM_036955421.1,XM_036958703.1
MF	DOCvsVEH	GO:0005522	GO:0005522, profilin binding	96	4	0.63	0.00369	XM_036934296.1,XM_036951545.1,XM_036978109.1,XM_036978968.1
MF	DOCvsVEH	GO:0004867	GO:0004867, serine-type endopeptidase inhibitor activity	138	4	0.9	0.01299	NM_001124386.1,NM_001124397.1,XM_036949172.1,XM_036977678.1
MF	DOCvsVEH	GO:0020037	GO:0020037, heme binding	199	4	1.3	0.04201	NM_001124386.1,XM_021608647.2,XM_021611217.2,XM_036977678.1
MF	DOCvsVEH	GO:0047277	GO:0047277, globoside alpha-N-acetylgalactosaminyltransferase activity	19	3	0.12	0.00025	XM_036945564.1,XM_036945565.1,XM_036956804.1
MF	DOCvsVEH	GO:0070403	GO:0070403, NAD+ binding	43	3	0.28	0.0028	NM_001124336.1,XM_036941735.1,XM_036955537.1
MF	DOCvsVEH	GO:0048406	GO:0048406, nerve growth factor binding	70	3	0.46	0.01091	XM_021606389.2,XM_021621990.2,XM_021625607.2
MF	DOCvsVEH	GO:0005031	GO:0005031, tumor necrosis factor-activated receptor activity	77	3	0.5	0.0141	XM_021606389.2,XM_021621990.2,XM_021625607.2
MF	DOCvsVEH	GO:0042809	GO:0042809, vitamin D receptor binding	82	3	0.53	0.01667	XM_021595466.2,XM_036967463.1,XM_036970655.1
MF	DOCvsVEH	GO:0031210	GO:0031210, phosphatidylcholine binding	93	3	0.61	0.02319	XM_021584803.2,XM_021589576.2,XM_036964935.1
MF	DOCvsVEH	GO:0004115	GO:0004115, 3',5'-cyclic-AMP phosphodiesterase activity	101	3	0.66	0.02867	XM_021613201.2,XM_036959123.1,XM_036981521.1
MF	DOCvsVEH	GO:0042800	GO:0042800, histone methyltransferase activity (H3-K4 specific)	115	3	0.75	0.03978	XM_036952501.1,XM_036966414.1,XM_036982745.1
MF	DOCvsVEH	GO:0017134	GO:0017134, fibroblast growth factor binding	121	3	0.79	0.04512	XM_036952092.1,XM_036963707.1,XM_036970313.1
MF	DOCvsVEH	GO:0000340	GO:0000340, RNA 7-methylguanosine cap binding	126	3	0.82	0.04982	XM_021572626.2,XM_036978109.1,XM_036978968.1
MF	DOCvsVEH	GO:1904854	GO:1904854, proteasome core complex binding	8	2	0.05	0.00116	NM_001124391.1,XM_021611950.2
MF	DOCvsVEH	GO:0045569	GO:0045569, TRAIL binding	13	2	0.08	0.00315	XM_021606389.2,XM_021621990.2
MF	DOCvsVEH	GO:0016493	GO:0016493, C-C chemokine receptor activity	20	2	0.13	0.00746	XM_021590079.2,XM_021592920.2
MF	DOCvsVEH	GO:0019865	GO:0019865, immunoglobulin binding	24	2	0.16	0.01065	NM_001124386.1,XM_036977678.1
MF	DOCvsVEH	GO:0061752	GO:0061752, telomeric repeat-containing RNA binding	25	2	0.16	0.01152	XM_021565939.2,XM_036955116.1
MF	DOCvsVEH	GO:0070728	GO:0070728, leucine binding	25	2	0.16	0.01152	XM_036955537.1,XM_036959849.1
MF	DOCvsVEH	GO:0004720	GO:0004720, protein-lysine 6-oxidase activity	26	2	0.17	0.01243	XM_036947987.1,XM_036955421.1
MF	DOCvsVEH	GO:0043533	GO:0043533, inositol 1,3,4,5 tetrakisphosphate binding	39	2	0.25	0.02681	XM_021558779.2,XM_021564926.2
MF	DOCvsVEH	GO:0098505	GO:0098505, G-rich strand telomeric DNA binding	40	2	0.26	0.0281	XM_021565939.2,XM_021598825.2
MF	DOCvsVEH	GO:0050692	GO:0050692, DNA binding domain binding	41	2	0.27	0.02942	XM_036967463.1,XM_036990277.1
MF	DOCvsVEH	GO:1990405	GO:1990405, protein antigen binding	44	2	0.29	0.03351	NM_001124391.1,XM_021611950.2
MF	DOCvsVEH	GO:0019855	GO:0019855, calcium channel inhibitor activity	51	2	0.33	0.04385	NM_001124386.1,XM_036977678.1
MF	DOCvsVEH	GO:0036122	GO:0036122, BMP binding	54	2	0.35	0.0486	XM_021609867.2,XM_036988115.1
BP	DOCEPLEvsDOC	GO:0016310	GO:0016310, phosphorylation	11424	92	73.66	3.7e-16	NM_001124254.1,NM_001160497.1,NM_001165042.1,XM_021557683.2,XM_021559948.2,XM_021560043.2,XM_021560387.2,XM_021561787.2,XM_021564806.2,XM_021566114.2,XM_021566566.2,XM_021567765.2,XM_021568424.2,XM_021569057.2,XM_021569365.2,XM_021572058.2,XM_021575569.2,XM_021576252.2,XM_021578434.2,XM_021579335.2,XM_021579753.2,XM_021579792.2,XM_021582280.2,XM_021583320.2,XM_021585458.2,XM_021586142.2,XM_021587…
BP	DOCEPLEvsDOC	GO:0006351	GO:0006351, transcription, DNA-templated	15688	81	101.15	0.04371	XM_021557683.2,XM_021559483.2,XM_021561546.2,XM_021562960.2,XM_021566033.2,XM_021566114.2,XM_021569144.2,XM_021569175.2,XM_021569532.2,XM_021571033.2,XM_021572535.2,XM_021582832.2,XM_021584322.2,XM_021585458.2,XM_021588009.2,XM_021589895.2,XM_021591228.2,XM_021593068.2,XM_021596532.2,XM_021598892.2,XM_021599037.2,XM_021600481.2,XM_021603148.2,XM_021603735.2,XM_021603926.2,XM_021607132.2,XM_021607…
BP	DOCEPLEvsDOC	GO:0034220	GO:0034220, ion transmembrane transport	4949	67	31.91	0.007	NM_001124577.1,NM_001136097.1,NM_001165042.1,XM_021560387.2,XM_021561140.2,XM_021561546.2,XM_021563077.2,XM_021563583.2,XM_021563640.2,XM_021565504.2,XM_021566114.2,XM_021566566.2,XM_021567247.2,XM_021568424.2,XM_021570329.2,XM_021576516.2,XM_021576606.2,XM_021577543.2,XM_021577848.2,XM_021579335.2,XM_021585458.2,XM_021586142.2,XM_021596779.2,XM_021597203.2,XM_021597765.2,XM_021597963.2,XM_021598…
BP	DOCEPLEvsDOC	GO:0042981	GO:0042981, regulation of apoptotic process	8206	55	52.91	0.00255	NM_001124358.2,NM_001160497.1,XM_021558522.2,XM_021561140.2,XM_021566114.2,XM_021566566.2,XM_021575569.2,XM_021576606.2,XM_021577478.2,XM_021578434.2,XM_021579792.2,XM_021587714.2,XM_021589282.2,XM_021591228.2,XM_021597243.2,XM_021597600.2,XM_021598892.2,XM_021599037.2,XM_021600481.2,XM_021603148.2,XM_021609407.2,XM_021611282.2,XM_021612540.2,XM_021612666.2,XM_021620132.2,XM_021621814.2,XM_021621…
BP	DOCEPLEvsDOC	GO:0009150	GO:0009150, purine ribonucleotide metabolic process	2195	47	14.15	5.8e-08	NM_001165042.1,XM_021559948.2,XM_021560043.2,XM_021561787.2,XM_021564806.2,XM_021566131.2,XM_021567765.2,XM_021568424.2,XM_021569365.2,XM_021572058.2,XM_021576252.2,XM_021576516.2,XM_021579335.2,XM_021579753.2,XM_021579792.2,XM_021582280.2,XM_021583320.2,XM_021586142.2,XM_021587076.2,XM_021597203.2,XM_021597600.2,XM_021597765.2,XM_021597963.2,XM_021598670.2,XM_021602860.2,XM_021604414.2,XM_021606…
BP	DOCEPLEvsDOC	GO:0006508	GO:0006508, proteolysis	6746	38	43.5	0.00521	NM_001124358.2,XM_021559483.2,XM_021571033.2,XM_021572417.2,XM_021579792.2,XM_021591228.2,XM_021597243.2,XM_021597600.2,XM_021598871.2,XM_021603148.2,XM_021605438.2,XM_021607132.2,XM_021613164.2,XM_021623299.2,XM_036937191.1,XM_036940950.1,XM_036941025.1,XM_036945275.1,XM_036956652.1,XM_036957590.1,XM_036960860.1,XM_036961065.1,XM_036961599.1,XM_036963828.1,XM_036965000.1,XM_036965289.1,XM_036965…
BP	DOCEPLEvsDOC	GO:0009205	GO:0009205, purine ribonucleoside triphosphate metabolic process	1137	37	7.33	1.9e-12	NM_001165042.1,XM_021559948.2,XM_021560043.2,XM_021561787.2,XM_021568424.2,XM_021569365.2,XM_021572058.2,XM_021576252.2,XM_021579335.2,XM_021579753.2,XM_021579792.2,XM_021582280.2,XM_021583320.2,XM_021586142.2,XM_021587076.2,XM_021597203.2,XM_021597765.2,XM_021598670.2,XM_021604414.2,XM_021606124.2,XM_021606473.2,XM_021607132.2,XM_021608668.2,XM_021609065.2,XM_021613936.2,XM_021614143.2,XM_021618…
BP	DOCEPLEvsDOC	GO:0009167	GO:0009167, purine ribonucleoside monophosphate metabolic process	1118	34	7.21	4.7e-10	NM_001165042.1,XM_021559948.2,XM_021560043.2,XM_021561787.2,XM_021567765.2,XM_021568424.2,XM_021569365.2,XM_021572058.2,XM_021576252.2,XM_021579335.2,XM_021579753.2,XM_021579792.2,XM_021582280.2,XM_021583320.2,XM_021586142.2,XM_021587076.2,XM_021597203.2,XM_021597765.2,XM_021598670.2,XM_021604414.2,XM_021606124.2,XM_021606473.2,XM_021608668.2,XM_021609065.2,XM_021613936.2,XM_021614143.2,XM_021618…
BP	DOCEPLEvsDOC	GO:0022900	GO:0022900, electron transport chain	491	27	3.17	0.00358	XM_021559948.2,XM_021560043.2,XM_021561787.2,XM_021563077.2,XM_021568424.2,XM_021569365.2,XM_021572058.2,XM_021576252.2,XM_021577478.2,XM_021579753.2,XM_021579792.2,XM_021582280.2,XM_021583320.2,XM_021586142.2,XM_021587076.2,XM_021598670.2,XM_021604414.2,XM_021606473.2,XM_021608309.2,XM_021609065.2,XM_021612540.2,XM_021613936.2,XM_021614143.2,XM_021618887.2,XM_021622252.2,XM_021623638.2,XM_036986…
BP	DOCEPLEvsDOC	GO:1902600	GO:1902600, proton transmembrane transport	456	25	2.94	3.5e-05	NM_001165042.1,XM_021563077.2,XM_021566114.2,XM_021568424.2,XM_021577543.2,XM_021579335.2,XM_021585458.2,XM_021586142.2,XM_021597203.2,XM_021597765.2,XM_021598670.2,XM_021604414.2,XM_021604805.2,XM_021606124.2,XM_021606473.2,XM_021608309.2,XM_021608668.2,XM_021609065.2,XM_021623638.2,XM_036941971.1,XM_036954167.1,XM_036969930.1,XM_036972294.1,XM_036976497.1,XM_036989318.1
BP	DOCEPLEvsDOC	GO:0006839	GO:0006839, mitochondrial transport	1014	24	6.54	0.00635	NM_001165042.1,XM_021557185.2,XM_021561140.2,XM_021561200.2,XM_021568424.2,XM_021570329.2,XM_021576516.2,XM_021576606.2,XM_021577543.2,XM_021579335.2,XM_021587714.2,XM_021597765.2,XM_021597963.2,XM_021604805.2,XM_021606473.2,XM_021609065.2,XM_021613164.2,XM_021621814.2,XM_036940950.1,XM_036941971.1,XM_036972294.1,XM_036975970.1,XM_036982283.1,XM_036986998.1
BP	DOCEPLEvsDOC	GO:0016311	GO:0016311, dephosphorylation	2515	18	16.22	0.04381	XM_021557683.2,XM_021562960.2,XM_021567765.2,XM_021576338.2,XM_021585458.2,XM_021589282.2,XM_021612221.2,XM_036949248.1,XM_036949256.1,XM_036954167.1,XM_036955047.1,XM_036955235.1,XM_036965456.1,XM_036967123.1,XM_036968146.1,XM_036974527.1,XM_036989318.1,XM_036990081.1
BP	DOCEPLEvsDOC	GO:0051051	GO:0051051, negative regulation of transport	2446	16	15.77	0.00629	XM_021561140.2,XM_021567901.2,XM_021572535.2,XM_021585458.2,XM_021587714.2,XM_021599471.2,XM_021603261.2,XM_021620132.2,XM_021621814.2,XM_036940950.1,XM_036960072.1,XM_036965289.1,XM_036965456.1,XM_036968698.1,XM_036978969.1,XM_036981916.1
BP	DOCEPLEvsDOC	GO:0006874	GO:0006874, cellular calcium ion homeostasis	1803	16	11.63	0.0497	XM_021565504.2,XM_021577848.2,XM_021583529.2,XM_021587714.2,XM_021607661.2,XM_021620132.2,XM_021623887.2,XM_036934561.1,XM_036947614.1,XM_036955235.1,XM_036960380.1,XM_036961937.1,XM_036963325.1,XM_036965289.1,XM_036968800.1,XM_036978994.1
BP	DOCEPLEvsDOC	GO:0016999	GO:0016999, antibiotic metabolic process	382	15	2.46	3.3e-07	XM_021560043.2,XM_021566131.2,XM_021569365.2,XM_021575991.2,XM_021577478.2,XM_021579792.2,XM_021582280.2,XM_021587076.2,XM_021591228.2,XM_021597600.2,XM_021612540.2,XM_021616545.2,XM_021617942.2,XM_021623671.2,XM_036940666.1
BP	DOCEPLEvsDOC	GO:0042063	GO:0042063, gliogenesis	2320	14	14.96	0.02536	XM_021569995.2,XM_021602311.2,XM_021607268.2,XM_021611282.2,XM_021611388.2,XM_021613007.2,XM_021620132.2,XM_036933273.1,XM_036943918.1,XM_036945129.1,XM_036952507.1,XM_036969767.1,XM_036975759.1,XM_036984238.1
BP	DOCEPLEvsDOC	GO:0070588	GO:0070588, calcium ion transmembrane transport	1360	13	8.77	0.01809	XM_021563640.2,XM_021565504.2,XM_021566114.2,XM_021577848.2,XM_021612666.2,XM_021623887.2,XM_036934561.1,XM_036947614.1,XM_036961937.1,XM_036963635.1,XM_036966779.1,XM_036978994.1,XM_036981916.1
BP	DOCEPLEvsDOC	GO:0071383	GO:0071383, cellular response to steroid hormone stimulus	1601	12	10.32	0.00052	XM_021561200.2,XM_021564871.2,XM_021579414.2,XM_021612666.2,XM_036941025.1,XM_036954167.1,XM_036965456.1,XM_036967384.1,XM_036971050.1,XM_036982198.1,XM_036989318.1,XM_036990520.1
BP	DOCEPLEvsDOC	GO:0042407	GO:0042407, cristae formation	76	11	0.49	2.7e-12	NM_001165042.1,NM_001165099.1,XM_021579335.2,XM_021583529.2,XM_021597765.2,XM_021598871.2,XM_021598953.2,XM_021606473.2,XM_036941971.1,XM_036969108.1,XM_036972294.1
BP	DOCEPLEvsDOC	GO:0006099	GO:0006099, tricarboxylic acid cycle	166	11	1.07	1.3e-08	XM_021560043.2,XM_021566131.2,XM_021569365.2,XM_021575991.2,XM_021582280.2,XM_021587076.2,XM_021597600.2,XM_021616545.2,XM_021617942.2,XM_021623671.2,XM_036940666.1
BP	DOCEPLEvsDOC	GO:0006101	GO:0006101, citrate metabolic process	193	11	1.24	6.3e-08	XM_021560043.2,XM_021566131.2,XM_021569365.2,XM_021575991.2,XM_021582280.2,XM_021587076.2,XM_021597600.2,XM_021616545.2,XM_021617942.2,XM_021623671.2,XM_036940666.1
BP	DOCEPLEvsDOC	GO:0009168	GO:0009168, purine ribonucleoside monophosphate biosynthetic process	429	11	2.77	0.00013	NM_001165042.1,XM_021568424.2,XM_021579335.2,XM_021597203.2,XM_021597765.2,XM_021606124.2,XM_021606473.2,XM_021608668.2,XM_021609065.2,XM_036941971.1,XM_036972294.1
BP	DOCEPLEvsDOC	GO:0015986	GO:0015986, ATP synthesis coupled proton transport	65	11	0.42	0.00089	NM_001165042.1,XM_021568424.2,XM_021579335.2,XM_021597203.2,XM_021597765.2,XM_021606124.2,XM_021606473.2,XM_021608668.2,XM_021609065.2,XM_036941971.1,XM_036972294.1
BP	DOCEPLEvsDOC	GO:0071346	GO:0071346, cellular response to interferon-gamma	827	11	5.33	0.00182	NM_001124254.1,XM_021557450.2,XM_021564871.2,XM_021623917.2,XM_036937824.1,XM_036952013.1,XM_036952014.1,XM_036952017.1,XM_036966779.1,XM_036973400.1,XM_036975653.1
BP	DOCEPLEvsDOC	GO:0032411	GO:0032411, positive regulation of transporter activity	629	10	4.06	0.04981	XM_021560387.2,XM_021565504.2,XM_021566114.2,XM_021566566.2,XM_021585458.2,XM_021609407.2,XM_036952904.1,XM_036960072.1,XM_036962812.1,XM_036978994.1
BP	DOCEPLEvsDOC	GO:0006942	GO:0006942, regulation of striated muscle contraction	554	9	3.57	0.00711	XM_021560387.2,XM_021565504.2,XM_021609217.2,XM_036952904.1,XM_036954167.1,XM_036963325.1,XM_036968800.1,XM_036978994.1,XM_036989318.1
BP	DOCEPLEvsDOC	GO:0002757	GO:0002757, immune response-activating signal transduction	1567	9	10.1	0.01933	XM_021566033.2,XM_021571033.2,XM_021611388.2,XM_021623917.2,XM_036936702.1,XM_036950235.1,XM_036965289.1,XM_036973177.1,XM_036978969.1
BP	DOCEPLEvsDOC	GO:0042776	GO:0042776, mitochondrial ATP synthesis coupled proton transport	35	8	0.23	5.6e-11	NM_001165042.1,XM_021568424.2,XM_021579335.2,XM_021597765.2,XM_021606473.2,XM_021609065.2,XM_036941971.1,XM_036972294.1
BP	DOCEPLEvsDOC	GO:0032981	GO:0032981, mitochondrial respiratory chain complex I assembly	138	8	0.89	3.6e-06	XM_021572058.2,XM_021579753.2,XM_021603677.2,XM_021614143.2,XM_021618887.2,XM_021622252.2,XM_036951003.1,XM_036986786.1
BP	DOCEPLEvsDOC	GO:0006094	GO:0006094, gluconeogenesis	408	8	2.63	0.0001	XM_021600481.2,XM_021607445.2,XM_021617942.2,XM_021623671.2,XM_036940666.1,XM_036947297.1,XM_036960380.1,XM_036986998.1
BP	DOCEPLEvsDOC	GO:0006122	GO:0006122, mitochondrial electron transport, ubiquinol to cytochrome c	48	7	0.31	2.6e-08	XM_021559948.2,XM_021561787.2,XM_021568424.2,XM_021579792.2,XM_021583320.2,XM_021609065.2,XM_021613936.2
BP	DOCEPLEvsDOC	GO:0006107	GO:0006107, oxaloacetate metabolic process	54	7	0.35	6e-08	XM_021566131.2,XM_021607445.2,XM_021616545.2,XM_021617942.2,XM_021623671.2,XM_036940666.1,XM_036960380.1
BP	DOCEPLEvsDOC	GO:0070125	GO:0070125, mitochondrial translational elongation	161	7	1.04	9.1e-05	NM_001171863.1,XM_021560379.2,XM_021566756.2,XM_021589683.2,XM_021621815.2,XM_036972347.1,XM_036981734.1
BP	DOCEPLEvsDOC	GO:0070126	GO:0070126, mitochondrial translational termination	165	7	1.06	0.00011	NM_001171863.1,XM_021560379.2,XM_021566756.2,XM_021589683.2,XM_021621815.2,XM_036972347.1,XM_036981734.1
BP	DOCEPLEvsDOC	GO:0070301	GO:0070301, cellular response to hydrogen peroxide	465	7	3	0.01729	NM_001124358.2,XM_021564871.2,XM_021577478.2,XM_036941747.1,XM_036965456.1,XM_036971355.1,XM_036987491.1
BP	DOCEPLEvsDOC	GO:0046686	GO:0046686, response to cadmium ion	412	7	2.66	0.02104	XM_021563077.2,XM_021564871.2,XM_021597409.2,XM_021612540.2,XM_036943918.1,XM_036960380.1,XM_036965456.1
BP	DOCEPLEvsDOC	GO:0033138	GO:0033138, positive regulation of peptidyl-serine phosphorylation	496	7	3.2	0.04325	XM_021560387.2,XM_021566114.2,XM_036941025.1,XM_036943918.1,XM_036952904.1,XM_036956172.1,XM_036981916.1
[truncated: 3,900 more rows]

## Sheet: KEGG Downregulated
Group	Term	Count	%	PValue	Genes	Fold Enrichment	FDR
[truncated: 39 more rows]
