# Supplementary material for: Rainbow Trout (Oncorhynchus mykiss) Pre-Smolts Treated with 11-Deoxycorticosterone Regulate Liver Carbohydrate Metabolism and Gill Osmoregulation
Source: Int J Mol Sci. 2025 Apr 15;26(8):3725. doi: 10.3390/ijms26083725 (PMC12028339; doi:10.3390/ijms26083725)
Supplement: Supplementary file 1 [file ijms-26-03725-s001.zip › Table S3.xlsx]

## Sheet: DOCvsVEH
ID	log2FoldChange	padj	All	ID	log2FoldChange	padj
XM_036989433.1	26.9358	6.09065e-05	1660	XM_036944848.1	-24.0663	0.000605732
XM_021622049.2	25.7512	0.000167229	Up	XR_005040442.1	-23.9703	0.000648331
XM_036942010.1	25.4176	2.12358e-09	1095	XM_036990357.1	-23.3397	6.83269e-14
XM_021591294.2	25.3109	0.00024243	Down	XR_005038024.1	-23.2777	0.00106593
XM_021617725.2	25.0783	1.6589e-05	565	XM_036946388.1	-23.1457	0.00117025
XM_021588202.2	24.8125	0.000355997		XM_036974995.1	-23.1052	1.8807e-16
XM_036986240.1	24.3663	0.000497052		XR_005035675.1	-23.0477	0.00024243
XR_005037676.1	24.35	0.000502127		XM_036963476.1	-22.9108	1.79866e-18
XM_021589999.2	24.2908	0.000517069		XM_036958800.1	-22.8693	7.84551e-05
XM_036947859.1	24.0078	0.000632469		XM_021575817.2	-22.3855	3.2491e-09
XM_036962338.1	23.9369	1.69947e-05		XR_002473565.2	-22.3792	0.00197567
XM_036961243.1	23.8079	6.40936e-05		XM_036947583.1	-22.3672	0.00198988
XM_036956799.1	23.7912	9.79143e-06		XM_036960582.1	-22.2983	0.000395117
XM_036951540.1	23.7256	6.42563e-05		XR_005039990.1	-22.2642	0.00213364
XM_036983017.1	23.676	0.000800571		XM_036981536.1	-22.1814	0.00224634
XM_036982001.1	23.6418	1.68487e-06		XM_021618139.2	-22.1671	1.79866e-18
XM_036961937.1	23.6149	0.000838954		XM_036981521.1	-22.1593	0.00227084
XM_036948526.1	23.5148	8.05146e-13		XM_036934433.1	-22.1103	3.75208e-13
XM_036970153.1	23.4924	0.000237418		XM_036934296.1	-22.0915	0.002378
XM_021569130.2	23.4918	2.60449e-08		XM_036973358.1	-22.0812	1.63728e-12
XM_036964780.1	23.3599	0.00027357		XM_036975158.1	-22.0221	0.000535739
XR_005036426.1	23.3115	0.00104625		XM_036947829.1	-22.0107	0.000418089
XM_021566114.2	23.3064	0.00104671		XM_036968999.1	-21.8747	0.00277972
XM_021571569.2	23.2261	1.46599e-11		XM_021575690.2	-21.8746	1.1467e-07
XM_036933273.1	23.2109	0.000366681		XM_036951545.1	-21.8032	1.15701e-09
XM_036979172.1	23.1587	8.49159e-13		XM_036952647.1	-21.7837	0.00294895
XR_005036292.1	23.1519	8.75698e-17		XM_036981043.1	-21.6133	0.00149541
XM_036965720.1	23.1359	0.00117817		XM_036957629.1	-21.6124	7.41541e-13
XR_005052803.1	22.245	2.23443e-11		XM_021567908.2	-21.564	0.000906135
XM_036943546.1	22.1034	0.00235988		XM_036939911.1	-21.5236	9.27872e-06
XM_021609435.2	21.9171	3.97471e-11		XM_036966414.1	-21.4759	3.90607e-08
XM_036986759.1	21.6423	1.00224e-11		XM_036985682.1	-21.31	3.06842e-06
XM_036948292.1	21.2398	0.000455852		XM_036963821.1	-21.3019	2.02949e-07
XM_036945656.1	20.0795	0.00879446		XM_036941828.1	-21.1642	0.00445177
XM_036981594.1	19.4001	3.76896e-08		XM_021558436.2	-21.1165	0.00458284
XM_036982284.1	19.0614	0.0157196		XM_036936463.1	-21.0221	0.000492492
XM_021614780.2	17.1037	0.0474142		XM_021599612.2	-20.9796	0.000646241
XM_036949824.1	15.2233	1.49422e-07		XM_036970655.1	-20.9116	1.11565e-05
XM_036948812.1	12.6547	4.9098e-10		XM_036963420.1	-20.881	0.000679689
XM_036973002.1	12.6547	4.9098e-10		XM_036982745.1	-20.8171	7.88857e-07
XM_021571032.2	12.2513	6.30258e-09		XM_036971163.1	-20.1953	6.93495e-09
XM_021572683.2	11.989	3.34019e-06		XM_036974519.1	-20.1684	4.80256e-06
XM_036972962.1	11.9607	0.00327092		XM_036956978.1	-20.1064	1.10187e-05
XR_005038678.1	11.8824	3.04263e-10		XM_021613529.2	-19.9786	7.23338e-09
XM_021617761.2	11.6221	0.0360095		XM_036956833.1	-19.7331	0.000116761
XM_036972157.1	11.3783	0.0146067		XM_036945369.1	-19.1337	0.0150374
XM_036938007.1	11.3284	4.03704e-08		XM_021570857.2	-18.8607	3.5481e-05
XM_036947307.1	11.2206	8.63091e-05		XM_036952670.1	-18.6008	0.0023272
XM_021571728.2	11.1588	0.0104656		XM_036956804.1	-18.0528	0.00288324
XM_036986920.1	10.9262	2.49488e-07		XM_021560545.2	-17.9463	0.000563652
XM_036939039.1	10.8981	0.00178516		XM_036953216.1	-17.4522	0.0064586
XM_036983737.1	10.7611	0.00326903		XR_005034301.1	-16.9504	0.047219
XM_036953055.1	10.6587	0.000732033		XM_036970313.1	-16.4762	0.0155205
XM_036964136.1	10.3839	2.04754e-05		XM_021611392.2	-12.3757	1.32394e-08
XM_036968800.1	10.3239	3.4584e-07		XM_036989532.1	-11.7664	4.49444e-08
XM_036945996.1	10.2047	0.00215685		XR_005034724.1	-11.5665	0.000648646
XM_036981263.1	10.1882	0.00194733		XM_021564618.2	-11.405	1.6589e-05
XM_036965830.1	10.1621	0.00114234		XR_005041357.1	-11.0451	1.7096e-07
XM_036942257.1	10.1482	0.0218365		XM_021617342.2	-10.7905	1.57562e-09
XM_036936259.1	10.131	0.0132049		XM_036978474.1	-10.7551	0.0151214
XM_036954759.1	10.1285	1.6589e-05		XM_036962170.1	-10.7247	0.0324389
XR_005053135.1	10.0647	0.00223887		XR_005037992.1	-10.6644	0.000222293
XM_021623749.2	10.0426	0.0301333		XM_021623529.2	-10.6216	8.44198e-09
XM_036943918.1	9.99516	0.00973489		XM_036975045.1	-10.5593	0.000507221
XM_021557644.2	9.94844	0.0018786		XM_021564687.2	-10.4758	0.0106828
XR_005051852.1	9.91096	0.00117025		XM_036979757.1	-10.3912	0.00456905
XM_036971726.1	9.85091	0.00509332		XM_021604750.2	-10.3728	0.00177955
XM_036958904.1	9.7962	0.00146915		XM_036980732.1	-10.2484	7.47368e-06
XM_036964923.1	9.79038	0.0243886		XM_036989920.1	-10.1768	0.0167872
XM_036971944.1	9.78304	0.0167531		XM_036946581.1	-10.1284	0.046833
XM_021614698.2	9.76167	0.00384221		XM_021612012.2	-10.123	0.0017051
XM_036956255.1	9.74639	5.92902e-05		XM_036951564.1	-9.90444	0.00569046
XM_036944662.1	9.74111	0.0137606		XM_036945958.1	-9.88819	4.09481e-07
XM_036960241.1	9.72757	0.000125785		XM_021618907.2	-9.84618	3.76753e-05
XM_036969492.1	9.67438	0.00192875		XM_021572626.2	-9.84128	0.0486069
XM_036943570.1	9.66031	0.00125685		XM_036977002.1	-9.82214	0.0155205
XM_021567389.2	9.62647	0.0491115		XM_036954231.1	-9.73835	0.000125133
XM_036936688.1	9.62468	0.0378086		XM_021624222.2	-9.6932	0.000623486
XM_036969927.1	9.5079	1.87807e-05		XM_021563520.2	-9.68616	0.0223582
XM_036939071.1	9.50081	0.00108117		XM_036956863.1	-9.66521	5.24715e-05
XM_021586751.2	9.45864	0.003278		XM_036956036.1	-9.65807	0.0281842
XM_036973254.1	9.43749	0.00275501		XM_036983734.1	-9.65566	0.00302599
XM_021621044.2	9.37199	0.0453266		XM_036974494.1	-9.6429	0.00453542
XM_021604678.2	9.37026	0.00194364		XM_036965068.1	-9.6299	0.0139001
XM_021618244.2	9.36543	0.0219336		XM_036937989.1	-9.62947	0.000546263
XM_036953059.1	9.33917	0.0432182		XM_021571837.2	-9.60229	1.6382e-05
XM_021565575.2	9.33192	3.78448e-05		XM_036962711.1	-9.60153	3.38443e-05
XM_036942662.1	9.31857	0.000699354		XM_036965344.1	-9.56855	0.0449529
XM_036948016.1	9.30615	0.00134936		XM_036988356.1	-9.55819	0.0328211
XM_036987097.1	9.30357	0.0431299		XM_036943446.1	-9.54858	0.0438563
XR_002470480.2	9.30282	0.00167022		XM_036977335.1	-9.53862	0.0228921
XM_036934212.1	9.28556	0.00167022		XM_036984864.1	-9.51688	0.0208878
XM_036981723.1	9.26311	6.67198e-06		XM_036938942.1	-9.50445	4.85599e-07
XM_021614147.2	9.23872	0.000492789		XM_036969771.1	-9.50148	0.00588511
XM_021598795.2	9.23116	0.0270092		XM_036968147.1	-9.50059	0.00499136
XM_021561543.2	9.22207	0.00522842		XM_021586242.2	-9.47444	7.42161e-07
XM_036979191.1	9.20596	0.0299479		XM_036960152.1	-9.46328	0.0183253
XM_036938043.1	9.17636	0.0463139		XM_021597842.2	-9.40102	0.0101895
XM_036962372.1	9.14221	0.0041497		XR_005035197.1	-9.39362	0.0496026
XM_036947647.1	9.141	0.000470116		XM_036948845.1	-9.34756	5.12134e-05
XM_021562919.2	9.11466	0.0117717		XM_036977900.1	-9.31666	0.00094722
XM_036947999.1	9.1002	0.0040352		XM_036959749.1	-9.26612	0.0032294
XM_036972996.1	9.08289	0.000333689		XM_021580354.2	-9.2479	0.026915
XM_036938559.1	9.06658	0.00240377		XM_021603963.2	-9.21579	0.00360459
XM_036964934.1	9.06287	0.00121683		XM_021594623.2	-9.19051	6.77375e-06
XM_021582832.2	9.06141	0.0122122		XR_005053142.1	-9.14588	0.00719847
XM_036953882.1	9.05945	0.00848744		XM_036953236.1	-9.1443	0.0163294
XM_036986657.1	9.05224	1.69947e-05		XM_036962936.1	-9.12098	0.021816
XM_036983412.1	9.03069	6.75007e-05		XM_036967747.1	-9.10766	0.00972401
XM_036948811.1	9.00099	1.76345e-05		XM_036949479.1	-9.08352	0.0160147
XM_036970110.1	8.97373	0.000981645		XM_021587074.2	-9.07179	0.00142092
XM_036948813.1	8.93033	2.85184e-06		XM_036952201.1	-9.05561	0.0222261
XM_036956069.1	8.92911	0.0333902		XM_036977922.1	-9.04898	0.00855344
XM_021615481.2	8.92889	0.0482402		XM_036959849.1	-9.04303	0.0316103
XM_021573969.2	8.92343	0.00557115		XM_036937542.1	-9.01447	0.0284573
XM_036956172.1	8.8418	5.98335e-05		XM_036965871.1	-9.01063	2.33655e-06
XM_021561592.2	8.84092	0.00652758		XM_036938501.1	-9.00215	0.000155578
XM_036982574.1	8.79917	0.047236		XM_021568758.2	-9.00212	0.000566723
XM_021587864.2	8.78698	0.0129004		XM_021574594.2	-8.95759	4.21794e-06
XM_021588834.2	8.78402	0.0461061		XM_036984363.1	-8.95178	2.20026e-06
XM_036959423.1	8.76738	0.00905524		XM_021572037.2	-8.9481	0.0135555
XM_036952454.1	8.76408	0.00111949		XM_021559486.2	-8.93412	0.0062501
XM_036948114.1	8.73809	0.0451534		XM_021579780.2	-8.88371	0.0280203
XM_021590672.2	8.72516	0.0173752		XM_036941646.1	-8.86902	0.0028959
XM_036983829.1	8.71555	0.000156872		XM_021557661.2	-8.85749	2.85184e-06
XM_021612209.2	8.71403	0.0304541		XM_036974964.1	-8.8405	4.11685e-06
XM_021621486.2	8.70764	0.0368373		XM_036943865.1	-8.84017	0.00196595
XM_036988111.1	8.65358	0.0484711		XM_036990277.1	-8.82818	0.0385038
XM_036947692.1	8.61485	0.0122122		XM_021622917.2	-8.8101	6.4918e-05
XM_036946022.1	8.59914	0.0308524		XM_021569021.2	-8.79542	0.0152569
XM_036962856.1	8.59611	0.00177726		XM_021565372.2	-8.79481	0.00897577
XM_021618296.2	8.59068	0.0112999		XM_036987454.1	-8.77947	0.0183253
XM_036939068.1	8.58494	1.42655e-09		XM_021618144.2	-8.77097	0.0140915
XM_036937213.1	8.58374	0.0130665		XM_036979396.1	-8.75632	0.0209441
XM_021586007.2	8.57505	3.06842e-06		XM_036968806.1	-8.7138	2.26174e-05
XM_036938979.1	8.56268	4.52356e-06		XM_036967478.1	-8.71239	0.00550713
XM_036943172.1	8.55018	0.0198683		XM_036957802.1	-8.69896	0.00607641
XM_036977876.1	8.52081	0.00104671		XM_036939060.1	-8.67545	0.00509782
XM_036973307.1	8.51226	0.000235465		XM_021618591.2	-8.65998	0.00742155
XM_021600079.2	8.48016	0.049944		XM_021563126.2	-8.65955	0.000793647
XR_005037031.1	8.47947	7.52671e-05		XM_036983519.1	-8.64602	0.0274498
XM_036974863.1	8.46372	0.00326678		XM_036969938.1	-8.62943	0.0200419
XM_036971056.1	8.45569	0.00456905		XM_036969611.1	-8.60823	0.0477526
XR_002468873.2	8.43998	0.000262683		XM_036979028.1	-8.60328	0.0093501
XM_036935458.1	8.43666	0.0368264		XM_021623949.2	-8.60099	0.0103286
XM_036972917.1	8.41874	7.25532e-05		XM_021583948.2	-8.58679	0.0177797
XM_036947269.1	8.41122	0.0231724		XM_036936015.1	-8.58367	0.000262683
XM_036957542.1	8.40516	0.0254588		XM_036986009.1	-8.57196	0.00492502
XM_021615478.2	8.40058	1.60664e-05		XM_036941732.1	-8.55327	0.000373143
XM_036962507.1	8.39326	0.0361517		XR_005052936.1	-8.53536	1.24482e-05
XM_036952249.1	8.37042	6.74559e-05		XM_021609709.2	-8.53295	0.000551735
XM_036953614.1	8.363	0.0354178		XR_005052318.1	-8.52608	1.64992e-05
XM_036986731.1	8.35692	0.0153698		XR_005037630.1	-8.51465	0.00914257
XM_021574471.2	8.3402	0.000297609		XM_021570297.2	-8.49924	6.90097e-05
XM_036947406.1	8.3172	0.00809372		XM_021580221.2	-8.4977	0.0356937
XM_036988672.1	8.30012	0.000203542		XM_036933988.1	-8.46469	6.21702e-05
XM_036939069.1	8.29845	0.00012937		XM_036978738.1	-8.45638	9.96367e-05
XM_036966565.1	8.28677	0.000597962		XM_036982673.1	-8.44535	0.0113846
XM_036963891.1	8.26298	0.0015779		XM_036933473.1	-8.43897	0.0153701
XM_021621520.2	8.26004	0.00395983		XM_036978109.1	-8.43863	0.0407459
XM_036969774.1	8.23523	0.024328		XM_036965930.1	-8.43515	1.7949e-10
XM_021576053.2	8.23165	2.64485e-05		XM_021608649.2	-8.4287	0.0362793
XM_021605700.2	8.21966	0.0456112		XM_021564926.2	-8.4281	0.0109384
XM_021558678.2	8.21188	1.15301e-05		XM_036976317.1	-8.42732	0.0328211
XM_036949953.1	8.20591	0.0163153		XR_005052372.1	-8.42377	0.000657336
XR_005035423.1	8.20529	0.000906135		XM_036952596.1	-8.41673	0.0378086
XM_036952250.1	8.19917	5.46408e-05		XM_036952304.1	-8.33601	0.00541743
XM_021559488.2	8.18485	0.00346686		XM_036984539.1	-8.33296	0.000642408
XM_036981451.1	8.1809	0.0485757		XR_002468872.2	-8.3039	0.00422004
XM_036971224.1	8.17429	0.00250812		XM_036969919.1	-8.25049	0.00135159
XM_036945975.1	8.13385	0.0406488		XR_005053295.1	-8.234	0.0114069
XM_036977580.1	8.11336	7.08384e-05		XM_036935313.1	-8.23005	0.0490157
XM_036947134.1	8.10963	0.0178668		XM_021585124.2	-8.21508	0.0132462
XM_021617816.2	8.10747	0.000989961		XR_005037994.1	-8.10888	0.000308338
XM_036940222.1	8.10251	0.0156713		XM_036943698.1	-8.09313	0.024208
XM_021591031.2	8.09228	0.0168003		XM_021563759.2	-8.06994	0.00143575
XM_036955160.1	8.09013	0.000673681		XM_036974885.1	-8.061	0.0153212
XM_036941366.1	8.08538	0.0229723		XM_036983326.1	-8.05828	0.00508919
XM_036973898.1	8.06357	0.000221992		XM_021589591.2	-8.05164	0.0318625
XM_036980166.1	8.04762	0.0100423		XM_036946919.1	-8.03033	0.0211698
XM_036964490.1	8.03011	0.0217181		XM_036984968.1	-8.02715	0.0142004
XM_036957568.1	8.0167	0.0227996		XM_036953860.1	-8.00793	0.000115429
XM_021591024.2	7.99914	0.000124182		XM_021579221.2	-8.00442	0.0153073
XM_036987359.1	7.99668	0.00111949		XM_036950034.1	-7.99594	0.0205871
XM_021607661.2	7.97757	0.0119306		XM_021612579.2	-7.98193	0.000153382
XM_021566353.2	7.95957	0.000169342		XM_021612699.2	-7.97263	0.00354847
XM_021605992.2	7.9536	0.0370388		XM_036941997.1	-7.95489	0.0451026
XM_021580171.2	7.95328	0.0351388		XM_021598825.2	-7.94115	0.0145258
XM_036949240.1	7.93733	0.0468234		XM_021607052.2	-7.92897	0.0456468
XM_036978431.1	7.91521	0.000671166		XM_021598855.2	-7.92896	0.0229876
XM_036970626.1	7.90098	0.0491115		XM_021611844.2	-7.88048	0.00341535
XM_036964037.1	7.87564	0.0244368		XM_036938621.1	-7.87717	0.0141865
XM_036947589.1	7.87048	0.000592154		XM_036963958.1	-7.85956	0.00569022
XM_036942160.1	7.85487	0.0212171		XM_021624657.2	-7.82557	0.0168003
XM_021608694.2	7.84387	0.0269814		XM_036967463.1	-7.80415	7.10439e-05
XM_036960078.1	7.82852	0.00274321		XM_036976838.1	-7.77308	0.00437897
XM_036956960.1	7.80879	0.0393255		XM_021606389.2	-7.77264	0.0466962
XM_036938403.1	7.8067	0.00613221		XM_036961017.1	-7.74899	0.0316089
XM_021557349.2	7.80098	0.00340598		XM_036945454.1	-7.74009	0.0100959
XM_036974571.1	7.79974	0.0236223		XM_036962373.1	-7.73033	0.0134741
XM_021573583.2	7.79323	0.0103682		XM_021624509.2	-7.72322	0.00037365
XM_036938292.1	7.79312	0.00244468		XM_021590887.2	-7.70384	0.00121683
XM_036973386.1	7.79177	0.00656469		XM_036951856.1	-7.68692	0.00127534
XM_021625182.2	7.76787	0.0014061		XR_005036743.1	-7.67921	0.00923047
XM_021616015.2	7.75926	0.0319572		XM_036984233.1	-7.62774	0.0343509
XM_036980003.1	7.75823	0.00609825		XM_036981569.1	-7.62731	0.0300866
XM_036975181.1	7.75582	0.00575973		XM_036950110.1	-7.62316	0.0114781
XM_036937923.1	7.74692	0.0182723		NM_001165102.1	-7.58295	0.00508919
XM_036967133.1	7.71457	0.000455852		XM_021598813.2	-7.57698	0.000535739
XM_021566226.2	7.71234	0.0211698		XM_021604341.2	-7.53516	0.0229145
XM_036968673.1	7.7031	0.000175248		XM_036965699.1	-7.51636	0.000623214
XM_021603539.2	7.69907	0.0432263		XM_021584803.2	-7.51137	0.000509755
XM_021623252.2	7.67777	0.000146213		XM_036982141.1	-7.49072	0.0211698
XM_021582828.2	7.64497	0.0113963		XR_002474985.2	-7.48807	0.000990148
XM_036935233.1	7.6424	0.000455852		XM_036933848.1	-7.44495	0.0440524
XM_036959706.1	7.64069	0.000913561		XM_021613898.2	-7.44276	0.00185301
XM_036964271.1	7.63295	0.0281335		XM_021615680.2	-7.42437	0.0212171
XM_036968641.1	7.62054	0.000793647		XR_002474387.2	-7.41934	0.00124312
XM_021585246.2	7.60886	0.00706871		XM_021621053.2	-7.39536	0.0164605
XM_036969282.1	7.5955	0.000530337		XM_021562864.2	-7.36235	0.0367154
XM_036959953.1	7.56636	0.00220217		XM_036939167.1	-7.29289	0.012074
XM_036939710.1	7.53037	0.0103119		XM_036940135.1	-7.28494	0.0104422
XM_021572306.2	7.52824	0.0231424		XM_036957813.1	-7.27821	1.76345e-05
XM_021567378.2	7.48201	0.0272038		XM_036985767.1	-7.25143	0.00708771
XM_036980143.1	7.48158	0.0334222		XM_021601781.2	-7.23541	0.00471439
XM_036975094.1	7.47641	0.0387151		XM_036955999.1	-7.20973	0.00337985
XM_021607740.2	7.44219	0.0288823		XM_036977533.1	-7.17899	0.0378086
XM_021594154.2	7.43561	0.00194364		XM_036944617.1	-7.1522	1.34392e-06
XM_021622859.2	7.4328	0.00123031		XR_002473246.2	-6.96277	0.00322681
XM_036935769.1	7.43178	0.0117424		XM_021557867.2	-6.96067	0.0491162
XR_005035898.1	7.42353	0.00118671		XM_021621990.2	-6.93182	0.00302472
XM_036934711.1	7.40027	0.0219336		XM_036950067.1	-6.92897	0.00226774
XM_021569528.2	7.38882	0.00706871		XM_036965732.1	-6.92616	0.0461919
XM_021595336.2	7.38174	0.00102736		XM_021592997.2	-6.89795	0.0321543
XM_036933594.1	7.3509	0.00340598		XM_036957660.1	-6.89374	0.00430836
XM_036975252.1	7.3386	0.00779486		XM_021624672.2	-6.89307	0.0051497
XR_005036861.1	7.3374	0.0152088		XR_005039175.1	-6.82192	0.0313062
XM_036941574.1	7.30511	0.0372192		XM_036945611.1	-6.79149	0.000906135
XM_036987317.1	7.26588	0.0371448		XM_036973978.1	-6.78355	0.0155691
XM_036976908.1	7.19902	0.00532474		XM_021613201.2	-6.7826	0.0033438
XM_021581261.2	7.18732	1.59772e-07		XM_036977538.1	-6.7475	0.00986735
XM_021562177.2	7.169	0.000517069		XM_021605308.2	-6.67007	0.00901014
XM_036933557.1	7.16541	0.0139814		XM_036939455.1	-6.66582	0.0423491
XM_036950160.1	7.16356	0.0384167		XR_002468515.2	-6.6284	2.12629e-06
XM_021572201.2	7.14864	0.0456231		XM_036944398.1	-6.57674	0.0170683
XM_021623283.2	7.08957	0.00198461		XM_036933691.1	-6.53057	0.0321543
XM_036933649.1	7.06137	0.0332244		XM_036978834.1	-6.5064	0.0241085
XM_036949486.1	7.05273	0.00194804		XM_036939989.1	-6.4168	0.0268421
XM_036937090.1	7.03821	0.00341535		XM_036956520.1	-6.4112	0.0448264
XM_036988017.1	7.03185	0.0238375		XM_021605698.2	-6.37805	3.65286e-05
XM_021609554.2	7.01445	0.0322894		XM_036975390.1	-6.28247	1.09946e-06
XM_036947083.1	6.99707	0.00141145		XM_036981171.1	-6.28165	0.000137241
XM_021567380.2	6.98927	0.00477634		XM_036952501.1	-6.24461	4.52356e-06
XM_036960372.1	6.97435	0.00712367		XM_036977577.1	-6.17993	0.0494364
XM_021610135.2	6.94069	0.00973489		XM_036959280.1	-6.17888	0.0295697
XM_021576165.2	6.88659	0.0010966		XM_036953654.1	-6.15924	0.010669
XM_036944302.1	6.84584	0.00652758		XR_002470804.2	-6.09927	0.00654094
XM_036954050.1	6.83391	0.0179649		XM_021607239.2	-6.09753	0.0334222
XM_036967454.1	6.83071	0.0209402		XM_021558779.2	-6.0612	0.0163001
XM_036967480.1	6.78095	3.38632e-08		XR_005040180.1	-6.01695	0.0222261
XM_021565522.2	6.70351	0.0087528		XM_036945446.1	-5.81975	0.0486517
XM_021622839.2	6.62692	0.0433556		XM_036947678.1	-5.70071	0.0195507
XM_021603948.2	6.58265	0.0136556		XM_036963444.1	-5.46347	0.000485017
XM_021566044.2	6.58141	3.13879e-13		XM_036941478.1	-5.39058	0.00453988
XM_036975653.1	6.54881	0.042616		XM_036984766.1	-5.30604	0.00687855
XM_036935194.1	6.52143	0.0451534		XM_036934236.1	-5.26613	0.000507221
XM_036969514.1	6.51317	0.0136556		XR_005041402.1	-5.10847	0.0066238
XM_036935553.1	6.49966	0.0137461		XM_036949330.1	-5.09773	0.000424772
XM_036955868.1	6.49181	0.00738943		NM_001124391.1	-4.84654	0.0149651
XM_021612381.2	6.42743	0.00154114		XM_036981305.1	-4.84217	0.0005768
XM_036956801.1	6.40587	0.0400182		NM_001124397.1	-4.79626	0.00968399
XM_036970004.1	6.21501	0.0171212		XR_002469391.2	-4.78674	0.0256254
XM_036942511.1	6.21285	0.00302472		XM_036950050.1	-4.77833	0.0168696
XM_036982101.1	6.19163	0.0129474		XM_021611950.2	-4.74236	0.0443617
XM_036934561.1	5.8521	0.000683955		NM_001124398.1	-4.7084	0.0153339
XM_021620589.2	5.80047	2.04264e-05		XM_021594172.2	-4.64419	0.0166634
XM_036947157.1	5.70819	5.15109e-07		XR_005035851.1	-4.58184	0.00130479
XM_021620588.2	5.70009	0.000552204		XM_036970388.1	-4.54174	0.0437353
XM_036980139.1	5.61417	0.0353998		XM_021622972.2	-4.53434	0.0142104
XM_021559366.2	5.57046	0.000336063		XM_036988136.1	-4.51817	0.00717724
XM_036972911.1	5.44916	0.000243576		XM_021624431.2	-4.46318	0.00110866
XM_036972912.1	5.41754	0.000766652		NM_001124721.2	-4.4593	0.0153518
XM_021565504.2	5.25463	7.76411e-13		NM_001124247.1	-4.4191	0.00221062
XM_036972975.1	5.19898	8.39788e-09		XM_036975307.1	-4.35077	0.0307149
XM_036968304.1	5.13358	0.00122643		XR_002475101.2	-4.33853	0.000762876
XM_036972995.1	5.00062	0.012358		XM_036987043.1	-4.25451	0.0387716
XM_021586470.2	4.89746	0.000404662		XM_021608647.2	-4.23716	0.0182756
XM_021598844.2	4.82102	0.00508919		XM_036977678.1	-4.20238	0.047527
XM_036945989.1	4.72536	0.0193437		XM_036948112.1	-4.18597	0.0279602
XM_036948979.1	4.53511	0.0015035		XM_036949721.1	-4.15437	0.0381417
XM_021609217.2	4.52789	0.019217		XM_036933258.1	-4.07346	9.77438e-06
XM_021596929.2	4.45043	0.0362261		XM_021589944.2	-4.07148	0.0233532
XM_021575354.2	4.44773	2.52762e-09		XM_036939176.1	-4.05791	0.0219052
XM_036986228.1	4.44346	0.00193257		XM_036953901.1	-4.04838	0.0451534
XM_036989530.1	4.3838	0.0169321		XM_036952248.1	-3.98949	1.42655e-09
XM_036933750.1	4.32545	0.0160137		XM_036938912.1	-3.91011	0.0218069
XM_036940577.1	4.24637	0.0121041		XR_005035571.1	-3.76808	0.0250553
XM_036968042.1	4.19611	0.0112643		XM_036951341.1	-3.6447	0.0495219
XM_021602872.2	4.10945	0.024328		XM_036966694.1	-3.61925	0.0119111
XM_036933398.1	4.03186	0.0238375		NM_001124386.1	-3.52863	0.0131899
XM_036951279.1	3.93504	0.0107808		XM_021619279.2	-3.49351	0.00603449
XM_036954391.1	3.84052	0.0216321		XM_036956791.1	-3.49149	0.0146067
NM_001124745.1	3.83844	0.0147011		XM_036957661.1	-3.41746	0.0173752
XM_036978969.1	3.8336	0.0134479		XM_036979080.1	-3.39267	0.0451534
XM_036966453.1	3.77236	0.0286155		XM_036957904.1	-3.38418	0.00210166
XM_021578088.2	3.74267	0.0437918		XM_021572216.2	-3.25636	0.0171485
XM_036953836.1	3.69991	0.0096946		XM_036974067.1	-3.15686	4.03913e-09
XM_036939000.1	3.60441	2.17799e-05		XM_036960169.1	-3.14581	9.12125e-06
XM_036947280.1	3.55521	0.00119412		XM_021566532.2	-3.13186	0.00267801
XM_036976554.1	3.54334	0.04545		XM_021613869.2	-3.07018	0.0150374
XM_036972180.1	3.52538	2.37929e-13		XM_021572235.2	-2.95369	0.0256254
XM_021573467.2	3.43101	0.0113846		NM_001124608.1	-2.93505	0.000389616
NM_001124360.1	3.37729	0.019217		XM_036974994.1	-2.93499	0.024533
XM_021579779.2	3.30034	0.00627113		XM_021577219.2	-2.89505	0.000497625
XM_021588098.2	3.16099	0.00401271		XM_036989289.1	-2.89328	0.022074
XM_021622890.2	3.15447	0.0011766		XM_021612155.2	-2.88528	0.0139388
XM_036983451.1	3.13216	0.00890291		XM_036953766.1	-2.88448	0.0245725
XM_036972221.1	3.05791	3.1414e-06		XM_021566728.2	-2.86218	0.00121837
XM_036966100.1	3.04348	0.000791508		XM_036942070.1	-2.86094	0.000143925
XM_036962601.1	3.0345	0.000543109		XM_036959907.1	-2.84427	0.0276538
XM_036986521.1	3.02099	0.0102981		XM_036933232.1	-2.81635	1.46599e-11
XM_021625408.2	2.99562	0.0193258		XM_036949212.1	-2.70245	0.0434193
XM_021612531.1	2.98489	0.00301652		XM_021565031.2	-2.68858	0.0423765
XM_036948215.1	2.93319	0.0460857		XM_036984634.1	-2.65357	0.0282719
XM_036946275.1	2.92243	0.00609447		XM_036978422.1	-2.59926	0.000906492
XM_021591058.2	2.89954	0.0491099		XM_021580809.2	-2.59093	0.00208325
XM_021571018.2	2.81972	0.0270699		XM_036964513.1	-2.58588	0.000383209
XM_021571689.2	2.69545	1.11928e-05		XM_036955116.1	-2.4758	0.0476143
XM_021617809.2	2.65463	0.0139377		XM_021576949.2	-2.44882	0.0424343
XR_005052602.1	2.60683	3.04933e-06		XM_036952092.1	-2.43337	0.0113425
NM_001124601.1	2.60093	0.000913561		XM_036935180.1	-2.42472	0.0087626
XM_036972266.1	2.54322	0.0401024		XM_036983268.1	-2.41182	3.94584e-06
XM_021600604.2	2.52025	0.0211922		XM_036960011.1	-2.41045	0.0211698
XM_036987330.1	2.51966	0.00547082		XM_036965271.1	-2.40664	0.000202404
XM_036939610.1	2.50779	0.00291394		XM_021610126.2	-2.39874	0.0435587
XM_036937543.1	2.50778	0.0456421		XM_036966410.1	-2.3753	6.13866e-10
XM_036974910.1	2.5001	0.0147816		XM_036967414.1	-2.35206	0.00744664
XM_036956713.1	2.47631	0.0197928		XM_036949172.1	-2.33429	0.0434193
XM_036966779.1	2.46465	8.00682e-06		XM_036964968.1	-2.3278	0.000175248
XM_021602597.2	2.46322	0.0148346		XR_002469838.2	-2.27139	0.0168003
XM_036975555.1	2.46064	0.0292678		XM_036966728.1	-2.26577	0.000430096
XM_036953141.1	2.45697	0.00175897		XM_021601665.2	-2.26478	0.00499745
XM_036981854.1	2.43233	0.00805324		XM_021565681.2	-2.24962	0.0497127
XM_036986428.1	2.42004	0.0460857		XM_036942829.1	-2.248	0.003463
XM_036949235.1	2.41042	0.0494364		NM_001124179.1	-2.22871	0.0152088
XM_036964334.1	2.3665	0.0274033		XM_036966610.1	-2.21518	4.86527e-07
XM_036943440.1	2.34511	0.0213959		XM_036934336.1	-2.19651	0.0301983
XM_021575808.2	2.32258	0.000336063		XM_036988115.1	-2.19282	0.0316103
XM_036955217.1	2.30478	0.0183253		XM_036985071.1	-2.18819	0.0233424
XM_021587361.2	2.29916	0.0330289		XM_021617344.2	-2.18663	3.34183e-07
XM_036939576.1	2.29785	0.022948		XM_021565939.2	-2.18462	0.0241975
XM_021585386.2	2.29594	0.0343509		XM_021556506.2	-2.17904	1.68487e-06
XM_021606124.2	2.27528	0.00233369		XM_036934722.1	-2.1633	0.00215685
XM_036951852.1	2.27431	0.00521499		XM_036959123.1	-2.14167	0.0205382
XM_036939922.1	2.27061	0.0272038		XM_021591151.2	-2.1163	9.50431e-06
XM_036954826.1	2.26997	1.82321e-09		XM_036933299.1	-2.10363	8.36891e-08
XM_036989136.1	2.25477	0.0140869		XM_036978968.1	-2.09314	0.0259675
XM_021615577.2	2.23954	3.22949e-07		XM_021557107.2	-2.06891	0.0243886
XM_021579855.2	2.22301	0.0444197		XM_036945565.1	-2.00609	0.0377209
XR_005035241.1	2.16883	0.0170496		XR_005038735.1	-2.00601	8.45115e-05
NM_001124267.1	2.1596	0.0307301		XM_036955421.1	-1.95638	0.00401271
XM_036951318.1	2.15941	0.0056686		XM_036969616.1	-1.91258	0.0127709
XM_036988434.1	2.14536	0.00942299		XM_036982437.1	-1.91247	0.043421
XM_021618056.2	2.14203	0.00858623		XM_036968292.1	-1.81536	0.0183253
XM_036966130.1	2.10929	9.5088e-19		XM_021568099.2	-1.81115	0.0210052
XM_021587698.2	2.10294	0.000520877		XM_021616122.2	-1.80747	4.49444e-08
XM_021582926.2	2.09876	0.024208		XM_036979903.1	-1.78154	0.0264883
XM_036933737.1	2.08839	0.0144592		XM_036950958.1	-1.78044	0.0338814
XM_036943738.1	2.06909	0.022765		XM_021609867.2	-1.77504	0.0277075
XM_036971012.1	2.03719	1.21824e-11		XM_036957264.1	-1.75544	0.0384167
XM_036947814.1	2.00832	0.0108857		XM_021619067.2	-1.75034	0.0262782
XM_021591513.2	2.00225	0.000237418		XM_036970932.1	-1.74513	0.00460358
XM_021623289.2	1.99366	0.000470116		XM_036955537.1	-1.71023	0.0448264
XM_036963635.1	1.97079	1.07178e-08		XM_036976355.1	-1.71017	1.82807e-13
XM_036970787.1	1.96408	0.0279056		XM_036943442.1	-1.70782	0.0428474
XM_036960607.1	1.96108	0.000125133		XM_036956193.1	-1.70159	0.00115201
XM_021557875.2	1.92441	8.91619e-05		XM_021572677.2	-1.69345	0.00125673
XM_021601101.2	1.92025	0.0400182		XM_036961247.1	-1.69164	2.90872e-05
XM_021615671.2	1.90437	0.000391888		XM_021575966.2	-1.66962	0.0173584
XM_021596777.2	1.90422	0.0302859		XM_021592920.2	-1.64653	0.00104063
XM_021609407.2	1.86894	0.0050093		XM_036953642.1	-1.64004	0.0497936
XM_021565137.2	1.86436	0.000550908		XM_036945564.1	-1.62434	0.0491099
XM_021601661.2	1.86053	0.00470955		XM_021576457.2	-1.61697	0.0334344
XM_036965189.1	1.85268	0.00297264		XM_021560223.2	-1.61236	0.0491099
XM_036974065.1	1.85067	6.22309e-05		XM_036966016.1	-1.60641	0.00557115
XM_036947729.1	1.83907	0.00724649		XM_021597681.2	-1.59744	0.00555466
XM_036950135.1	1.82005	0.0169626		XM_036961631.1	-1.59613	0.000517069
XM_036987109.1	1.80124	0.00901014		XM_021560156.2	-1.58666	1.36688e-05
XM_036961697.1	1.78573	1.39396e-14		XM_036968177.1	-1.57282	0.0371604
XM_021558261.2	1.78536	0.024208		XM_021604225.2	-1.56957	0.0124068
XM_036961584.1	1.78046	0.00919198		XM_021623037.2	-1.55919	0.00191893
XM_021599471.2	1.77548	2.0622e-09		XM_021613532.2	-1.5517	0.0254081
XM_036988573.1	1.74147	0.0120696		XM_036947987.1	-1.54972	0.0199889
XM_021612221.2	1.72477	9.96367e-05		XM_021558582.2	-1.5441	6.50438e-05
XM_036969460.1	1.72463	0.000376797		XM_021622152.2	-1.53456	0.00165356
XM_021623300.2	1.72267	0.00833652		XM_021558342.2	-1.52245	0.0138422
XM_036981459.1	1.71839	0.00525463		XM_021571222.2	-1.52153	9.27872e-06
XM_036968210.1	1.71585	0.0452319		XM_021606240.2	-1.51791	0.0378317
XM_021582917.2	1.71581	0.000457362		XM_021580565.2	-1.50724	0.0145372
XM_021560804.2	1.70092	0.0318625		XM_021611217.2	-1.4989	0.00281444
XM_021603652.2	1.69638	0.0195814		XM_036968564.1	-1.4861	0.0110341
XM_021592518.2	1.69041	0.00388879		XM_021603578.2	-1.48606	0.0183253
XM_036942095.1	1.68614	0.0316089		XM_021609647.2	-1.48125	0.0115728
XM_036937049.1	1.67821	3.78448e-05		XM_021584367.1	-1.43624	0.00804522
XM_021613165.2	1.6774	5.73484e-08		XM_036943981.1	-1.4324	0.0105326
XM_021570525.2	1.66949	0.00376996		XM_021596899.2	-1.4315	0.0110252
XM_021567054.2	1.66627	1.09164e-06		XM_036943188.1	-1.42771	0.0335321
XM_036989204.1	1.66084	3.75345e-08		XR_005052783.1	-1.40694	0.0230629
XM_021615651.2	1.65996	0.0070687		XM_036963359.1	-1.40563	0.0411963
XM_036947019.1	1.6383	1.77977e-05		XM_021559999.2	-1.39616	0.041466
NM_001124310.1	1.60793	0.00184087		XM_021572756.2	-1.38633	0.0347248
NM_001124461.1	1.59285	8.39788e-09		XM_021575807.2	-1.378	0.0108919
XM_036969108.1	1.58513	2.46205e-12		XR_005041128.1	-1.35952	9.82634e-10
XM_021569187.2	1.58445	0.0168122		XM_036947480.1	-1.34692	0.0188639
XM_036961738.1	1.56853	0.023348		XM_036958243.1	-1.34259	0.0121089
XM_036954464.1	1.55629	0.00897929		XM_021580548.2	-1.33984	0.00451431
XM_036945680.1	1.55395	0.0354562		XM_036988156.1	-1.32487	0.0405462
XM_036976654.1	1.54767	0.03413		XM_021611753.2	-1.32466	0.024328
XM_021585458.2	1.54306	1.21214e-06		XM_036980944.1	-1.31664	0.00492502
XM_036956489.1	1.5353	0.0279056		XM_021620782.2	-1.316	0.00177955
XM_021575695.2	1.53218	2.42398e-07		XM_036964712.1	-1.31038	0.0250749
XM_036966645.1	1.51063	0.000520212		XM_021558368.2	-1.30757	0.00478817
XM_021561224.2	1.49778	0.0153209		XM_021575444.2	-1.30578	0.0111488
XM_021623299.2	1.48553	2.88223e-09		XM_036951205.1	-1.29551	0.0360576
XM_036941158.1	1.48342	0.00479224		XM_036958703.1	-1.29099	8.31377e-06
XM_036938830.1	1.47817	1.9523e-19		XM_036963707.1	-1.28861	0.0233424
XM_021557871.2	1.47373	0.0362115		XM_021612125.2	-1.28291	0.0200419
XM_036981950.1	1.46981	0.0438697		NM_001124207.1	-1.2773	0.0383403
XM_036935309.1	1.44823	0.00953502		XM_036968207.1	-1.2772	0.0207998
XM_036942027.1	1.44353	0.000237418		XM_021622393.2	-1.27151	0.00877664
NM_001124325.1	1.44272	0.00340598		XM_036933486.1	-1.2614	0.0153339
XM_036937309.1	1.43887	6.09065e-05		XM_021601110.2	-1.26047	0.0264883
XM_021567247.2	1.41303	0.036311		XM_021624196.2	-1.25033	0.00275684
XM_036935946.1	1.41092	0.023515		XM_036945367.1	-1.24117	7.93745e-06
XM_036969930.1	1.40787	0.00102214		NM_001124177.1	-1.23756	0.0445509
XR_005037371.1	1.40077	0.0110252		XM_021613311.2	-1.22936	0.0327177
XM_021569995.2	1.39145	4.85301e-26		XM_021607608.2	-1.22602	0.029806
XM_021599719.2	1.38982	7.92027e-05		XM_021606415.2	-1.22075	0.0244553
XM_036979841.1	1.38877	0.0160137		XM_021609874.2	-1.20854	0.0031497
XM_021576593.2	1.38873	0.0056686		XM_036971171.1	-1.2079	0.010223
XM_021591238.2	1.38862	3.28022e-07		XM_021589140.2	-1.20298	0.0307301
XM_036969330.1	1.3856	0.000481742		XM_036979293.1	-1.18043	0.0484554
XM_021557873.2	1.38013	0.00828713		XM_021600261.2	-1.17619	0.0139388
XM_036976497.1	1.37577	1.51225e-11		XM_036968658.1	-1.17566	0.0343128
XM_036954299.1	1.37488	0.0174913		XM_036933481.1	-1.16844	0.000104039
XM_021598659.2	1.37421	1.18012e-05		XM_036984568.1	-1.15817	0.0165352
XM_036989611.1	1.37341	0.0168003		XM_021601258.2	-1.14761	0.030044
NM_001124511.1	1.36502	0.023909		XR_002475549.2	-1.14694	0.000766371
XM_021613633.2	1.358	8.0145e-24		XM_021603722.2	-1.12845	0.027881
XM_036936685.1	1.35775	0.000340869		XM_036984856.1	-1.12788	0.000954377
XM_021600269.2	1.35446	2.94915e-06		XM_036969521.1	-1.12728	0.000974011
XM_036989314.1	1.35324	0.0332244		XM_021586648.2	-1.12528	0.00382736
XM_036971981.1	1.35137	0.000238654		XM_036947948.1	-1.11804	0.00173219
XM_021609388.2	1.34288	0.0184863		XM_021579903.2	-1.10309	3.90541e-06
XM_021561787.2	1.33931	0.0096946		XM_036985249.1	-1.10139	0.0355929
XM_021583421.2	1.33449	0.0165266		XM_036988203.1	-1.10029	0.0243752
XM_021591530.2	1.32984	0.000211076		XM_021564923.2	-1.09522	0.0456421
XM_021612182.2	1.31705	0.0131699		XM_021590079.2	-1.09261	0.047506
XM_021622417.2	1.31125	0.000308273		XM_021600136.2	-1.0781	0.0138422
XM_021583396.2	1.29967	0.000982344		XM_021614683.2	-1.0702	0.0456181
XM_036984572.1	1.29415	0.00232933		XM_036954336.1	-1.05735	0.0186097
XM_036952526.1	1.29328	0.000485017		XM_021587338.2	-1.02321	0.00478764
XR_002468433.2	1.28514	0.0124068		XM_036962843.1	-1.02052	0.00700709
XM_036976629.1	1.28002	3.90446e-06		XM_021595466.2	-1.01903	0.0390612
XM_036957052.1	1.27737	0.00104744		XM_036966987.1	-1.01849	0.0115728
XM_036956315.1	1.27577	0.0139655		XM_036966988.1	-1.01276	0.0157805
XM_036974991.1	1.27343	0.0228997		XM_021582381.2	-1.01168	2.53593e-05
XM_036989305.1	1.25508	0.00624754		XM_021626071.2	-1.00951	0.0461919
XM_021605219.2	1.2549	0.000471352		XM_036941735.1	-1.00713	6.42948e-07
XM_021558317.2	1.24902	0.00910507		XM_036948133.1	-1.00412	0.0202008
XM_036947145.1	1.24841	0.0179367		XM_036983086.1	-0.995881	0.00610645
XM_036933720.1	1.24798	0.0360095		XM_021625607.2	-0.995856	0.0316556
XM_021575520.2	1.2409	0.0218647		XM_036941426.1	-0.985704	0.0197928
XM_021612314.2	1.24058	0.0056686		XM_021606200.2	-0.983364	0.0279056
XR_002468396.2	1.23785	2.43711e-07		XM_036964935.1	-0.97626	0.00717724
XM_036982073.1	1.22126	0.024208		XM_021611949.2	-0.976138	0.0193974
XM_036947488.1	1.22079	0.000272319		XM_036983087.1	-0.975306	0.00776226
XM_036935016.1	1.21866	0.00225949		XM_036976563.1	-0.96899	0.0377579
XM_021566022.2	1.21798	0.0085265		XM_036987379.1	-0.968404	0.0167531
XM_021564806.2	1.21229	4.03913e-09		XM_036975350.1	-0.962704	0.0479499
XM_021558522.2	1.21174	0.00177614		XM_036966129.1	-0.957547	0.00040847
XM_036958252.1	1.20925	0.0161466		XM_036970706.1	-0.953169	0.00218622
XM_021571392.2	1.20592	0.00877664		XM_021599487.2	-0.948028	0.0124068
XM_036933554.1	1.20574	3.0307e-08		XM_036953038.1	-0.940438	0.0112143
XM_036961265.1	1.2043	0.00508919		XM_036949460.1	-0.93949	0.00804522
XM_036941681.1	1.2037	0.0356588		XM_021574695.2	-0.93743	6.91e-06
XM_036957791.1	1.20165	0.00263793		XM_036943676.1	-0.934374	0.0316391
XM_036959553.1	1.19847	0.0238375		XM_036977029.1	-0.932275	0.0299479
XM_021574087.2	1.18734	0.0377579		XM_036939983.1	-0.928072	0.00141067
XM_036987417.1	1.17474	0.0302859		XM_036943466.1	-0.927951	0.00753591
XM_021617754.2	1.16966	0.0333902		XM_021583220.2	-0.906276	0.0440524
XM_036969328.1	1.16704	1.07124e-14		XM_036950085.1	-0.901994	0.0367154
XM_036956674.1	1.15981	0.00168143		XM_036954556.1	-0.89462	0.043421
XM_021607601.2	1.1598	0.00221062		XM_036940931.1	-0.863565	0.0200986
XM_036949472.1	1.15931	0.000464113		XM_021575829.2	-0.857901	0.0229723
XM_021575835.2	1.15792	0.0428713		XM_036944193.1	-0.855746	0.0087626
XM_021570013.2	1.15094	0.000168788		XM_036981209.1	-0.852352	0.00717724
XM_036971932.1	1.14867	0.0360899		XM_036981257.1	-0.850056	0.0264883
XM_021562960.2	1.1448	3.60938e-07		XM_036987824.1	-0.84599	0.00961814
XM_036959554.1	1.1378	0.0189488		XM_021572761.2	-0.837426	0.039719
XM_021567901.2	1.13772	0.00084466		XM_021611393.2	-0.835394	0.0125739
XM_021557683.2	1.13648	2.45391e-05		NM_001124358.2	-0.833996	0.0401024
XM_036962849.1	1.12964	0.0137403		XM_036963810.1	-0.823609	0.0148351
XM_021620443.2	1.12813	0.000784266		XM_036933432.1	-0.822304	0.0343756
XM_036936405.1	1.12429	0.000312043		XM_021597240.2	-0.821309	0.000262683
XM_021600611.2	1.11627	0.000310543		XM_036950833.1	-0.814035	0.0335321
XM_021624804.2	1.115	0.000995522		XM_021619123.2	-0.793853	0.000253425
XM_021573382.2	1.1118	0.0125876		XM_021575834.2	-0.790347	0.0165605
XM_021566435.2	1.1111	0.0123812		NM_001165229.2	-0.783062	0.0401024
XM_021625039.2	1.11049	0.0185562		XR_005040522.1	-0.781691	0.000755442
XM_021589158.2	1.11034	0.0109593		XR_002473508.2	-0.779887	0.0260366
XM_021585990.2	1.11021	0.0264883		XM_036971697.1	-0.772567	0.0181877
XM_021597838.2	1.11012	0.00412019		XM_021612001.2	-0.769437	0.0354778
XM_036938939.1	1.10538	7.62085e-07		XM_021569055.2	-0.755164	0.0323986
NM_001124738.1	1.10318	0.0185869		XM_021583415.2	-0.748478	0.0491115
XM_021592768.2	1.10251	0.020704		XM_036974640.1	-0.730581	0.0360899
XM_021585192.2	1.09978	0.0491162		XM_036980979.1	-0.730391	0.0461919
NM_001124494.1	1.09727	0.0155205		XM_021612951.2	-0.721325	5.72863e-05
XM_036974911.1	1.09355	0.00363714		XM_036950973.1	-0.721106	0.0431363
XM_021617903.2	1.09279	0.000177668		XM_021605550.2	-0.712001	0.00690001
XM_021606711.2	1.09261	0.00735482		XM_036958732.1	-0.699057	0.0105995
XM_036989313.1	1.0924	6.61829e-05		XM_021572500.2	-0.697185	0.0029053
XM_021616990.2	1.08803	0.00212389		XR_002469781.2	-0.672828	0.0497936
XM_036954217.1	1.08695	2.13901e-05		XM_036937359.1	-0.669541	0.00734717
XM_036961743.1	1.08568	0.0437945		XM_021612806.2	-0.668828	0.0174347
NM_001124209.1	1.08316	0.0151214		XM_036977126.1	-0.666136	0.000550162
XM_021587838.2	1.08075	0.00199907		XM_036980596.1	-0.665914	0.00795602
XM_036960925.1	1.08051	0.0162788		XM_021556276.2	-0.656498	0.000252098
XM_021568071.2	1.08036	0.00570957		XM_021606720.2	-0.654905	0.0432263
XM_021585935.2	1.08027	0.036311		XM_021617976.2	-0.641557	0.0378086
XM_021617918.2	1.07882	0.0222258		XM_036988010.1	-0.637344	0.0371604
XM_021625736.2	1.07558	0.00116748		XM_021599576.2	-0.634284	0.00179112
XM_021612971.2	1.06505	0.000517069		XM_036987380.1	-0.627696	0.0192541
XM_021593068.2	1.06301	0.00797305		XM_021592637.2	-0.625334	0.00984459
XM_021607720.2	1.0628	0.0100959		XM_021618677.2	-0.617418	0.0302467
XM_036966073.1	1.05619	0.0319572		XM_021589276.2	-0.613295	0.0431652
XM_036989318.1	1.05583	5.48121e-06		XM_036941432.1	-0.610434	4.20226e-05
XM_036971930.1	1.05249	0.0185804		XM_021589862.2	-0.598797	0.0294259
XM_021619008.2	1.05061	0.0121089		XM_021612517.2	-0.591352	0.0486368
XM_036951529.1	1.05028	0.0153674		XR_005038609.1	-0.576442	0.0381756
XM_036980437.1	1.04043	0.00514905		XM_021580280.2	-0.565485	0.0203738
XM_021582191.2	1.03638	6.95445e-06		XM_021617865.2	-0.554546	0.0212232
XM_021594101.2	1.036	0.00106593		XM_036942466.1	-0.545336	0.0147387
XR_002471383.2	1.0332	6.57366e-11		XM_021589111.2	-0.542541	0.0289741
XM_021558682.2	1.03044	0.0176194		XM_036989528.1	-0.528897	0.0155691
XM_021606503.2	1.02825	0.00210393		XM_021589576.2	-0.527758	0.00391401
XM_036962719.1	1.02432	0.00767193		XM_021575529.2	-0.524432	0.00597372
XM_036969939.1	1.02414	0.00051306		XM_021563670.2	-0.51426	0.000310106
XM_036943257.1	1.02296	9.3638e-13		XM_021593876.2	-0.506718	0.00638065
XM_021590723.2	1.01765	2.15539e-05		XR_002468979.2	-0.501174	0.0463139
XM_021618761.2	1.01727	0.00968399		XM_036957980.1	-0.49441	0.00413179
XM_021584130.2	1.01697	0.000398767		XM_021579521.2	-0.491834	0.0167423
XM_036987940.1	1.01526	0.00627113		XM_036977144.1	-0.480161	0.0204586
XM_021581558.2	1.01385	0.00151393		XM_021610418.2	-0.478101	0.0153212
XM_021566131.2	1.01164	1.79866e-18		XM_021623440.2	-0.46445	0.0486517
XM_021618749.2	1.00928	0.00320356		XR_005035127.1	-0.440523	0.00508565
XM_036982283.1	1.00766	0.0487089		XM_021563652.2	-0.43089	0.021366
XM_036969506.1	1.00595	0.0118497		XM_021568729.2	-0.396026	0.0322882
XM_036943884.1	1.00151	0.0345679		XM_021584691.2	-0.39211	0.0451943
XM_036970619.1	1.00129	0.0287969		XM_036961949.1	-0.375351	0.0197001
XM_021619163.2	1.00123	2.0263e-05		XM_021606470.2	-0.35754	0.0425405
XM_036953378.1	0.997557	0.00266228		NM_001124336.1	-0.329753	0.0390612
XM_021556828.2	0.992125	0.0445509		XM_021579683.2	-0.327368	0.00121683
XM_036971112.1	0.988439	1.8672e-07		XM_021577385.2	-0.323949	0.0227636
XM_021588780.2	0.987325	1.87325e-05		XM_036984444.1	-0.30949	0.0199552
XR_002474721.2	0.984763	0.00360572
XM_021579792.2	0.983965	2.73149e-11
NM_001124577.1	0.98239	1.42655e-09
XM_021621043.2	0.981245	0.0366631
XM_021570096.2	0.980286	2.32408e-06
XM_021585403.2	0.979513	0.00204581
XM_036959118.1	0.977402	0.000237418
XM_036935073.1	0.976052	0.0292074
XM_021596779.2	0.973337	0.0164869
NM_001160482.1	0.972252	0.00161384
XM_021563077.2	0.970988	0.0013206
XM_021589542.2	0.968033	4.11286e-05
XM_036977928.1	0.968002	0.005677
XM_021586198.2	0.96795	0.0329275
XM_036982710.1	0.962063	0.0201761
XM_021587471.2	0.960644	0.0103608
XM_021620655.2	0.95917	0.00119412
NM_001124599.1	0.957322	0.042616
XM_021561991.2	0.956046	0.0219336
XM_021574606.2	0.954473	0.0217046
XM_021623106.2	0.950102	1.63278e-10
XM_036988572.1	0.949014	0.0093501
XM_036940666.1	0.947478	3.90541e-06
XM_036974881.1	0.946037	0.000507221
XM_021621526.2	0.945355	6.50606e-06
XM_036982875.1	0.944978	0.0229401
XM_021609406.2	0.942476	0.0491115
XM_021615282.2	0.940266	0.000669197
XM_021580143.2	0.935146	4.9098e-10
XM_036947728.1	0.92977	0.0166634
XM_036947730.1	0.92977	0.0166634
XM_021599112.2	0.929091	2.34364e-07
XM_036961232.1	0.925312	3.49372e-06
XM_036976425.1	0.924236	0.0439634
XM_036972169.1	0.922274	0.0264449
XM_021581925.2	0.916691	0.0195499
XM_021607046.2	0.90799	0.0272038
XM_021605302.2	0.907957	0.015168
XM_021587925.2	0.907523	2.03549e-11
XM_036981176.1	0.904907	0.0377579
XM_036946001.1	0.904875	0.000389616
XM_021623024.2	0.903697	0.00776226
XM_036990065.1	0.896343	0.00910507
NM_001195175.2	0.895329	2.99372e-05
XM_021581331.2	0.895071	0.0213666
XM_036971217.1	0.893905	0.00524877
XM_036961778.1	0.892674	0.026915
XR_002471384.2	0.890649	4.49885e-07
XM_036954167.1	0.890243	5.0892e-06
XM_021583320.2	0.88668	0.00241719
XM_021616454.2	0.886376	0.0374722
XM_021564909.2	0.885373	0.0145443
XM_021611932.2	0.882689	8.83681e-05
XM_021576342.2	0.879621	2.34364e-07
XM_021619012.2	0.878488	0.0031497
XM_021574252.2	0.870203	0.0179818
XR_005040453.1	0.870151	0.00561502
XM_036948726.1	0.868088	0.0280994
XM_021604805.2	0.867418	0.00947202
XM_021586322.2	0.862269	0.00325941
XM_021563425.2	0.858856	1.89726e-06
XR_005053220.1	0.857491	0.000837329
XM_036977600.1	0.856364	0.0195499
XM_021591228.2	0.847729	0.00149667
XM_021616275.2	0.837214	0.0435036
XM_021566566.2	0.836616	3.01607e-07
XM_036960687.1	0.835513	0.00034442
NM_001160564.2	0.834751	0.0210052
XM_021585010.2	0.833394	0.0387976
XM_036989488.1	0.832966	4.56429e-06
XM_021589878.2	0.832307	0.0168122
XM_021587660.2	0.830361	0.00786308
XM_021615822.2	0.829208	0.000271105
XM_036965070.1	0.828309	6.42948e-07
XM_036973462.1	0.827073	0.000883231
XM_036960380.1	0.822416	7.76411e-13
XM_021600941.2	0.821462	0.0222261
XM_036948267.1	0.816068	1.82041e-06
XM_021615925.2	0.813408	6.50238e-05
XM_021568206.2	0.811187	0.00117025
XM_021584067.2	0.810969	0.000673681
XM_036978994.1	0.810807	9.4041e-13
XM_021569318.2	0.808106	0.00161128
XM_021615995.2	0.806324	0.00214053
XM_021600791.2	0.805697	0.0345679
XM_021569721.2	0.803472	9.08376e-09
XM_036979875.1	0.803331	0.00313826
XM_021579753.2	0.802231	0.00258886
XM_021587317.2	0.800955	0.0125158
XM_021626046.2	0.800201	0.000631276
XM_036943355.1	0.799751	0.003463
XM_036985162.1	0.796694	0.000353694
XM_036935931.1	0.796416	4.49272e-05
XM_021625273.2	0.796097	0.0150374
XM_021602500.2	0.793691	0.000123403
XM_036954581.1	0.791243	0.00281444
XM_021572417.2	0.78979	0.00656396
XM_021564871.2	0.785655	0.00906623
XM_021586354.2	0.783233	0.00842562
XM_036958073.1	0.78063	0.000310263
XM_021575569.2	0.780287	0.00126134
XM_021616453.2	0.780159	2.36005e-06
XM_021591297.2	0.779524	0.0441211
XM_021570329.2	0.778439	3.71871e-08
XM_036938281.1	0.776924	0.0335934
NM_001124353.1	0.776871	0.00225938
XM_021623528.2	0.776005	0.00575973
XM_036973832.1	0.774425	0.0486069
XM_036951003.1	0.769566	1.20776e-09
NM_001124597.1	0.769065	0.0372974
XM_036939028.1	0.768583	0.0087626
XM_021569905.2	0.76844	0.00862602
XM_021600777.2	0.766869	0.029924
XM_021557549.2	0.765478	0.0358791
XM_021623080.2	0.762756	0.00876302
XM_036963136.1	0.762487	0.0165352
XM_021558316.2	0.762113	0.0329275
XM_036954431.1	0.761313	0.0155205
XM_021563424.2	0.761197	0.00658428
XM_036969058.1	0.759875	0.00525569
XM_021607648.2	0.759315	0.00788712
XM_021623384.2	0.759292	0.00648706
XM_021584688.2	0.759287	0.00374298
XM_021624849.2	0.757785	0.0461164
XM_036947744.1	0.757245	0.0211901
XM_021562188.2	0.754805	1.9376e-08
XM_021565817.2	0.753837	0.0177599
NM_001124717.2	0.753823	0.0028555
XM_036953867.1	0.752652	0.00580352
XM_021573553.2	0.742789	3.87854e-08
XM_021604550.2	0.74173	0.0121168
NM_001124429.1	0.741349	0.00293787
XM_036942946.1	0.739314	1.36437e-05
XM_021607445.2	0.738439	5.22938e-13
XM_021622419.2	0.735816	0.0244368
XM_036966869.1	0.734314	0.00246553
XM_036954302.1	0.73362	0.0103136
XM_021589660.2	0.72912	0.0092941
XM_036953559.1	0.728234	0.0012658
XM_021601109.2	0.727952	0.00132088
XM_021580139.2	0.72743	9.96581e-05
XM_021586353.2	0.725402	0.00766498
XM_021587661.2	0.723649	0.00258886
XM_021612822.2	0.719678	0.0440524
XM_036967384.1	0.718738	0.0230921
XM_021621522.2	0.718017	0.00623892
XM_021574653.2	0.717376	0.00881555
XM_021623933.2	0.717283	0.00612758
XR_005036813.1	0.716929	0.0346593
XM_021568424.2	0.714352	0.00075692
XM_036982458.1	0.712775	0.0158586
XM_021617785.2	0.711657	0.0431393
XM_021600115.2	0.711433	0.0428474
XM_036957910.1	0.711017	0.00101302
XM_021597866.2	0.710993	0.0198441
XM_036986757.1	0.709084	0.00503797
NM_001124743.1	0.707275	3.49251e-08
XM_021567323.2	0.705687	0.000596563
XM_036952666.1	0.702359	0.0279408
XM_021588535.2	0.702113	0.0303903
NM_001124545.1	0.70051	0.00199907
XM_036934735.1	0.69768	0.0149291
XM_021597492.2	0.694919	0.0140915
XM_036945689.1	0.693947	0.0101373
XM_021623198.2	0.693942	0.00842562
XM_036959282.1	0.693469	2.32924e-05
XM_036935438.1	0.691881	0.00842562
XM_021599325.2	0.690665	0.0134741
XM_036985156.1	0.690599	0.00305824
NM_001246335.1	0.690576	0.0113963
XM_021624651.2	0.69008	4.11286e-05
XM_021601567.2	0.687054	0.00823938
XM_021588260.2	0.683618	0.000509755
XM_021598871.2	0.68268	6.55843e-06
XM_021579284.2	0.682386	0.00172627
XM_021586549.2	0.68116	0.0151214
XM_036973352.1	0.68046	0.0249846
XM_021591418.2	0.680217	0.0413533
XM_036940646.1	0.677838	0.0225834
XM_021574673.2	0.673655	0.00497156
XM_021569365.2	0.671646	6.83798e-09
XM_021606473.2	0.671556	3.85388e-10
XR_005053163.1	0.670255	0.000686291
XM_021621408.2	0.670223	0.0423765
XM_021615852.2	0.669246	0.00146378
XM_021574537.2	0.66873	4.8304e-06
XM_021557099.2	0.667797	0.0076331
XM_021560982.2	0.667127	0.0229478
XM_036981441.1	0.666752	0.0440524
XM_036957690.1	0.666293	0.0124839
XM_021609915.2	0.66536	1.23543e-09
XM_021620928.2	0.662122	0.0359502
XM_021625657.2	0.662085	5.31558e-21
XM_021609316.2	0.661021	0.0183159
XM_021619296.2	0.65958	0.0020439
XM_021585795.2	0.658399	0.000271867
XM_021602118.2	0.655833	0.00866037
XM_021618304.2	0.655501	8.03633e-06
XR_005052490.1	0.653167	0.00127205
XM_021610856.2	0.652153	0.0410663
XM_021585886.2	0.650398	5.10749e-05
XM_021623178.2	0.650112	0.026915
XM_021569451.2	0.648769	0.0146613
XM_036988565.1	0.648311	4.49444e-08
XM_021591839.2	0.646793	0.0297403
XM_036952636.1	0.64674	0.0174841
XM_021590697.2	0.646034	1.0984e-05
XM_021609065.2	0.645801	0.000994015
XM_021566515.2	0.64388	0.000361116
XM_021576199.2	0.641923	0.0229145
XM_036960897.1	0.640938	0.00294895
XM_021614143.2	0.640139	0.00166841
XM_036940256.1	0.640132	0.00413179
XM_036972213.1	0.640092	0.0323504
XM_021604011.2	0.639413	0.00646923
XM_021584954.2	0.636906	0.0247838
XM_036943277.1	0.635148	0.0148351
XM_036959264.1	0.634041	0.00221062
XM_021608668.2	0.632961	5.33652e-07
XM_036989838.1	0.632725	0.037589
XM_036973266.1	0.632292	0.0439008
XM_021599263.2	0.629932	0.0230629
NM_001160668.1	0.626299	0.00415778
XM_036953495.1	0.624337	0.0257104
XM_021582280.2	0.622957	4.34673e-05
XM_021584204.2	0.622902	0.0451534
XM_021587076.2	0.622079	2.16866e-06
XM_021569666.2	0.622063	0.0195743
XM_021620352.2	0.621722	0.0263789
XM_021560806.2	0.621637	0.00076943
NM_001124488.1	0.621433	0.00083398
XM_021571138.2	0.62012	0.0229723
XR_005037542.1	0.619738	0.0293376
XM_036956337.1	0.618536	1.82807e-13
XM_021557211.2	0.617427	9.53663e-05
XM_021603769.2	0.617391	0.0295179
XM_021576291.2	0.616248	5.4335e-10
XM_021611912.2	0.616055	0.000312043
XM_021621001.2	0.614658	0.0322434
XM_021566810.2	0.613551	0.0212171
XM_036986573.1	0.612113	0.00305824
XM_021581077.2	0.609433	0.000619104
XM_036941114.1	0.609265	0.0104924
XM_021598953.2	0.608004	0.0028959
XM_021619286.2	0.606292	0.000437578
XM_021571413.2	0.602346	0.0438173
XM_021565408.2	0.602049	0.0151214
XM_036955696.1	0.600593	0.0117231
XM_036955956.1	0.599505	7.98703e-06
XM_021587423.2	0.599022	0.0329433
XM_021560043.2	0.598925	0.0491115
XM_021623694.2	0.598892	0.0249943
XM_036986751.1	0.598274	0.0266655
XM_036986752.1	0.598274	0.0266655
XM_021616545.2	0.597912	2.60711e-06
XM_021596931.2	0.597286	0.0159246
XM_021618939.2	0.596554	0.0441432
XM_021568898.2	0.596245	0.00994902
XM_036946078.1	0.595911	2.43711e-07
XM_036978965.1	0.594593	0.0195507
XM_021569019.2	0.593831	0.0246998
XM_021616881.2	0.591937	0.00627113
XM_021561140.2	0.589731	4.81796e-38
XM_021583525.2	0.589052	0.0144418
XM_021585298.2	0.587276	1.82807e-13
XM_036933322.1	0.585008	0.00280792
XM_021625641.2	0.584969	0.0482979
XM_021576606.2	0.584673	2.73059e-09
NM_001124203.1	0.58383	0.0101535
XM_021623593.2	0.583232	0.0316556
XM_036986998.1	0.582	1.64992e-05
XM_021586471.2	0.580149	0.0112143
XM_021589766.2	0.579575	0.0195743
XM_021607488.2	0.579177	0.00119767
XM_021590033.2	0.578646	0.00897577
NM_001165131.2	0.577102	0.00163833
XM_021622252.2	0.577004	8.86615e-05
XM_036967274.1	0.576325	0.0235619
XM_036949274.1	0.574666	0.0202393
XM_036960308.1	0.573784	0.0222258
XM_036937131.1	0.573693	0.0322352
XM_036962531.1	0.571642	0.0346489
XM_021560379.2	0.570628	0.0151392
XM_036956116.1	0.569476	0.0451266
XM_021565774.2	0.566429	0.0187888
XM_021602568.2	0.566377	0.0376815
XM_021624785.2	0.565786	0.00206274
XM_021584012.2	0.56561	0.00146915
XM_021625513.2	0.565078	3.95972e-05
XM_036955530.1	0.561764	0.0114236
XM_021577543.2	0.559659	0.0328211
XM_036968576.1	0.559323	0.0229401
XM_036959466.1	0.558698	0.00115201
XM_021579685.2	0.557293	0.00936046
XM_036961518.1	0.557233	0.0428713
XM_021617942.2	0.556968	1.57184e-05
XM_021597600.2	0.556816	2.13435e-10
XM_036978959.1	0.556745	0.0381155
XM_021618742.2	0.55648	0.0297897
XM_021566625.2	0.554967	0.0427492
XM_021598719.2	0.554305	0.0138422
XM_021618950.2	0.552377	0.0194859
XM_036965492.1	0.551363	0.00019962
XM_036972347.1	0.550804	0.0033438
XM_021569302.2	0.550318	0.00627113
XM_021562942.2	0.549785	0.0106828
XM_021562675.2	0.548907	0.0002489
XM_036936743.1	0.548002	0.000927518
XM_036971526.1	0.547066	0.00651378
XM_021597963.2	0.541745	0.00258263
XM_021613936.2	0.541366	0.0377161
XM_021563083.2	0.540071	0.00194733
XM_021573749.2	0.539577	0.00508565
XM_021622632.2	0.53847	0.0211922
XM_021591057.2	0.537141	0.0496283
XM_021611174.2	0.536797	0.00390191
XM_021612108.2	0.536658	0.0158623
XM_021621485.2	0.535147	0.000535739
XM_021576516.2	0.53379	0.00177614
XM_021609566.2	0.533584	0.0166634
XM_036985253.1	0.528375	0.00470109
XM_021561711.2	0.52752	0.0284236
XM_036968234.1	0.52709	9.2058e-05
XM_021571083.2	0.527029	0.0207998
XM_036941381.1	0.526917	0.00364182
XM_021601275.2	0.526459	0.000335758
XM_036967138.1	0.525617	0.00717724
XM_021606721.2	0.523694	1.58166e-05
XM_021615820.2	0.522053	0.000704811
XM_021618233.2	0.520789	0.0321717
XM_036933636.1	0.518035	0.0470626
XM_036989511.1	0.517659	0.00302599
XM_036963354.1	0.517518	0.0211698
XM_021572584.2	0.515412	0.0138436
XM_036968698.1	0.513518	0.000262683
XM_021558431.2	0.513154	0.000800571
XM_036964581.1	0.51303	0.00881912
XM_021602632.2	0.51198	0.00424237
XM_036970347.1	0.511735	7.8911e-05
XM_036970008.1	0.511188	0.00388716
XM_036972054.1	0.510797	0.00984459
XM_036950417.1	0.510308	0.00453988
XM_021623671.2	0.508042	0.00166743
XM_021608244.2	0.505836	0.00077672
XM_021622063.2	0.504996	0.00234016
XM_036984297.1	0.504947	0.000927518
XM_021624125.2	0.502728	0.00012926
XM_036976325.1	0.50183	0.00687855
XM_036959613.1	0.500603	0.000293568
XM_021604201.2	0.500297	0.029403
NM_001160491.1	0.499737	0.00584834
XM_021577379.2	0.498588	0.0393255
NM_001172531.1	0.4983	0.0207998
XM_021601773.2	0.498111	0.000769795
NM_001165042.1	0.497941	0.00233369
XM_036970344.1	0.496206	0.0359388
NM_001171899.1	0.495949	0.00215685
XM_021597203.2	0.494515	2.79193e-06
XM_021591129.2	0.494059	0.0127709
XM_021598954.2	0.492304	0.00613366
XM_036978491.1	0.490212	0.000129234
XM_021575991.2	0.489779	0.000340869
XM_021582966.2	0.488309	9.66867e-05
XM_021590664.2	0.48706	0.00489552
NM_001171861.2	0.486004	0.00156667
XM_021565445.2	0.48542	0.00889101
XM_036986740.1	0.485115	0.00150893
NM_001124538.1	0.484667	0.00334188
XM_021572058.2	0.483709	0.00838948
XM_036989574.1	0.483524	0.00422323
XM_036986514.1	0.482553	0.0125346
XM_036966533.1	0.482461	0.04665
XM_021621815.2	0.48025	0.00119698
XM_021579720.2	0.477593	0.00779778
XM_036971817.1	0.477118	0.000640642
XM_021583529.2	0.476078	0.00131851
XM_021609293.2	0.475246	0.00326678
XM_036973636.1	0.473408	2.00093e-05
XM_021608309.2	0.471442	0.0136848
XM_021621814.2	0.470024	0.00208325
XM_036975970.1	0.469437	0.00303163
XM_021598756.2	0.468798	0.019577
XM_021618420.2	0.467737	0.0385973
XM_021615652.2	0.466928	0.00471893
XM_021563322.2	0.466817	0.0232645
XM_021556993.2	0.465692	0.0087626
XM_021620132.2	0.464963	0.00567155
XM_021609868.2	0.462539	0.0308624
XM_021602821.2	0.461302	0.0228921
XM_021602100.2	0.459481	0.00319854
XM_021577696.2	0.458888	0.00978563
XM_021574559.2	0.458457	0.0182154
XM_021566583.2	0.458376	0.00707276
XM_021615658.2	0.457868	0.00163553
XM_021586142.2	0.457027	0.00145391
XM_021623603.2	0.455725	0.00926857
XM_021606317.2	0.454977	0.0152111
XM_021618318.2	0.453892	0.0269814
XM_021598952.2	0.453759	0.00978563
XM_021601678.2	0.453201	0.00717724
XM_021580806.2	0.452388	0.00388543
XM_021584573.2	0.451677	0.00301428
XM_021567324.2	0.450685	0.00391401
XM_021602393.2	0.450514	0.00905524
XM_021562057.2	0.449851	0.0143073
XM_021615358.2	0.449444	0.0196206
XM_021625079.2	0.449211	0.016396
XM_021603758.2	0.446725	0.000535739
XM_036979955.1	0.446469	0.00184087
XM_021603459.2	0.446294	0.0112143
XM_021601150.2	0.444859	0.0181877
XM_021581346.2	0.443542	1.21383e-05
XM_036979927.1	0.443522	0.0427679
XM_036943506.1	0.44213	0.0303551
XM_021595531.2	0.44188	0.0291701
XM_021606334.2	0.441785	0.00119698
XM_021585221.2	0.440223	0.0135485
XM_021598710.2	0.439669	0.0056686
XM_021588751.2	0.439181	0.00977347
XM_021561546.2	0.439149	0.00397372
XM_036935159.1	0.438601	0.00650607
XM_021561370.2	0.436647	0.00629272
XM_021571552.2	0.435439	0.0472795
XM_021625017.2	0.435179	0.0151358
XM_021584717.2	0.433746	0.0177471
XM_021600666.2	0.432315	0.0188081
XM_021591580.2	0.431555	0.0131059
XM_021615979.2	0.431445	0.0494753
XM_036987307.1	0.430073	0.0113963
XM_021562836.2	0.429641	0.00902407
XM_036957971.1	0.428449	0.00661178
XM_036964715.1	0.427817	0.0206971
XM_036952805.1	0.427125	0.0295859
XM_021574676.2	0.42705	0.0243369
XM_036941747.1	0.425459	0.00224991
XM_021558156.2	0.425396	0.000163597
XM_021623455.2	0.424935	0.0213666
XM_036955072.1	0.42338	0.0441211
XM_036946285.1	0.422576	0.0364061
XM_021616879.2	0.422574	0.0213666
XM_021613641.2	0.42255	0.0298474
XM_021588198.2	0.420436	0.00390983
XM_036958645.1	0.419975	3.02844e-06
XM_021615206.2	0.418617	0.0255508
XM_036957879.1	0.418425	0.00191578
NM_001124302.1	0.417777	6.09065e-05
XM_021567952.2	0.416189	0.0407807
XM_021589895.2	0.415207	0.0377569
XM_036951068.1	0.410117	0.00609391
XM_021576423.2	0.410047	0.00717724
XM_021583888.2	0.409661	0.0109593
XM_021577968.2	0.409097	0.0151344
XM_021594051.2	0.408488	0.00595449
XM_021556854.2	0.407125	0.0296373
XM_021583839.2	0.40672	0.0262571
XM_036953621.1	0.405656	0.0153518
XM_021604573.2	0.405107	0.0120342
XR_002474617.2	0.404393	8.95969e-06
XM_021613980.2	0.403678	0.00523929
XM_036986302.1	0.403094	0.00388543
XM_021612540.2	0.400428	0.00613221
XM_036986786.1	0.399907	0.0178574
XM_021618523.2	0.399834	0.0330289
XM_036947748.1	0.398866	0.0417961
XM_036984305.1	0.398578	0.00172627
XM_021579335.2	0.398208	0.0207753
XM_021579064.2	0.395997	0.00341535
XM_021559445.2	0.394233	0.00221062
XM_021605241.2	0.393071	0.002654
XM_021598670.2	0.392143	0.0335501
XM_021576487.2	0.391838	0.00481508
XM_036961448.1	0.391668	0.0334427
XM_036958712.1	0.389615	0.0153518
XM_036956254.1	0.388917	5.92902e-05
XM_021580955.2	0.388191	0.0168003
XM_021572176.2	0.387246	0.0219575
XM_021574475.2	0.384241	0.0138422
XM_021577610.2	0.383205	0.0138105
XM_021562204.2	0.382168	0.0451534
XM_021624891.2	0.381779	0.000289261
XM_021605452.2	0.38154	0.00613366
XM_036970051.1	0.381139	0.010167
XM_036951871.1	0.379662	0.0168122
XM_036978957.1	0.378273	0.00451801
XM_036980949.1	0.377306	0.0242456
XM_021589282.2	0.376543	0.00327092
XM_021571047.2	0.376482	0.0106868
XM_036968187.1	0.372432	0.0437945
XM_021590661.2	0.37241	0.000859904
XM_021602865.2	0.371343	0.0443564
XM_021602894.2	0.368219	4.12653e-07
XM_036956150.1	0.367679	0.00267316
XM_036987041.1	0.366605	0.0200986
XM_021597448.2	0.365093	0.000766652
XM_021568124.2	0.362133	0.000471352
XM_021615332.2	0.359019	8.31763e-05
NM_001124647.1	0.358255	0.0153701
XM_036969943.1	0.35753	0.0128233
XM_036969885.1	0.356028	0.0223655
XM_021624079.2	0.354814	0.00880445
XM_021609510.2	0.351667	0.0319572
XM_021591307.2	0.347616	0.0439059
XM_036949589.1	0.345782	0.024328
XM_021566378.2	0.3451	0.0153698
XM_021568073.2	0.343008	0.043756
XM_021577383.2	0.34194	0.00242995
XM_021557713.2	0.341425	0.0343509
XM_021624058.2	0.337327	0.0334427
XM_021561997.2	0.328161	0.0437945
XM_021590862.2	0.324011	0.00875584
XM_021606760.2	0.31697	0.0219313
XM_021599542.2	0.315743	0.000167229
XM_036947601.1	0.309363	0.0233811
XM_021591545.2	0.306239	0.0106588
XM_021610150.2	0.304729	0.0385038
XM_021622856.1	0.303955	0.0112143
XM_036962393.1	0.299762	0.0181877
XM_021563100.2	0.298415	0.00361315
XM_036953258.1	0.29666	0.026915
XM_036947588.1	0.295097	0.0149756
XM_021599850.2	0.286712	0.00509332
XM_036977244.1	0.285288	0.0170969
XM_036943310.1	0.281734	0.0337122
XM_021593909.2	0.280255	0.0100049
XM_021576328.2	0.278852	1.64992e-05
XM_021618595.2	0.273618	0.0192993
XM_021557095.2	0.272814	0.0374967
XM_021566906.2	0.257153	0.013014
XM_036984689.1	0.196658	0.0183253
XM_036955170.1	0.13755	0.00749604

## Sheet: DOC+EPLEvsDOC
ID	log2FoldChange	padj	All	ID	log2FoldChange	padj
XM_036946438.1	24.9724	0.000493309	1022	XM_036939356.1	-27.4222	6.50401e-05
XM_036985706.1	24.3842	0.000735564	Up	XM_036989433.1	-27.2643	7.51227e-05
XM_036958800.1	23.8075	5.21148e-05	494	NM_001165099.1	-26.2979	0.000175664
XM_036940000.1	23.5437	0.00135248	Down	XR_005052348.1	-25.7448	0.000269536
XM_036971714.1	23.4001	0.00151583	528	XM_036940214.1	-24.9984	2.74277e-14
XM_036946388.1	23.2559	0.00167552		XM_036948855.1	-24.6383	1.96524e-08
XM_036981536.1	23.1587	0.00178964		XM_036949256.1	-24.6275	0.000183209
XR_005037831.1	23.1014	0.00186209		XR_005034857.1	-24.5836	1.39811e-11
XM_036947829.1	22.8494	0.000308495		XM_036965000.1	-24.392	2.90058e-14
XM_036963476.1	22.649	9.63987e-18		XM_036947859.1	-24.2189	0.000829993
XM_021582051.2	22.4524	0.00140404		XM_036936177.1	-23.9695	0.000993761
XM_021567908.2	22.443	0.000693678		XM_036972294.1	-23.9399	0.00101847
XM_021618139.2	22.4303	1.22883e-18		XM_036961937.1	-23.9194	0.00102598
XR_005034868.1	22.4257	0.0029161		XM_021566114.2	-23.8992	0.00103557
XM_036933698.1	22.4093	0.00293892		XM_036964336.1	-23.8659	5.96101e-05
XM_036948854.1	22.3811	0.00298495		XM_036933684.1	-23.7082	2.66484e-05
XM_036968999.1	22.3388	0.00307169		XM_036952904.1	-23.6632	3.50099e-09
XM_036975158.1	22.2092	0.000702546		XR_005036292.1	-23.6001	2.31742e-17
XM_036974995.1	22.1521	6.70874e-15		XM_036945314.1	-23.5765	0.000327913
XM_036934433.1	22.0523	6.14781e-13		XM_036965720.1	-23.4895	0.00140404
XM_036941828.1	21.9633	0.00393926		XM_036933273.1	-23.4825	0.000457764
XM_036975374.1	21.8547	0.00420528		XM_036945129.1	-23.3787	0.00153971
XM_036939911.1	21.6935	1.43904e-05		XM_036962339.1	-23.3748	2.81216e-08
XM_036956833.1	21.4754	2.66484e-05		XM_036949999.1	-23.347	2.75302e-07
XM_021570857.2	21.4072	1.72628e-06		XM_036943546.1	-22.4961	0.00276789
XM_036982745.1	21.1861	7.6692e-07		XM_036948292.1	-21.5271	0.000551307
XM_036971163.1	21.1535	1.60961e-09		XM_036945656.1	-20.8157	0.00824723
XM_021560545.2	21.1508	2.64972e-05		XM_036965456.1	-19.9295	0.00199896
XM_021613529.2	21.0086	1.46907e-09		XR_005052350.1	-18.323	0.0352076
XM_036956978.1	20.9161	7.00006e-06		XM_036947614.1	-18.1183	4.95654e-07
XM_036951545.1	20.8043	1.59497e-08		XR_005038677.1	-15.7608	0.0394333
XM_036970655.1	20.7465	2.59504e-05		XM_036960860.1	-13.0809	0.000415276
XM_036985682.1	20.264	2.37293e-05		XM_036972996.1	-11.8254	2.59624e-05
XM_036952670.1	20.2344	0.000910419		XM_036951439.1	-11.8058	0.0362462
XM_036974519.1	20.0324	1.13951e-05		XM_036977914.1	-11.7119	0.00186209
XM_036940884.1	19.9468	0.0137523		XM_036947307.1	-11.5162	7.8692e-05
XM_036959395.1	19.7462	1.43904e-05		XM_036989530.1	-11.4436	9.0454e-07
XM_036990357.1	19.2296	4.27556e-09		XM_021565453.2	-11.3033	0.000392974
XM_036977057.1	19.1318	0.0219559		XM_021571033.2	-11.2006	3.56828e-07
XM_036957629.1	19.049	1.39266e-09		XM_036946033.1	-11.0823	0.010608
XM_036960057.1	18.9768	0.00253834		XM_036952013.1	-11.0492	8.26004e-09
XM_036936463.1	18.8641	0.0041772		XM_036936749.1	-10.8584	0.000279373
XR_005051995.1	18.7831	0.0168305		XM_036969767.1	-10.4562	0.00212492
XM_036973358.1	18.1237	5.73263e-08		XR_005037360.1	-10.296	2.6692e-07
XM_021599612.2	17.4241	0.0142903		XM_021576502.2	-10.161	0.0350367
XM_036956804.1	17.359	0.00745488		XM_021573762.2	-10.1472	7.54253e-07
XM_036970313.1	15.8838	0.0336655		XM_036937333.1	-10.1444	0.0400031
XM_021575817.2	12.4605	0.0324883		XM_036971050.1	-10.0889	0.00343519
XM_021567033.2	12.4167	0.0197018		XM_036969964.1	-10.0645	0.00179798
XM_036966414.1	12.3475	0.0398727		XM_036952017.1	-10.063	5.73263e-08
XR_005034724.1	12.2927	0.000326065		XM_036988667.1	-10.054	0.0377496
XM_021564618.2	11.8326	1.19708e-05		XM_036966615.1	-9.96921	0.0466922
XM_021617342.2	11.4034	2.04538e-10		XM_036978730.1	-9.96808	0.00539272
XM_036962681.1	11.1775	0.0041772		XM_036949953.1	-9.9462	0.00202806
XR_005037992.1	11.0984	0.000151785		XM_021607132.2	-9.93577	0.0082927
XM_036951564.1	11.0528	0.00176124		XM_036968032.1	-9.90082	0.0177515
XM_036938942.1	11.0137	2.36213e-09		XM_036971355.1	-9.8959	0.0127505
XM_021611392.2	10.8123	3.48823e-06		XM_036946631.1	-9.79665	0.00472435
XM_036963536.1	10.75	0.0236455		XM_036957291.1	-9.73585	0.0390143
XM_036978109.1	10.7281	0.00406048		XM_021588009.2	-9.59559	0.0252743
XM_036954833.1	10.5208	0.0292661		XR_005042080.1	-9.5585	0.000662873
XR_005041357.1	10.4693	1.90583e-06		XM_036973177.1	-9.49959	1.12678e-05
XM_021564687.2	10.3846	0.0174523		XM_036956604.1	-9.4819	0.0127888
XM_021604750.2	10.364	0.0027314		XM_036963828.1	-9.46895	0.0261306
XM_036941997.1	10.2745	0.00382904		XR_005036015.1	-9.42141	0.00659017
XM_036956863.1	10.2696	2.10436e-05		XM_021611282.2	-9.36732	0.00429824
XM_021570297.2	10.145	7.6692e-07		XM_036982952.1	-9.36517	0.0127888
XM_036986009.1	10.041	0.000631747		XM_021582832.2	-9.357	0.012376
XM_036962936.1	10.0081	0.0117704		XM_036940950.1	-9.31906	0.00196552
XM_036973286.1	9.99642	0.00394033		XM_036947979.1	-9.29431	0.0043242
XM_036971049.1	9.98962	9.95215e-05		XR_005053440.1	-9.27892	0.0154439
XM_021624222.2	9.97413	0.00058978		XM_036961599.1	-9.25715	0.00393926
XM_036984363.1	9.86255	1.27847e-07		XM_036936842.1	-9.24204	0.000146553
XM_036941123.1	9.84549	0.0390239		XM_021563640.2	-9.18389	0.00750865
XM_036956036.1	9.83969	0.0351726		XM_021587785.2	-9.15401	0.000408308
XM_021561287.2	9.78523	0.041823		XM_036956172.1	-9.13738	4.62222e-05
XM_021615071.2	9.68129	0.0252743		XM_021611957.2	-9.11731	0.000948239
XM_021623529.2	9.61494	7.54253e-07		XM_021577848.2	-9.08159	0.0197131
XM_036977922.1	9.60843	0.00583403		XR_005034184.1	-9.07214	0.00484019
XM_036975045.1	9.60262	0.00356803		XM_021607268.2	-9.02372	0.0490859
XM_021569021.2	9.54026	0.0086112		XM_021560124.2	-8.92695	2.20172e-05
XM_021579221.2	9.5121	0.00237475		XM_021623887.2	-8.9139	6.06218e-05
XM_036948247.1	9.49336	0.0411605		XM_036934464.1	-8.86344	0.0101833
XM_036953236.1	9.35851	0.0188756		XR_002469226.2	-8.85474	0.0274299
XM_036968147.1	9.31071	0.00943192		XM_036980130.1	-8.84387	0.0112889
XM_036959749.1	9.28047	0.00472435		XM_036943918.1	-8.83008	0.0477991
XM_036937092.1	9.24113	0.00328502		XM_021603235.2	-8.8113	0.00744597
XM_036979264.1	9.23089	0.0199287		XM_036986366.1	-8.7492	0.00259387
XM_036978738.1	9.22928	2.11253e-05		XM_036972995.1	-8.73888	0.000541879
XM_036945958.1	9.21544	7.67082e-06		XM_036936922.1	-8.72063	0.00393926
XM_036933729.1	9.20357	0.0395316		XM_021576338.2	-8.69475	0.0120751
XM_036983734.1	9.20258	0.0086047		XM_036965570.1	-8.68893	0.0289059
XM_036985793.1	9.19886	1.72777e-05		XM_021589520.2	-8.64904	0.000622353
XM_036977335.1	9.19624	0.0472642		XM_036973477.1	-8.64435	0.00708708
XM_036941646.1	9.19568	0.00254009		XM_036947437.1	-8.63397	0.0217635
XM_036948845.1	9.18969	0.000126149		XM_021623917.2	-8.56541	0.000178607
XR_005052372.1	9.18062	0.000193744		XM_036950491.1	-8.55771	0.0155109
XM_036939060.1	9.12632	0.00374664		XM_036955047.1	-8.53732	0.0190077
XM_021580221.2	9.1106	0.0276002		XM_021578932.2	-8.50718	5.47476e-05
XM_021572037.2	9.0973	0.0165039		XM_036953609.1	-8.48617	0.000140915
XM_036957802.1	9.06242	0.00519741		XM_021569057.2	-8.45786	0.0427884
XM_021567032.2	9.04466	0.0457067		XM_036933812.1	-8.4496	0.0467136
XM_036958192.1	9.04358	0.0390143		XM_036946695.1	-8.44783	0.00997402
XM_021579780.2	9.03965	0.0352076		XM_036952147.1	-8.43914	0.012376
XM_036938501.1	9.00659	0.000245789		XM_036963048.1	-8.42333	5.47476e-05
XM_036965871.1	8.99329	4.46217e-06		XM_036984238.1	-8.41438	0.0211364
XM_021613898.2	8.92455	9.06989e-05		XM_036977580.1	-8.40894	5.21148e-05
XM_021594623.2	8.92106	2.66484e-05		XM_036940222.1	-8.39809	0.0158482
XM_021559486.2	8.91314	0.00943192		XM_036967123.1	-8.37111	0.0270017
XM_036983519.1	8.90525	0.031094		XM_036981916.1	-8.36951	0.0170239
XM_036975864.1	8.90443	0.0273797		XM_021590141.2	-8.36641	0.0179659
XM_021568758.2	8.89497	0.00105892		XM_036988991.1	-8.33141	5.47476e-05
XM_036965699.1	8.86562	2.66484e-05		XM_036983461.1	-8.30754	0.0039533
XM_021571837.2	8.83844	0.000195201		XM_021617639.2	-8.28487	0.00109082
XM_036945203.1	8.77856	0.030376		XM_036950235.1	-8.27846	0.0212705
XM_021618907.2	8.77467	0.000693678		XM_021607661.2	-8.27315	0.0114086
XM_036957445.1	8.76972	0.0106414		XM_036983774.1	-8.21232	0.00201369
XM_021585124.2	8.76253	0.00889775		XM_036948820.1	-8.20259	0.00564669
XR_005052936.1	8.76103	1.15902e-05		XM_021602311.2	-8.17899	1.72682e-05
XM_021600998.2	8.75748	0.032753		XM_021620211.2	-8.16204	0.0216209
XM_036945611.1	8.75687	4.79774e-06		XM_036985727.1	-8.15777	0.022271
XM_021618144.2	8.75204	0.0211364		XM_036941025.1	-8.13458	0.00283345
XM_036940311.1	8.74184	5.73319e-05		XM_021605438.2	-8.12369	0.000754931
XM_021562511.2	8.61755	0.00349098		XM_021605343.2	-8.08013	0.0183311
XM_021615680.2	8.52366	0.00637556		XM_036955235.1	-8.02401	0.0287767
XM_021612012.2	8.50906	0.023945		XM_021597317.2	-7.9746	0.0107246
XM_021608649.2	8.50196	0.0485022		XM_036937200.1	-7.96206	0.032753
XM_036951856.1	8.46056	0.000363854		XM_021606371.2	-7.9524	0.0435075
XM_021623949.2	8.45521	0.0183495		XM_036947465.1	-7.94264	5.35962e-05
XM_021606389.2	8.44498	0.0324883		XM_036959706.1	-7.93627	0.000725306
XM_036944445.1	8.44485	0.0395316		XM_021611388.2	-7.90433	0.000500699
XM_021586242.2	8.4377	4.00319e-05		XM_021583501.2	-7.85215	0.0177515
XR_005037038.1	8.42681	0.0287106		XM_036934552.1	-7.83153	0.0242786
XM_036935654.1	8.37171	0.0189198		XM_021597922.2	-7.82494	0.00012578
XR_005036743.1	8.35171	0.00447947		XM_021576197.2	-7.82125	0.0422823
NM_001165102.1	8.33285	0.0019016		XM_036937882.1	-7.76795	0.0340514
XM_036962711.1	8.32827	0.00103275		NM_001160497.1	-7.76773	0.0361682
XM_036965732.1	8.31194	0.0102335		XM_036947297.1	-7.71803	0.0334752
XM_036961017.1	8.29064	0.0240619		XM_021621833.2	-7.70168	0.0219559
XM_036944617.1	8.28816	8.59469e-09		XM_021615931.2	-7.65022	0.016227
XM_036943865.1	8.27775	0.00750865		XM_036990509.1	-7.60617	0.0118185
XM_021563126.2	8.25993	0.00259387		XM_021615788.2	-7.57909	0.00186209
XM_036967463.1	8.23672	3.18755e-05		XM_036957894.1	-7.54037	0.0321676
XM_036974885.1	8.23511	0.0178902		XR_002472055.2	-7.53904	0.040629
XM_036954547.1	8.22453	0.0323898		XR_002468887.2	-7.50928	0.00770712
XM_021597306.2	8.21497	0.0207194		XM_036982984.1	-7.49563	0.0168305
XR_002468872.2	8.19839	0.00745488		XM_036971991.1	-7.48714	0.000756609
XM_036980732.1	8.19545	0.00154485		XR_005038027.1	-7.4654	0.00955954
XM_021613201.2	8.18895	0.000180896		XM_036933557.1	-7.46099	0.0129041
XR_005037630.1	8.18228	0.0210994		XM_021572201.2	-7.44422	0.0467136
XM_021598813.2	8.17525	0.000183209		XM_021596532.2	-7.43587	0.00849152
XM_021590887.2	8.15053	0.000693678		XM_021623283.2	-7.38515	0.00162073
XM_036977533.1	8.13514	0.0158482		XM_036960072.1	-7.37384	0.00602636
XM_036944716.1	8.12449	0.0395316		XR_002471398.2	-7.3701	0.0289059
XM_021612579.2	8.09292	0.000180896		XM_021587557.2	-7.36486	0.0477991
XM_036946495.1	8.08776	0.0325625		XM_036945846.1	-7.35027	0.00648278
XM_021622917.2	8.07172	0.000649752		XM_021579887.2	-7.3276	0.00903847
XM_036957352.1	8.05004	0.0303749		XM_036989188.1	-7.30712	0.0392032
XM_021557661.2	7.99361	7.51227e-05		XM_021566033.2	-7.26603	0.0457067
XM_036979028.1	7.96574	0.032011		XM_036980933.1	-7.19575	0.00659017
XM_036941732.1	7.96447	0.001929		XM_036975759.1	-7.18564	0.0453344
XM_036943282.1	7.94996	0.00424699		XM_036949765.1	-7.17191	0.00958065
XR_005053142.1	7.90616	0.0483223		XM_036944302.1	-7.14143	0.00564669
XM_036980179.1	7.82454	0.0013114		XM_036937868.1	-7.07749	0.00237475
XM_021598855.2	7.80366	0.0395316		XM_036934470.1	-7.01992	0.015287
XM_036950110.1	7.79867	0.0127888		XM_036982334.1	-6.97452	0.0094823
XM_036973978.1	7.79347	0.00393856		XM_036948012.1	-6.95599	0.036595
XM_021612699.2	7.78118	0.00744597		XM_036963325.1	-6.94022	0.0397424
XM_036940135.1	7.77958	0.00670962		XR_002470798.2	-6.93054	0.0423618
XM_021563759.2	7.77604	0.00382904		XM_036938999.1	-6.91305	0.0160426
XM_021572542.2	7.74907	0.00293892		XM_036941653.1	-6.91305	0.0160426
XM_036983012.1	7.74621	0.0289059		XM_036975653.1	-6.84439	0.0413148
XM_021574594.2	7.73323	0.000279373		XM_036989544.1	-6.77786	0.000757338
XM_021587074.2	7.71191	0.0188472		XM_036938943.1	-6.75507	0.0023036
XM_021598825.2	7.66823	0.0309592		XM_021622421.2	-6.74191	0.0477633
XM_036966365.1	7.6309	0.0264623		XM_021563583.2	-6.70355	0.00671282
XM_036967770.1	7.60496	0.0253396		XM_036944344.1	-6.70106	0.00382911
XM_021603963.2	7.60159	0.0467136		XM_036972217.1	-6.66118	0.0477633
XM_021586500.2	7.59338	0.00228711		XM_036952806.1	-6.642	0.0347706
XM_036953860.1	7.53752	0.000628037		XM_036957476.1	-6.54913	0.0363
XM_021564926.2	7.53185	0.0490859		XM_036960012.1	-6.43972	0.0339657
XM_036938621.1	7.52814	0.0330342		XM_036952249.1	-6.21361	0.000291204
XM_036962539.1	7.52799	0.000735564		XM_036963931.1	-6.14091	0.0165683
XM_021557867.2	7.50276	0.0363973		XM_021582826.2	-6.10913	0.0361567
XM_036945454.1	7.48564	0.0214573		XM_036949261.1	-6.05619	1.9953e-05
XM_021582563.2	7.4153	0.0487985		XR_002473201.2	-6.03861	1.39266e-09
XM_036952218.1	7.41504	0.0352076		XM_021612026.2	-5.95416	0.00569735
XR_005052318.1	7.40422	0.000649752		XM_036970118.1	-5.78206	5.54748e-08
XM_021584803.2	7.36818	0.00105645		XM_021558506.2	-5.76784	0.0204836
XR_005037994.1	7.35461	0.00249449		XM_036938647.1	-5.51922	9.39296e-11
XM_036984539.1	7.33294	0.00705547		XM_021603926.2	-5.40459	0.00163195
XR_002474387.2	7.30956	0.00237006		XM_036965289.1	-5.3815	0.00269833
XM_036969919.1	7.29017	0.0116006		XR_005035159.1	-5.36667	0.00861308
XM_036933988.1	7.26446	0.00194934		XM_036957858.1	-5.33625	0.0466922
XM_021621990.2	7.24283	0.00226736		XM_036974638.1	-5.15535	0.0143012
XM_036977947.1	7.20931	0.0298099		XM_036956693.1	-5.13066	0.000298383
XR_005035298.1	7.17311	0.0277393		XM_036948811.1	-5.10939	0.0127888
XM_036952215.1	7.17017	0.032753		XM_036964400.1	-5.09529	0.0328637
XM_036955999.1	7.14796	0.00569284		XM_036981734.1	-5.05845	0.00746145
XM_021605308.2	7.09944	0.00575669		XM_036952014.1	-5.03766	0.00217414
XM_036963958.1	7.07234	0.0289059		XM_036942893.1	-4.73205	0.00949777
XM_036957872.1	7.05348	0.0304365		XM_036934561.1	-4.71664	0.0147764
XM_021618533.2	7.02203	0.0183311		XM_036935324.1	-4.65342	0.00117221
XM_021621053.2	6.98637	0.0419901		XM_021602860.2	-4.64955	0.0251128
XM_036965254.1	6.96238	0.00615362		XM_036964124.1	-4.59087	0.0396795
XM_036982070.1	6.92779	0.04369		XM_036943028.1	-4.57365	0.00667188
XM_021603914.2	6.90557	0.0467136		XM_021557450.2	-4.57277	0.00196481
XM_036938998.1	6.89082	0.0135022		XM_021609217.2	-4.52909	0.025362
XM_036941652.1	6.89082	0.0135022		XM_036981044.1	-4.49254	0.000891173
XM_021592997.2	6.86683	0.0484851		XM_036983388.1	-4.43909	0.0234612
XM_036983326.1	6.84754	0.0451952		XR_005053551.1	-4.38458	0.0485022
XM_036939167.1	6.79312	0.0368676		XM_036942485.1	-4.30859	0.029624
XM_036956520.1	6.75722	0.0402087		XM_036968800.1	-4.26113	0.000348226
XR_002474985.2	6.75171	0.0071522		XM_021578434.2	-4.0912	0.0439955
XM_021601781.2	6.70176	0.0179012		XM_021607435.2	-4.03783	0.000296341
XM_036944398.1	6.69187	0.0207194		XM_036948812.1	-4.03167	0.00564669
XM_036957813.1	6.66506	0.000240762		XM_036973002.1	-4.03167	0.00564669
XM_036936015.1	6.63803	0.0190275		XM_021615074.2	-4.02732	0.00167778
XR_002468515.2	6.6306	3.73003e-06		XM_036978969.1	-3.90426	0.015873
XM_036977577.1	6.60242	0.0391153		XM_036986228.1	-3.81264	0.0109663
XM_036934225.1	6.58837	0.0327681		NM_001171863.1	-3.77741	0.0271214
XM_036959280.1	6.46804	0.0276		XM_036966100.1	-3.73468	2.59624e-05
XR_002473246.2	6.36704	0.0154955		XM_036973815.1	-3.6542	0.0154179
XM_036968661.1	6.32621	0.00110297		XM_036970446.1	-3.63946	0.00830028
XM_036950067.1	6.27	0.0132647		XM_021565504.2	-3.54516	1.72949e-05
XM_036966657.1	6.25215	0.0299953		XM_036970117.1	-3.44436	0.000908346
XM_036981171.1	6.23919	0.000253894		XM_036939583.1	-3.39917	0.0223732
XM_036971101.1	6.23836	0.00708708		XM_021579779.2	-3.30412	0.00746019
XM_036933627.1	6.1206	0.0178902		XM_036975263.1	-3.27361	0.0481351
XM_021558779.2	6.08712	0.0232224		XM_036956652.1	-3.23201	0.00237006
XM_036941478.1	6.02886	0.0012597		XM_021595700.2	-3.2179	0.0168305
XM_021624672.2	6.01908	0.0362706		XM_036962781.1	-3.14783	0.0086047
XM_036952501.1	6.01134	2.42016e-05		XM_021619562.2	-3.06057	0.0309592
XM_021605698.2	6.00716	0.000237128		XM_036967142.1	-2.98096	0.0473959
XM_036957660.1	5.96031	0.0352076		XM_021575354.2	-2.93329	0.000493309
XM_036963444.1	5.88066	0.000171234		XM_036946629.1	-2.9303	0.000681534
XM_036971727.1	5.80969	0.0084793		XM_036939000.1	-2.83983	0.00349841
XM_036954151.1	5.79127	0.0137523		XM_036958338.1	-2.8078	0.00113919
XM_036977266.1	5.69017	0.0343182		XM_021579414.2	-2.7132	2.66484e-05
XR_002470804.2	5.56737	0.0277393		XR_005051596.1	-2.68987	6.70874e-15
XM_036968806.1	5.5376	0.0467136		XM_021587361.2	-2.6503	0.0115151
XM_036975390.1	5.15117	0.000326065		XM_021606124.2	-2.52011	0.000681534
XM_036981305.1	4.94256	0.000622353		XM_036972221.1	-2.47851	0.000512523
XM_036934236.1	4.87211	0.00275265		XM_021603617.2	-2.45538	0.0101833
XM_036944148.1	4.85635	0.0439841		XM_036935788.1	-2.4444	0.0077206
XM_036939176.1	4.78133	0.00466874		XM_036974424.1	-2.43304	0.0329937
XM_036949721.1	4.56887	0.022533		XM_021587698.2	-2.39143	5.54748e-05
XR_005036181.1	4.53867	0.0299953		XM_021619150.2	-2.31662	0.000106434
XM_036976554.1	4.23913	2.91941e-25		XM_036968146.1	-2.31626	0.000274193
XM_021561535.2	4.16705	0.00064746		XM_021597890.2	-2.25947	0.00014705
XM_036972914.1	4.11688	0.0127528		NM_001124254.1	-2.22872	0.0409243
XR_002475101.2	3.94347	0.00503574		XM_021567054.2	-2.21906	9.13008e-12
XM_021617188.2	3.74845	0.041996		XM_021597243.2	-2.17259	0.0101833
XM_036939556.1	3.70514	0.0499729		XM_036987798.1	-2.09645	0.0127212
XM_036952248.1	3.6856	7.37296e-08		XM_036965836.1	-2.08525	4.48722e-06
XM_036942998.1	3.68214	0.000192041		NM_001124310.1	-2.01883	3.34745e-05
XM_036987130.1	3.65195	0.0183311		XM_036970065.1	-1.9931	0.0167992
XM_021566532.2	3.42923	0.000909702		XM_021608682.2	-1.99264	0.0203423
XM_036933258.1	3.42126	0.000802954		XM_021603735.2	-1.9748	4.02402e-05
XM_036960908.1	3.34846	0.045442		XM_021577478.2	-1.94776	0.00708708
XM_036942070.1	3.23776	1.13951e-05		XM_036969108.1	-1.89524	1.23435e-17
XM_021574474.2	3.14352	0.0190933		XM_036955656.1	-1.8324	0.0160426
XM_036937284.1	2.92451	2.41201e-09		XM_021560804.2	-1.77883	0.029495
XR_005036675.1	2.8594	0.031094		XM_021613007.2	-1.77405	0.034409
XM_036957904.1	2.81197	0.031094		XM_021581324.2	-1.76867	0.00022358
XM_036935180.1	2.7783	0.00196481		XM_036963661.1	-1.73353	0.0041772
XM_021576949.2	2.65498	0.0293124		XM_036966779.1	-1.71032	0.0115039
XM_036974067.1	2.59042	1.12678e-05		XR_002468364.2	-1.70729	0.0399297
XM_036964513.1	2.57646	0.000628037		XM_036940524.1	-1.69676	0.025302
XM_021597913.2	2.52345	0.0101833		XM_021591513.2	-1.66835	0.00671282
XM_021566110.2	2.44921	0.00636659		XM_036933712.1	-1.66191	0.020461
XM_036965736.1	2.44078	0.0223732		XM_036957064.1	-1.64001	0.00112326
XM_036933299.1	2.43824	1.67274e-10		XM_021576303.2	-1.63275	0.00692189
XM_021565939.2	2.41148	0.0108756		XM_021585458.2	-1.61171	4.95654e-07
XM_036974485.1	2.3549	0.0392773		XM_021609407.2	-1.59714	0.0395316
XM_036971398.1	2.26329	0.0198509		XM_036942157.1	-1.59378	0.0202191
XM_036939983.1	2.25987	1.03576e-22		XM_021603261.2	-1.56538	0.00102598
XM_021608652.2	2.25117	0.00720318		XM_036960607.1	-1.54717	0.00830028
XM_036975032.1	2.25111	0.0102476		XM_036984618.1	-1.53428	0.00356967
XM_036964399.1	2.20279	0.0470505		XM_021557185.2	-1.48888	0.0168305
XM_021624409.2	2.18069	0.0315855		XM_036973676.1	-1.46231	0.0463246
XR_005038570.1	2.17662	0.00420528		XM_021597409.2	-1.45464	0.0142407
XM_036985071.1	2.13648	0.0426142		XM_036949334.1	-1.45384	0.0215907
XM_036948535.1	2.09776	0.0464203		XM_036957590.1	-1.4534	0.0076783
XM_021575966.2	2.07613	0.00113919		XM_021565700.2	-1.43903	0.0160426
XM_036948946.1	2.07545	0.0447196		XM_021621973.2	-1.43423	0.00345229
XM_021572756.2	2.06455	0.000162652		XM_021606711.2	-1.43405	0.00012578
XM_036982451.1	2.06229	0.00210284		XM_021567247.2	-1.42716	0.0480704
XM_036966610.1	2.06158	9.22475e-06		XM_021574087.2	-1.42449	0.00807587
XM_021607319.2	2.06147	0.00158365		XM_036936686.1	-1.4242	0.0377719
XM_036964296.1	2.00904	0.0321676		XM_021617754.2	-1.40918	0.00649372
XM_021591151.2	2.00791	5.84405e-05		XR_005041756.1	-1.40779	0.04442
XM_036984394.1	1.98047	0.0468727		XM_036961065.1	-1.39525	0.00598368
XM_036973931.1	1.9648	0.0382512		XM_036969330.1	-1.384	0.000681534
XM_021578219.2	1.95694	5.47966e-05		XM_036987721.1	-1.35732	0.0337161
XM_036963848.1	1.90959	0.0129041		XM_021569532.2	-1.33847	0.00262129
XM_036934722.1	1.87274	0.020461		XM_021612221.2	-1.32954	0.00830028
XM_036933486.1	1.8383	4.77464e-05		XM_036969930.1	-1.3194	0.00356803
XM_021576524.2	1.82224	0.032753		XM_021571479.2	-1.30738	0.00334496
XM_036981648.1	1.81793	0.00238724		XM_021615577.2	-1.27791	0.0298341
XM_021620477.2	1.81298	0.0481351		XM_021593566.2	-1.26797	0.00637556
XM_021607727.2	1.79534	0.047245		XM_021561787.2	-1.26459	0.0250084
XM_021601019.2	1.7683	0.00167778		XM_021587714.2	-1.26315	0.0395316
XM_021617344.2	1.71547	0.000376258		XM_021571855.2	-1.25132	0.0361682
XM_021577768.2	1.71062	0.0197018		XM_036937191.1	-1.25092	0.000804005
XM_036953132.1	1.70982	0.00796341		XM_021565087.2	-1.23665	0.000579249
XM_036970932.1	1.69501	0.00978143		XM_036953776.1	-1.23577	0.0124935
XM_036979293.1	1.67022	0.00101564		XM_036947019.1	-1.21606	0.00659017
XM_021613311.2	1.65169	0.00085772		XM_036973400.1	-1.20563	0.000140666
XM_036975852.1	1.64397	0.0299195		XM_021611924.2	-1.19289	0.049399
XM_036974300.1	1.63276	0.00998688		XM_036956197.1	-1.18561	0.0392588
XM_021584357.2	1.59651	0.00371125		XM_021593068.2	-1.18452	0.00263279
XM_021573678.2	1.57849	0.0207194		XM_036944565.1	-1.17717	0.00675787
XM_021624244.2	1.56692	0.0494552		XM_036937093.1	-1.15986	0.0214493
XM_021597240.2	1.54863	2.39169e-16		XM_036963635.1	-1.15521	0.00776473
XM_036963550.1	1.52233	1.42972e-07		XM_036969328.1	-1.15503	1.40137e-14
XM_021623037.2	1.51978	0.00397102		XM_021600971.2	-1.12353	0.0244263
XM_021571222.2	1.48931	2.66484e-05		XM_036951382.1	-1.11438	0.022689
XM_021569592.2	1.45412	0.00249449		XM_036982283.1	-1.10577	0.031094
XM_036936234.1	1.37759	0.00012578		XM_021572535.2	-1.09865	0.00558903
XM_036982555.1	1.37425	0.0296871		XM_021574658.2	-1.09766	0.0130789
XM_021585052.2	1.37266	0.0395316		XM_021569995.2	-1.09617	7.99833e-16
XM_021609874.2	1.37157	0.000500699		NM_001124358.2	-1.08451	0.00665676
XM_021584367.1	1.3666	0.0207194		XM_036935073.1	-1.08079	0.0153757
XM_036979814.1	1.3654	0.00409699		XM_036984572.1	-1.07814	0.0322429
XM_021583258.2	1.35994	2.07817e-05		XM_021623299.2	-1.06357	0.000189782
XM_036943981.1	1.34211	0.031094		XM_036938830.1	-1.04977	1.46907e-09
XM_036988836.1	1.34094	2.15928e-06		XM_036963057.1	-1.04968	0.000392974
XM_036952222.1	1.32368	0.0304126		XM_021568071.2	-1.04513	0.0116559
XM_036943553.1	1.32145	0.0118005		XM_036977745.1	-1.04513	0.0392588
XM_036969317.1	1.30676	8.59469e-09		XM_021591238.2	-1.03984	0.000828357
XM_036968303.1	1.29097	0.0106916		XM_036934100.1	-1.03129	0.0153757
XM_036970492.1	1.28937	0.0411429		XM_036977102.1	-1.02866	0.0136379
XM_021575444.2	1.28746	0.0183311		XM_021561200.2	-1.0189	0.0368676
XM_036939133.1	1.27297	0.000652461		XM_036967384.1	-1.01506	0.00025287
XM_021610097.2	1.27219	0.0135022		XM_021579792.2	-1.01109	1.0098e-11
XM_036960687.1	1.27216	2.59638e-12		XM_021599719.2	-1.00386	0.020387
XM_036947805.1	1.26949	0.037914		XM_021583396.2	-1.00377	0.0384662
XM_021600261.2	1.26944	0.0082927		XM_036974681.1	-1.00216	0.0087763
XM_036963707.1	1.26686	0.0386131		XM_021585010.2	-0.999311	0.00815277
XM_021602690.2	1.24863	0.00807587		XM_036952507.1	-0.994047	0.0174873
XM_036958306.1	1.23956	0.000493309		XM_021596779.2	-0.992329	0.0198639
XM_021620782.2	1.22553	0.00720318		XM_021558522.2	-0.982725	0.033588
XM_021606415.2	1.2225	0.0342993		XM_021584158.2	-0.97918	0.021874
XM_021600701.2	1.21321	5.73263e-08		XM_021599487.2	-0.979001	0.0153456
XM_036980944.1	1.21064	0.0195407		XM_036954167.1	-0.968004	6.69304e-07
XM_036954556.1	1.20559	0.00171207		XR_005036923.1	-0.966532	0.0273244
XM_036933485.1	1.17059	0.00263317		XM_036971012.1	-0.964426	0.00810978
XM_021611949.2	1.16348	0.00296129		XM_036951529.1	-0.963794	0.0465135
XM_021563358.2	1.15957	0.0321676		XM_036982198.1	-0.959736	1.60711e-05
XM_036984568.1	1.15686	0.0239532		XM_021572417.2	-0.95604	0.000532788
XM_036969521.1	1.14464	0.00110297		XM_021604414.2	-0.945546	0.000219226
XM_036982997.1	1.13602	0.0325625		XM_036990520.1	-0.944749	0.0467136
XM_036980006.1	1.13435	6.6425e-05		XM_036933554.1	-0.939338	9.77624e-05
XM_021581888.2	1.13159	0.00861308		XM_021607601.2	-0.936056	0.0395316
XM_021572337.2	1.12036	0.0375142		XM_021598892.2	-0.913969	4.22687e-05
XM_036948133.1	1.104	0.00908475		XM_021562960.2	-0.912552	0.00022358
XM_021561549.2	1.10124	0.0287106		XM_021567901.2	-0.912549	0.0240493
XM_036958304.1	1.09923	0.0342555		XM_021600269.2	-0.911192	0.0107246
XM_036973405.1	1.09916	0.0329937		XM_021557683.2	-0.902288	0.00343519
XM_036969116.1	1.08986	0.0102464		XM_021574606.2	-0.901357	0.0499729
XM_036954333.1	1.08466	0.0261306		XM_021575569.2	-0.898695	0.000138581
XM_036949460.1	1.08125	0.00156438		XM_021604805.2	-0.897453	0.00806885
XM_036987455.1	1.07014	0.000646338		XM_021599471.2	-0.895607	0.0313993
XM_036933480.1	1.06344	0.0468749		XR_002471383.2	-0.894493	7.44787e-08
XM_021587338.2	1.04459	0.00497362		XM_021566373.2	-0.893968	0.0272226
XM_036933481.1	1.04454	0.00138696		XM_036949248.1	-0.893521	0.00807587
XM_021586648.2	1.04083	0.015038		XM_036974527.1	-0.893521	0.00807587
XM_036970854.1	1.03467	0.00861308		XM_036976629.1	-0.88975	0.007279
XM_036989520.1	1.03323	0.0470505		XM_021576629.2	-0.882717	0.032753
XM_036975954.1	1.02293	0.0002886		XR_002468396.2	-0.878614	0.00182951
XM_036947760.1	1.02292	0.0396981		XM_021575695.2	-0.875051	0.0293737
XM_021579903.2	1.02121	5.00986e-05		XR_005036242.1	-0.869483	0.0352076
XM_036971037.1	1.00902	0.00293117		XM_036962812.1	-0.868701	0.0477633
XM_036951413.1	1.0042	0.00215684		XM_036941971.1	-0.862082	0.0019694
XM_021580870.2	0.994314	0.00659017		XM_021563077.2	-0.856885	0.0107868
XM_021618954.2	0.99245	0.0037461		XM_036965634.1	-0.849839	4.27931e-05
XM_021586214.2	0.991826	0.000831839		XM_036938281.1	-0.845091	0.0204836
XM_021616122.2	0.984152	0.0326226		XM_036943257.1	-0.842161	2.65013e-08
XM_036954994.1	0.973457	0.00630866		XM_036945271.1	-0.841058	0.0128979
XM_036984856.1	0.963405	0.0129214		XM_021598291.2	-0.83804	0.0165683
XM_021603511.2	0.960041	0.00591423		XM_021590723.2	-0.825716	0.00228963
XM_036933484.1	0.947362	0.000649752		XM_021619163.2	-0.823038	0.00117448
XM_021556940.2	0.943999	0.0183495		XM_021600481.2	-0.820588	2.41201e-09
XM_036950085.1	0.928845	0.0395316		NM_001124353.1	-0.818492	0.00153971
XM_036980493.1	0.927276	0.00626006		XM_021569175.2	-0.808975	0.00483449
XM_021621736.2	0.919405	5.85053e-09		XR_005041214.1	-0.798763	0.000674391
XM_036964956.1	0.901564	0.031094		XM_021603148.2	-0.794109	1.60961e-09
XM_021611751.2	0.892052	0.00301555		XM_021579753.2	-0.793251	0.00446301
XM_036970706.1	0.89133	0.00782745		XM_036938916.1	-0.791234	0.000298383
XM_021582381.2	0.890982	0.000652461		XM_021606209.2	-0.789486	0.00333859
XM_036947020.1	0.88873	0.0178902		XM_021583320.2	-0.788139	0.0160749
XM_036963810.1	0.886787	0.0086047		XM_036945275.1	-0.783811	0.0179552
XM_036953038.1	0.870517	0.0352076		XM_036936702.1	-0.77925	0.0382622
XR_005053339.1	0.867649	0.0363		XM_021613164.2	-0.776375	0.00094478
XM_036976762.1	0.860613	0.0320477		XM_021560043.2	-0.771109	0.00472289
XM_036945978.1	0.858176	0.00307911		XM_021599112.2	-0.762637	0.000102713
XM_036964935.1	0.857086	0.0409243		XM_036943355.1	-0.760033	0.00995189
XM_021606203.2	0.856282	0.0415059		NM_001124577.1	-0.758634	2.59624e-05
XM_021612001.2	0.855544	0.017186		XM_036975996.1	-0.758043	0.0315827
XM_021556885.2	0.844537	0.0039774		XM_036937824.1	-0.75553	0.00904608
XM_036960335.1	0.834384	0.00301376		XM_021589660.2	-0.753398	0.0088109
XM_036937359.1	0.833822	0.0002886		XM_036966734.1	-0.751814	0.00228711
XM_036976845.1	0.827752	0.00475734		XM_036934735.1	-0.749809	0.00857226
XM_036941735.1	0.816346	0.000279373		XM_036972347.1	-0.749251	1.22175e-05
XM_021610856.2	0.816265	0.00294492		XM_021564871.2	-0.746011	0.0235522
XM_036962822.1	0.815878	1.26636e-06		XM_021577780.2	-0.741946	0.0467136
XM_021569055.2	0.806691	0.0237289		XM_021560387.2	-0.740923	0.0211151
XM_021605556.2	0.806511	0.0321676		XM_021564806.2	-0.739831	0.00345229
XM_036988010.1	0.805736	0.00356803		XM_021620132.2	-0.733678	3.56828e-07
XM_021614340.2	0.803303	0.0103101		XM_036989318.1	-0.73331	0.00961424
XM_036948669.1	0.787453	0.00101564		XM_036960380.1	-0.731507	4.1786e-10
XM_036974595.1	0.787453	0.00101564		XM_021567765.2	-0.722438	0.0481351
XM_036987370.1	0.771705	0.000845317		XM_036961697.1	-0.719969	0.0342567
XM_021599317.2	0.759003	0.004595		XM_021613138.2	-0.715563	0.0399202
XM_036954855.1	0.757352	0.00566199		XM_036987491.1	-0.711873	0.0351369
XM_036935996.1	0.757175	5.40036e-05		XM_036945364.1	-0.706978	0.000350329
XR_005035194.1	0.756782	0.0292661		XM_036940666.1	-0.703939	0.00328502
XM_021606206.2	0.753512	0.021874		XM_021584322.2	-0.698359	0.00217414
XR_005034221.1	0.739499	0.0395316		XM_021568424.2	-0.695881	0.00171207
XM_021574695.2	0.728849	0.00212879		XM_021616545.2	-0.693114	2.03702e-08
XM_021610606.2	0.726953	0.0392211		XM_036976497.1	-0.69286	0.0106199
XM_021575941.2	0.726402	0.00217273		XM_036989838.1	-0.680527	0.0279756
XM_021556155.2	0.723788	0.0428841		XM_021611932.2	-0.680365	0.00936727
XM_021576628.2	0.71828	0.000150819		XM_021591228.2	-0.672889	0.0382622
XM_021622436.2	0.702431	0.0142407		XM_021598953.2	-0.646444	0.00164777
XM_036949220.1	0.700733	0.00681862		XM_036961518.1	-0.642898	0.0153931
XM_036980099.1	0.698647	0.00483449		XM_021617899.2	-0.64068	0.0163382
XM_036980750.1	0.693769	0.0396981		XM_021587925.2	-0.639948	2.86579e-05
XM_021592637.2	0.691749	0.00356803		NM_001124545.1	-0.639298	0.0103129
XR_005039400.1	0.690608	0.00192553		XM_021566131.2	-0.633781	9.58882e-07
XM_021617519.2	0.690547	0.0449261		XM_021578230.2	-0.632125	0.00744769
XM_036952044.1	0.688533	0.00212492		XM_021615925.2	-0.617541	0.0101833
XM_036966310.1	0.687474	0.000426768		XM_021613936.2	-0.617065	0.0150567
XM_021590951.2	0.678061	0.0199477		XM_036941747.1	-0.61416	7.54253e-07
XR_005041128.1	0.677245	0.0321056		XM_021609868.2	-0.602669	0.00174074
XM_036933483.1	0.675033	0.0363		XM_036969546.1	-0.599797	0.0115077
XM_036953028.1	0.663856	0.00343519		XM_036936547.1	-0.593475	0.0368676
XM_036968183.1	0.662687	0.00317966		XM_021601567.2	-0.592595	0.0461142
XM_021613139.2	0.660623	0.0485022		XM_021566566.2	-0.589147	0.00218506
XM_021591023.2	0.651258	0.00134563		XM_036990081.1	-0.586255	0.00440717
XM_036981355.1	0.645902	0.0101833		XM_021623106.2	-0.585345	0.00102598
XM_036990404.1	0.639453	0.0320413		XM_021576516.2	-0.584722	0.00058978
XM_036981773.1	0.625387	0.00961153		XM_021577543.2	-0.582594	0.032753
XM_021601417.2	0.622013	0.000693678		XM_021574537.2	-0.573739	0.000307583
XM_036956246.1	0.604819	4.95654e-07		XM_021618898.2	-0.570807	0.0183311
XM_021600559.2	0.601836	0.0324107		NM_001136097.1	-0.564401	0.0075427
XR_005040961.1	0.60095	0.0237289		XM_036965070.1	-0.562072	0.00417912
XM_021561301.2	0.598507	0.0347706		XM_021614143.2	-0.560545	0.0142407
XM_036963254.1	0.597458	0.0130773		XM_021581077.2	-0.556239	0.00363558
XM_021566605.2	0.596964	0.0183495		XM_021560379.2	-0.549343	0.0309592
XM_021604020.2	0.595944	0.00215684		XR_002471384.2	-0.548705	0.0155109
XM_021625377.2	0.5863	0.000188671		XM_021607445.2	-0.544705	8.32407e-07
XM_021599465.2	0.583057	4.27931e-05		XM_021568853.2	-0.543763	0.000541879
XM_021607736.2	0.580303	0.0416906		XM_036979927.1	-0.543438	0.00670962
XM_036937055.1	0.564509	0.000180896		XM_021622632.2	-0.542592	0.0289059
XM_021584628.2	0.563155	0.0385232		XM_021559948.2	-0.540317	0.0295399
XM_021590926.2	0.558922	0.0436155		XM_021576252.2	-0.528528	0.0375142
XM_036943861.1	0.551748	0.00025287		XM_021569365.2	-0.525466	4.04519e-05
XM_036959238.1	0.536412	0.0178902		XM_021566756.2	-0.524193	0.0245439
XM_036953140.1	0.532394	0.00497362		XM_021597203.2	-0.522987	7.32872e-07
XM_021610418.2	0.53085	0.00589992		XM_021608309.2	-0.522946	0.00557075
XM_021562186.2	0.521183	0.0345084		XM_021569721.2	-0.520683	0.00201369
XM_021613480.2	0.517432	0.0466922		XM_021603677.2	-0.517838	0.00489062
XR_002468410.2	0.512396	0.00639354		XM_021573553.2	-0.515217	0.00109737
XM_021556276.2	0.503526	0.0184116		XM_021616453.2	-0.513341	0.0127839
XM_036976354.1	0.493919	0.000277396		XM_021583529.2	-0.513082	0.000554142
XM_021612951.2	0.489614	0.0331287		XM_021589683.2	-0.510935	0.0445667
XM_021607336.2	0.480217	8.22673e-05		XM_021590033.2	-0.509835	0.0463948
XM_021614693.2	0.478102	0.04369		XR_002468733.2	-0.505297	0.00215684
XM_021563925.2	0.476378	0.012024		XM_021584573.2	-0.50458	0.000754075
XM_021595514.2	0.468592	1.72949e-05		XR_005051733.1	-0.503774	0.00543307
XM_021589599.2	0.454191	0.0100057		XM_021576291.2	-0.502176	2.00572e-06
XM_021570998.2	0.452405	0.032753		XM_021609065.2	-0.497505	0.0392588
XM_036955319.1	0.445051	0.000102713		XM_021621814.2	-0.493794	0.00136074
XM_036974229.1	0.436061	0.0395316		XM_021561140.2	-0.492339	7.32832e-26
NM_001281398.1	0.431945	0.0293702		NM_001171861.2	-0.491422	0.0019694
XM_021621965.2	0.418428	0.0078592		XM_021598871.2	-0.483028	0.00773232
XM_036968783.1	0.417808	0.000577071		XM_021586142.2	-0.482904	0.00085772
XM_036984802.1	0.408996	0.0155109		XM_021608668.2	-0.475332	0.00102598
XM_036984753.1	0.403988	0.00790197		XM_021617942.2	-0.474215	0.000804005
XM_021566005.2	0.396052	0.00284974		XM_021599037.2	-0.472168	0.0329437
XM_036941044.1	0.394681	0.0179284		XM_021597963.2	-0.471339	0.0214493
XM_036936816.1	0.382585	0.026952		XM_021619286.2	-0.470038	0.0203423
XM_021559784.2	0.368345	0.00892906		XM_021589895.2	-0.467585	0.0160094
NM_001124336.1	0.351487	0.031094		XM_021569144.2	-0.466666	0.00220565
XM_021578195.2	0.348906	0.0351804		XM_021625657.2	-0.465822	2.04538e-10
XM_021608603.2	0.339055	0.0386449		XM_021567771.2	-0.46527	0.0399202
XM_021563296.2	0.337602	0.0233976		XM_021606473.2	-0.46114	0.000192719
XM_036950125.1	0.310841	0.0342567		XM_021618887.2	-0.453303	0.0212705
XM_036949648.1	0.306838	0.00114718		XM_021612666.2	-0.449146	0.0411429
XM_036987684.1	0.285145	0.00942721		XM_036972054.1	-0.447006	0.0477991
XM_036979900.1	0.277355	0.00362393		XM_021587076.2	-0.441553	0.00426476
XM_021600070.2	0.199426	0.0289059		XM_021572058.2	-0.441273	0.0323898
				XM_036968698.1	-0.436905	0.0046447
				XM_021582280.2	-0.436271	0.020461
				XM_021579335.2	-0.435702	0.0111526
				XM_021562057.2	-0.432633	0.0285155
				NM_001165042.1	-0.428165	0.0231396
				XM_021622252.2	-0.423831	0.0168305
				XM_036951003.1	-0.422538	0.00943192
				XM_021612540.2	-0.407941	0.0069059
				XM_021570329.2	-0.405767	0.0392032
				XM_021623671.2	-0.40333	0.0395316
				XM_021618707.2	-0.403087	0.0143012
				XM_036986786.1	-0.403069	0.0234634
				XM_021621815.2	-0.400775	0.0178902
				XM_021598670.2	-0.400449	0.0395316
				XM_021597600.2	-0.399049	5.14735e-05
				XM_036956337.1	-0.39545	3.79848e-05
				XM_036962393.1	-0.389079	0.000649752
				XM_036978994.1	-0.386786	0.0109331
				XM_036975970.1	-0.385488	0.0403251
				XM_021618304.2	-0.385227	0.047122
				XM_021559483.2	-0.383087	0.0264438
				XM_036986998.1	-0.382594	0.0279734
				XM_021597765.2	-0.382104	0.026473
				XM_036946078.1	-0.371916	0.00857226
				XM_021561546.2	-0.370641	0.0377245
				XM_021575991.2	-0.368232	0.0276168
				XM_036987041.1	-0.361864	0.0323898
				XM_021623638.2	-0.360292	0.00128126
				XM_021561630.2	-0.359655	0.0162653
				XM_021576606.2	-0.343592	0.0053341
				XM_036988565.1	-0.333698	0.0477991
				XM_021589282.2	-0.306146	0.0436155
				XM_021602894.2	-0.286042	0.000376258
				XM_021585298.2	-0.268157	0.0119397

## Sheet: DOC+MIFEvsDOC
ID	log2FoldChange	padj	All	ID	log2FoldChange	padj
XM_036952815.1	28.7911	8.60152e-06	3324	XR_005036633.1	-27.9827	3.68416e-06
XR_005039912.1	24.3309	0.000316411	Up	XM_036982138.1	-27.0212	1.08567e-05
XM_036952821.1	23.5676	0.000559788	1478	XM_036989433.1	-26.9759	3.95959e-05
XM_036948854.1	23.5555	0.000564439	Down	XR_005037358.1	-26.8675	6.80379e-06
XR_005036277.1	23.0958	0.000776904	1846	XR_005038027.1	-26.4809	5.48659e-25
XM_021567908.2	22.9454	0.000192291		XR_005035666.1	-26.3336	6.66134e-05
XM_036946438.1	22.8986	0.00089181		XM_021622049.2	-25.8083	0.000104539
XM_036951545.1	22.6857	1.34609e-10		XM_036971180.1	-25.61	0.000122195
XM_036974519.1	22.4032	1.22609e-07		XR_005035667.1	-25.5002	1.8967e-06
XM_036952647.1	22.3739	0.001291		XR_005035668.1	-25.5002	1.8967e-06
XM_036963476.1	22.0884	3.10203e-17		XM_021591294.2	-25.3903	0.000145572
XM_036939911.1	22.037	3.68416e-06		XR_005037477.1	-25.3759	1.17862e-10
XM_021575690.2	22.0215	7.00511e-08		XR_005051532.1	-25.2814	0.0001566
XM_036971163.1	22.0176	1.03972e-10		XR_005035663.1	-25.0717	8.50145e-05
XM_036981043.1	21.9483	0.000752331		XM_021607200.2	-25.0078	1.11041e-05
XM_036935305.1	21.9425	0.00042339		XM_036983820.1	-24.9859	0.000196665
XR_005035675.1	21.9082	0.00038243		XR_005052692.1	-24.6258	3.57608e-05
XM_021567033.2	21.8447	4.99397e-10		XM_021568707.2	-24.5815	4.31972e-08
XM_036934433.1	21.8277	6.51436e-13		XM_036986244.1	-24.4715	2.55292e-18
XM_036960582.1	21.7633	0.000376781		XR_005037676.1	-24.4086	0.000300693
XM_036966414.1	21.7572	2.03935e-08		XM_036964675.1	-24.3331	0.000316411
XM_021618139.2	21.6603	1.10533e-17		XR_005034857.1	-24.1233	1.88448e-11
XM_036957629.1	21.6004	6.27363e-13		XM_036989072.1	-24.121	0.000366632
XM_036960057.1	21.5823	0.000109694		XM_021614783.2	-24.114	3.71012e-05
XM_036974995.1	21.5808	2.53092e-14		XM_036947859.1	-24.0335	0.000389175
XM_021575817.2	21.5778	1.47251e-08		XR_005036290.1	-23.9905	7.51101e-14
XM_036963821.1	21.5777	9.84263e-08		XM_021563027.2	-23.896	4.84312e-12
XM_036963420.1	21.409	0.000277812		XM_036961243.1	-23.8748	4.05145e-05
XM_036953216.1	21.3461	0.000166836		XM_036951540.1	-23.8346	3.92264e-05
XM_036956804.1	21.2016	0.000117491		XM_036945189.1	-23.814	8.90227e-06
XM_036985682.1	21.165	2.86183e-06		XM_036953513.1	-23.7088	7.73475e-12
XM_036940884.1	20.9253	0.00334583		XM_036961937.1	-23.6515	0.000528356
XM_036970655.1	20.0128	2.48018e-05		XM_036936177.1	-23.6359	0.000529206
XM_021613529.2	19.5329	1.65833e-08		XM_036972294.1	-23.5549	0.000564658
XM_036952670.1	19.4017	0.000779288		XM_036970153.1	-23.5514	0.000143761
XM_036956978.1	19.3157	2.29304e-05		XR_005039150.1	-23.508	8.21062e-08
XM_021560545.2	19.0187	0.000120578		XM_021597565.2	-23.4901	3.0766e-05
XM_036981521.1	18.5871	0.0128715		XR_005036289.1	-23.4842	2.76222e-05
XM_036977057.1	18.5718	0.012888		XM_021566114.2	-23.3759	0.000643221
XM_036970313.1	18.4556	0.00246061		XM_036969119.1	-23.3374	3.83843e-07
XM_036956833.1	18.4039	0.000305648		XM_036933826.1	-23.2733	0.000252096
XM_036958800.1	18.1572	0.00294406		XM_036933273.1	-23.2441	0.000221652
XR_005051995.1	18.1469	0.0105739		XM_036956637.1	-23.2375	2.54239e-05
XM_036947829.1	17.9882	0.00558311		XM_036981400.1	-23.1843	3.51327e-08
XM_021599612.2	17.6924	0.00528745		XM_036965720.1	-23.1818	0.00073589
XR_005039990.1	17.474	0.0224294		XM_036939145.1	-23.1601	5.79538e-08
NM_001124194.1	16.762	0.0204668		XM_036940867.1	-23.1591	4.29324e-05
XM_036944848.1	16.731	0.0323862		XM_036945314.1	-23.137	0.000196578
XM_021558436.2	16.3945	0.0380571		XM_036945129.1	-23.0556	0.000795464
XM_021570857.2	14.1843	0.00538944		XM_021624238.2	-22.6716	6.01953e-06
XR_005041357.1	11.9929	5.53752e-09		XM_036943546.1	-22.1533	0.00148033
XM_036983734.1	11.927	4.35541e-05		XM_021609435.2	-21.9901	2.76648e-11
XM_036935142.1	11.9081	0.00160287		XM_036948032.1	-20.8243	1.41736e-12
XM_036978474.1	11.8287	0.00314758		XM_036945656.1	-20.1662	0.00541422
XM_036975045.1	11.4648	6.29526e-05		XM_036987352.1	-19.6268	0.000647736
XM_036986695.1	11.4338	0.00510364		XM_036981594.1	-19.482	2.71082e-08
XM_021623529.2	11.2388	5.84185e-10		XM_036982284.1	-19.1354	0.00962816
XR_005037992.1	11.1553	5.52191e-05		XR_005052350.1	-18.288	0.0154737
XM_036981928.1	11.1008	0.0321567		XM_021614780.2	-17.1964	0.0278601
XM_021557002.2	11.0042	0.0316155		XM_036960808.1	-15.5477	0.00653995
XM_036952559.1	10.9221	0.0308225		XM_036936412.1	-15.3117	0.00615762
XM_036986529.1	10.8426	0.00130128		XM_036959104.1	-15.2361	0.0347946
XM_036937454.1	10.7492	0.0227321		XR_005038677.1	-15.0779	0.0247215
XM_021604750.2	10.6811	0.000723361		XM_036953373.1	-12.0399	2.45329e-05
XR_005036619.1	10.6474	0.0379419		XM_021572729.2	-11.8997	1.4133e-12
XM_036939407.1	10.5956	0.0208511		XM_036989062.1	-11.872	6.56606e-05
XM_036968147.1	10.5798	0.00064279		XM_021610051.2	-11.8698	2.45329e-05
XR_005039882.1	10.5787	0.0437267		XM_021593069.2	-11.7977	3.61476e-05
XM_036980732.1	10.5664	2.34382e-06		XM_036939997.1	-11.6224	3.1682e-08
XM_036962936.1	10.5653	0.00256085		XM_021605914.2	-11.4208	3.80947e-10
XM_021563759.2	10.5353	2.9864e-06		XM_036937715.1	-11.3204	1.00675e-05
XM_036954231.1	10.5127	1.5131e-05		XM_036989530.1	-11.1823	8.61518e-07
XM_036940595.1	10.512	0.0304759		XM_036975044.1	-11.0795	0.0298676
XR_005053142.1	10.4388	0.000688815		XM_036966611.1	-11.0493	0.00232617
XM_036969938.1	10.4266	0.00122039		XM_036960790.1	-10.9797	0.000259903
XM_036941646.1	10.4106	0.000122126		XM_036946118.1	-10.9365	0.0227308
XM_036970175.1	10.3519	0.00193318		XM_021605916.2	-10.6101	0.000695532
XM_036965937.1	10.3511	0.0133988		XM_036939402.1	-10.5936	0.0372577
XM_021561287.2	10.3502	0.0105739		XR_005053138.1	-10.5655	0.000212824
XM_036967747.1	10.2863	0.00120361		XM_036944837.1	-10.5617	0.0057801
XM_036971194.1	10.2722	0.0074058		XM_036979411.1	-10.4909	9.9756e-09
XR_002473088.2	10.2185	0.0420257		XM_021586355.2	-10.415	0.000211793
XM_036956020.1	10.2103	0.0473003		XM_036988168.1	-10.3739	0.0124484
XM_036962681.1	10.1916	0.00604109		XM_036988170.1	-10.3739	0.0124484
XM_036974494.1	10.1709	0.00135391		XM_036966018.1	-10.3273	0.0276708
XM_036989532.1	10.1244	5.67465e-06		XM_021615760.2	-10.2909	0.00793665
XM_036977922.1	10.1219	0.00117134		XR_002471513.2	-10.2889	1.44711e-06
XM_036965699.1	10.0805	2.36403e-07		XM_021624912.2	-10.2119	0.000275081
XM_036938942.1	10.0745	4.60896e-08		XM_036945977.1	-10.1973	3.73348e-08
XM_021617342.2	10.0579	2.71695e-08		XM_036937722.1	-10.1287	0.000829696
XM_036941123.1	9.91565	0.0157269		XR_005039448.1	-10.099	0.00195553
XM_036942926.1	9.90329	0.0304759		XM_036984361.1	-10.0864	0.000362562
XM_021567032.2	9.90219	0.00803538		XM_021560231.2	-10.0804	1.41442e-06
XM_021563520.2	9.89959	0.0116566		XM_036986230.1	-10.0152	0.00322957
XM_036960152.1	9.85748	0.00761373		XM_036940948.1	-9.98458	0.00098288
XM_021572542.2	9.85029	1.06096e-05		XM_036943408.1	-9.97977	0.043928
XM_036953236.1	9.83264	0.00469251		XM_036981975.1	-9.96356	0.00944257
XM_036976611.1	9.818	0.00703995		XM_036965903.1	-9.95125	0.0138369
XM_021624222.2	9.7693	0.000345524		XM_036941214.1	-9.93085	0.00133224
XM_021562864.2	9.74624	0.000782943		XM_021621734.2	-9.91437	2.58276e-07
XM_036965871.1	9.71956	1.3762e-07		XM_036989758.1	-9.87778	5.79538e-08
XM_021624509.2	9.71394	7.63569e-07		XM_036966877.1	-9.87156	0.0407925
XM_036948845.1	9.69105	1.54106e-05		XM_036972170.1	-9.85962	0.00497789
XM_036989920.1	9.65209	0.0179348		XM_036960326.1	-9.85161	3.7634e-05
XR_005036524.1	9.64674	0.0358714		XM_021581125.2	-9.84849	1.03039e-07
XM_036977002.1	9.6263	0.0122778		XM_021559937.2	-9.83501	0.000246785
XM_036979757.1	9.61109	0.0075549		XM_036971050.1	-9.82754	0.00213985
XM_036975388.1	9.58571	0.0169961		XM_036964923.1	-9.82463	0.0152033
XM_036974131.1	9.5475	0.0417911		XM_036938790.1	-9.81721	0.0101916
XM_021586652.2	9.53651	0.0339231		XM_036953981.1	-9.81635	0.00220873
XM_036952578.1	9.52176	0.0369094		XM_036944401.1	-9.79671	0.00401022
XM_036978109.1	9.45341	0.0085691		XM_021578785.2	-9.79072	0.00144434
XM_036958296.1	9.44069	0.0186002		XM_036956255.1	-9.78064	3.71012e-05
XM_021571250.2	9.43186	0.0435798		XM_036981304.1	-9.74635	0.0311676
XM_021579221.2	9.40054	0.00123057		XM_036950056.1	-9.74438	2.42078e-06
XM_021571837.2	9.3904	2.12233e-05		XM_036946975.1	-9.73135	0.00121407
XM_036971049.1	9.37713	0.000156022		XM_021610227.2	-9.72235	0.00089327
XM_036952392.1	9.35929	0.020708		XM_036934707.1	-9.71758	0.00958817
XR_005036985.1	9.34469	0.0142377		XM_021579533.2	-9.71555	7.84545e-07
XM_036990227.1	9.32489	0.0298488		XM_036976680.1	-9.7025	0.037404
XM_036947983.1	9.3167	0.0350674		XM_021565042.2	-9.6719	0.0215277
XM_036977335.1	9.3123	0.0183559		XM_036967643.1	-9.66877	1.67078e-06
XM_036976838.1	9.31218	0.000145572		XM_036986632.1	-9.66428	0.0342266
XM_036946683.1	9.28224	0.0161889		XM_021567389.2	-9.66072	0.0293308
XR_005052372.1	9.26311	6.51905e-05		XM_021612689.2	-9.64716	0.0223998
XM_021618907.2	9.2575	0.000103422		XM_036962489.1	-9.63804	2.36415e-07
XM_036938501.1	9.23139	5.92166e-05		XM_036972739.1	-9.6358	1.26989e-07
XM_036984539.1	9.22528	5.54423e-05		XM_021597534.2	-9.63435	0.0285354
XM_036964085.1	9.16299	0.0173674		XM_036975003.1	-9.58651	0.00310279
XM_036984363.1	9.15565	7.84545e-07		XM_021563435.2	-9.57113	4.54736e-06
XM_036982645.1	9.13401	0.0341336		XM_036951586.1	-9.55931	0.00342797
XM_036933988.1	9.11773	7.04557e-06		XM_036940861.1	-9.54653	0.00912495
XM_036979396.1	9.10001	0.00901582		XM_036981082.1	-9.54307	0.0135692
XM_036969771.1	9.09379	0.00643168		XM_036961782.1	-9.53186	0.0248347
XM_021609709.2	9.08848	0.0001064		XM_036975391.1	-9.52222	6.12842e-05
XM_036984864.1	9.08668	0.0205568		XM_021558984.2	-9.51973	0.00562951
XM_021586500.2	9.08589	3.17829e-05		XM_036962356.1	-9.51251	1.71876e-06
XM_036954046.1	9.08114	0.0375148		XM_036970535.1	-9.50262	1.38944e-06
XM_021594543.2	9.07966	0.0110165		XM_021607638.2	-9.48755	2.83597e-07
XM_036973286.1	9.07256	0.00608829		XM_036936452.1	-9.48485	0.0329809
XM_021586242.2	9.07034	2.31231e-06		XM_036983150.1	-9.46003	0.00527934
XM_021570297.2	9.06939	1.02965e-05		XM_036950377.1	-9.41919	0.0220242
XM_036956160.1	9.04109	0.0136118		XM_021622874.2	-9.41918	0.016142
XM_036935313.1	9.03384	0.0133653		XM_036935541.1	-9.40953	0.0442312
XM_036950313.1	9.02875	0.0234187		XM_036965498.1	-9.37368	1.67904e-06
XM_021603963.2	9.00905	0.00321577		XM_036979391.1	-9.36846	0.000772611
XM_036988422.1	9.00369	0.0219664		XM_021623335.2	-9.36609	0.0030117
XM_021610169.2	8.99864	0.0297496		XM_036972008.1	-9.36306	0.00181396
XM_036961017.1	8.9776	0.00425968		XM_036978735.1	-9.35703	0.00225556
XM_036981094.1	8.97475	0.0112345		XM_036984134.1	-9.34548	0.00281466
XM_036943865.1	8.97223	0.00100941		XM_021588009.2	-9.33426	0.0141935
XM_036954271.1	8.94304	0.010512		XM_021585243.2	-9.32909	0.0285582
XM_036940135.1	8.93828	0.000316411		XM_036971808.1	-9.3197	0.0460483
XM_036942456.1	8.91206	0.0403716		XM_021571388.2	-9.28663	0.0439009
XM_036967463.1	8.91184	1.44511e-06		XM_036940217.1	-9.2832	0.028433
XM_021625371.2	8.89391	0.0301024		XM_021597728.2	-9.26511	0.00112657
XM_036967770.1	8.88844	0.00152797		XM_021571170.2	-9.23055	5.61059e-05
XM_021603914.2	8.84985	0.000996375		XM_036968952.1	-9.21847	6.54375e-07
XM_036940717.1	8.81482	0.0369094		XR_005035683.1	-9.21553	0.00156173
XM_021585124.2	8.78454	0.00384739		XM_021608537.2	-9.20356	0.000163175
XM_036933473.1	8.78022	0.00639721		XM_036987896.1	-9.19573	2.39391e-05
XM_036945203.1	8.73399	0.0136101		XM_021625507.2	-9.17831	0.0343229
XM_021623949.2	8.73036	0.00558311		XR_005040523.1	-9.1763	2.45329e-05
XM_036948569.1	8.70301	0.0265694		XM_021599032.2	-9.17557	0.0496503
XM_021603497.2	8.69159	0.0296015		XR_005036015.1	-9.16008	0.00414294
XM_036969919.1	8.65972	0.000376781		XM_021598862.2	-9.15857	0.0134511
XM_036964080.1	8.65614	0.0284907		XM_021611766.2	-9.15455	0.0112647
XM_036935010.1	8.6292	0.0343445		XM_036952589.1	-9.15347	6.05024e-06
XR_005034724.1	8.61981	0.0186731		XM_021562919.2	-9.14891	0.00714845
XM_021612012.2	8.58658	0.0093349		XM_036944995.1	-9.14657	0.00138392
XM_021611844.2	8.58219	0.000587151		XM_021603296.2	-9.14019	0.0278236
XM_021591393.2	8.57584	0.030542		XM_036972082.1	-9.12815	0.000874282
XM_036978338.1	8.57391	0.0470522		XM_036947465.1	-9.12267	5.69768e-07
XM_021568758.2	8.57323	0.000830389		XR_005052184.1	-9.1207	0.0308783
XM_036986009.1	8.55925	0.00324229		XM_021584725.2	-9.11588	0.00282958
XR_002475076.2	8.52888	0.0418584		XM_021575350.2	-9.09713	0.0010442
XM_021612579.2	8.51194	2.4057e-05		XM_036957147.1	-9.07874	7.35248e-06
XR_005036743.1	8.50284	0.00148059		XM_036960165.1	-9.07765	0.00923363
XM_021597842.2	8.48822	0.0184137		XM_021586568.2	-9.07727	2.46382e-06
XM_036954520.1	8.48404	0.0302761		XM_021580330.2	-9.07556	0.0043199
XM_021579200.2	8.47506	0.0248922		XM_036965931.1	-9.07354	1.97838e-05
XM_021596088.2	8.47184	0.01797		XM_036933323.1	-9.07325	0.0466767
XM_036944716.1	8.45395	0.0117305		XM_036973132.1	-9.06357	0.0264617
XM_036951856.1	8.42009	0.000165456		XM_021606419.2	-9.05768	0.0438953
XM_021565372.2	8.40628	0.00944257		XM_036941475.1	-9.05549	3.29508e-06
XM_021580354.2	8.39832	0.0379358		XM_021623945.2	-9.05511	0.0158183
XM_036951564.1	8.39173	0.0212044		XM_021580177.2	-9.055	0.0036204
XM_036965068.1	8.38778	0.0310111		XM_036940312.1	-9.033	0.00175266
XM_021589591.2	8.34786	0.0143837		XM_036979267.1	-9.03188	0.00748408
XM_036983519.1	8.3329	0.0239389		XM_021562428.2	-9.03183	3.79014e-05
XM_036981188.1	8.31449	0.0167505		XM_036934239.1	-9.02769	0.00251286
XM_036949479.1	8.29775	0.0236875		XM_036951181.1	-9.024	0.00625441
XM_021579780.2	8.29696	0.0315114		XM_036974170.1	-9.00774	0.0211581
XM_036968693.1	8.24806	0.0108372		XM_036943445.1	-9.00248	0.00251251
XM_021594623.2	8.24547	6.96772e-05		XM_036939308.1	-9.00237	0.00253871
XR_005039831.1	8.23308	0.0253826		XM_021583470.2	-8.99679	0.024781
XM_021563126.2	8.23301	0.00117457		XM_036938567.1	-8.98925	0.044531
XM_036937092.1	8.2232	0.00662135		XR_005051627.1	-8.96767	0.0167273
XM_036944445.1	8.2129	0.0218043		XM_021602346.2	-8.9547	1.81626e-05
XM_036977432.1	8.21068	0.0486461		XM_036943792.1	-8.95145	0.0219065
XM_036978738.1	8.20636	0.000127974		XM_036950949.1	-8.94901	0.00945696
XM_036975637.1	8.18316	0.0147129		XM_036957821.1	-8.91983	0.00458658
XM_036940311.1	8.17025	0.000111315		XM_036934989.1	-8.91285	0.01937
XM_036983012.1	8.16028	0.00701737		XM_036934267.1	-8.91132	0.0219213
XM_021590887.2	8.15056	0.000291816		XM_036973527.1	-8.91109	0.037413
XM_036957152.1	8.14899	0.0419252		XM_036984648.1	-8.90654	4.04639e-06
XM_036950067.1	8.1429	7.60026e-05		XM_036942194.1	-8.90413	0.00240568
XM_036977900.1	8.14207	0.00442679		XM_036949769.1	-8.89253	0.00567296
XM_021613201.2	8.13941	8.41838e-05		XM_021563156.2	-8.87282	6.48812e-06
XM_036980568.1	8.13782	0.0432489		XM_036977005.1	-8.87081	0.0447642
XM_036941732.1	8.11633	0.000590331		XM_036960232.1	-8.87079	0.00591671
XM_036958954.1	8.11134	0.0498442		XM_036964933.1	-8.86326	0.0306532
XM_036941997.1	8.10515	0.0236287		XM_036945493.1	-8.86162	3.70494e-05
XM_021612699.2	8.09945	0.0018368		XM_036952619.1	-8.82902	0.00990411
XM_036954547.1	8.09776	0.0160544		XM_021613584.2	-8.81098	0.0420528
XM_036937989.1	8.09754	0.00487417		XM_036974378.1	-8.80449	0.0439108
XM_036957445.1	8.05668	0.0121265		XM_036938600.1	-8.79838	0.0363429
XR_005041253.1	8.05367	0.0176771		XM_036966757.1	-8.79724	0.000787117
XM_036974964.1	8.03873	3.66753e-05		XM_036980763.1	-8.79507	0.0150935
XM_036940903.1	8.0308	0.0255728		XM_036947980.1	-8.78455	0.00181243
XM_036952201.1	8.02196	0.0395451		XM_021567347.2	-8.78155	0.0175376
XM_036959749.1	8.00324	0.0122163		XM_036944556.1	-8.77206	0.00294406
XM_036958192.1	7.99735	0.0453806		XM_021607268.2	-8.76239	0.0270234
XM_021574594.2	7.99637	5.63182e-05		XM_021609538.2	-8.75928	0.00664163
XM_036979028.1	7.99487	0.01315		XM_036954230.1	-8.74978	0.0449164
XM_021557661.2	7.99072	3.27924e-05		XM_036954763.1	-8.74882	1.40841e-05
XM_036968806.1	7.97359	0.000122256		XM_036941474.1	-8.74359	7.4888e-06
XM_021596900.2	7.9634	0.0398697		XM_036935947.1	-8.73357	0.0191677
XM_036943698.1	7.96292	0.0180895		XM_021616456.2	-8.73219	0.00527934
XM_021620953.2	7.96043	0.0432361		XM_036940363.1	-8.72889	0.0122163
XM_036965732.1	7.95381	0.00756857		XR_005053222.1	-8.7275	0.00281222
XM_036957352.1	7.94971	0.014611		XM_036950294.1	-8.72435	0.00940232
XM_036950905.1	7.94222	0.0418336		XM_036944911.1	-8.71723	0.000357835
XM_036985793.1	7.94181	0.000195549		XM_021589907.2	-8.71102	0.0111198
XM_036976317.1	7.94043	0.0335307		XM_036982564.1	-8.6979	0.00792465
XM_021589477.2	7.94023	0.0315114		XM_021618664.2	-8.69294	0.038538
XR_005052936.1	7.90936	5.79815e-05		XM_036969485.1	-8.68951	0.00861603
XM_036939060.1	7.89517	0.00992924		XM_036983814.1	-8.68123	0.0408767
XM_021597306.2	7.88491	0.0137255		XM_021572591.2	-8.67921	0.032286
XM_036984233.1	7.84814	0.0167347		XM_036950627.1	-8.67114	0.0102463
XM_036978385.1	7.83206	0.00225178		XM_036938228.1	-8.62329	0.011709
XM_021618144.2	7.82581	0.0259646		XR_005036929.1	-8.61791	1.97838e-05
XM_036977538.1	7.80257	0.000787218		XM_036936932.1	-8.61751	2.39391e-05
XM_036954546.1	7.76228	0.00904154		XM_036987996.1	-8.60534	0.000587607
XM_036980179.1	7.75162	0.000658586		XM_021566801.2	-8.60343	0.0323207
XM_021611392.2	7.74482	0.00179953		XM_036969223.1	-8.60004	0.0234582
XM_036962711.1	7.73432	0.00147834		XM_036966416.1	-8.58972	0.0213294
XM_021598813.2	7.72349	0.000238141		XM_036973545.1	-8.57714	0.00520014
XM_036957872.1	7.72328	0.0048244		XM_036970447.1	-8.55755	0.000208586
XM_036950257.1	7.66794	0.0226558		XM_036972382.1	-8.55174	0.0304759
XM_036965930.1	7.64898	1.40936e-08		XM_036938363.1	-8.54859	0.0488107
XM_036946919.1	7.6365	0.0214845		XM_036933711.1	-8.5481	0.0342266
XM_021606389.2	7.60563	0.0341135		XM_021610123.2	-8.54701	0.000252405
XM_021583948.2	7.59734	0.033552		XM_036973307.1	-8.5465	0.000137183
XR_005053204.1	7.59504	0.0470294		XM_036981024.1	-8.54	1.35326e-05
XM_036975864.1	7.58104	0.0455104		XM_021613989.2	-8.53332	0.0481516
XM_036957802.1	7.55775	0.0178977		XM_036977605.1	-8.5278	0.00561019
XM_036944897.1	7.55514	0.00465837		XM_036984484.1	-8.52774	0.0388647
XM_021615680.2	7.53842	0.0117442		XM_036940783.1	-8.51113	0.000532056
XR_005052318.1	7.53386	0.000195549		XM_036988017.1	-8.51024	0.00160123
XM_036936015.1	7.51321	0.0016474		XM_036985300.1	-8.50895	0.00662135
XM_021604294.2	7.51096	0.0219213		XM_036936063.1	-8.50802	0.0271595
XM_036965254.1	7.50856	0.000834331		XM_036983155.1	-8.50204	4.95222e-05
XM_036985089.1	7.50035	0.0186775		XM_036946517.1	-8.48633	0.000815225
XR_002474387.2	7.48894	0.000690963		XM_036966366.1	-8.48277	0.000364831
XM_021595146.2	7.48134	0.00908017		XM_036936776.1	-8.48239	0.0328071
XM_036982673.1	7.45682	0.0242467		XM_036962885.1	-8.48209	0.0389625
XM_036943810.1	7.45021	0.0146567		XM_036944747.1	-8.47854	0.0089121
XM_036977947.1	7.44456	0.00907042		XM_036935458.1	-8.47091	0.022016
XM_021602546.2	7.44116	0.00978849		XM_036963114.1	-8.46281	0.00133641
XM_021592997.2	7.41385	0.010123		XM_036945759.1	-8.4473	0.0175695
XM_021557867.2	7.37052	0.0186508		XM_021571867.2	-8.4393	0.00386684
XM_021584803.2	7.3677	0.000453327		XM_036988709.1	-8.43927	0.0466703
XM_036943282.1	7.33909	0.00540342		XM_021610074.2	-8.4313	0.00147834
XM_036957813.1	7.27037	1.40841e-05		XM_021608422.2	-8.42758	0.0122067
XM_021618533.2	7.25648	0.00552282		XM_036955243.1	-8.42747	0.0196768
XR_005037630.1	7.23946	0.0284772		XM_021604799.2	-8.41248	0.034067
XM_021624657.2	7.21264	0.0231157		XM_036938330.1	-8.41152	0.00577863
XM_036989802.1	7.20762	0.0353837		XM_021565727.2	-8.38088	0.00654524
XM_036963444.1	7.19314	2.70274e-07		XM_036952322.1	-8.37672	0.00757869
XM_021622150.2	7.15036	0.049782		XM_021563587.2	-8.35224	0.00104139
XM_036933691.1	7.12523	0.00836899		XM_036982047.1	-8.35205	0.00583321
XM_036974885.1	7.11784	0.0304759		XM_036985412.1	-8.34547	0.0447614
XM_036965431.1	7.10253	0.0348065		XM_036940747.1	-8.3265	0.0390974
XM_021598855.2	7.05671	0.0395791		XR_005051845.1	-8.32012	0.0372801
XR_005034260.1	7.01425	0.0325		XM_036940577.1	-8.31265	0.000210499
XM_036981569.1	7.00208	0.0384477		XM_021593542.2	-8.31139	0.00797908
XM_036984855.1	6.99699	0.0433799		XM_036941128.1	-8.30488	0.000151512
XR_002468020.2	6.98653	0.0343229		XM_036965705.1	-8.2739	3.78168e-05
XM_036968976.1	6.95497	0.0470294		XM_021617445.2	-8.26067	3.21031e-08
XM_021564926.2	6.95266	0.0407363		XM_036946704.1	-8.25832	0.0305169
XM_036977577.1	6.87127	0.0114757		XM_021605700.2	-8.25391	0.0271148
XM_036934225.1	6.85073	0.00948708		XM_036949719.1	-8.24935	0.0153932
XM_036943762.1	6.80212	0.0321733		XM_036971064.1	-8.24829	0.000445276
XM_036953860.1	6.76777	0.00152729		XM_036938662.1	-8.20778	0.0149721
XM_036982141.1	6.73761	0.0335307		XM_036952352.1	-8.19695	0.00843291
XM_021601781.2	6.73515	0.0074058		XM_036967151.1	-8.18502	0.0103769
XM_036956520.1	6.70374	0.0189562		XM_036952076.1	-8.18264	2.45329e-05
XM_036941962.1	6.62648	0.00104139		XM_036947503.1	-8.17899	0.000156202
XM_021624672.2	6.60725	0.00573071		XM_021567257.2	-8.17765	0.0281687
XM_021605308.2	6.60705	0.00643198		XM_021605855.2	-8.17663	0.000182023
XM_021598329.2	6.56559	7.63181e-07		XM_036960486.1	-8.17533	0.0175695
XM_036975390.1	6.56228	1.91218e-07		XM_036945975.1	-8.1681	0.0241252
XM_036937735.1	6.53607	0.0194023		XR_005052974.1	-8.16311	0.00173765
XM_036957660.1	6.50942	0.00590252		XM_036986819.1	-8.16091	0.0231251
XM_036933627.1	6.50408	0.00380146		XM_036984434.1	-8.15958	0.000183057
XM_036939455.1	6.48495	0.0324099		XM_036981092.1	-8.15552	2.50324e-05
XM_021621990.2	6.44556	0.00540342		XM_021574839.2	-8.149	0.00295619
XM_036952501.1	6.41677	1.51005e-06		XM_021615913.2	-8.14797	5.24878e-06
XM_021585387.2	6.38603	0.0379582		XM_036940222.1	-8.13676	0.00957086
XM_036958264.1	6.2492	0.0284251		XM_021565454.2	-8.12691	0.0277603
XM_036949452.1	6.20843	0.0424543		XM_036968738.1	-8.12665	0.0076104
XM_036938998.1	6.15164	0.0198689		XM_036947403.1	-8.1194	0.0140381
XM_036941652.1	6.15164	0.0198689		XM_021592870.2	-8.11202	0.000729058
XM_036955999.1	6.04511	0.0177543		XM_036969815.1	-8.10256	0.00119898
XR_005052408.1	6.0292	0.0218006		XR_005036942.1	-8.09919	0.0145429
XM_021558779.2	6.01336	0.0113321		XM_021599021.2	-8.08925	0.00536813
XM_036982235.1	5.98721	0.0408767		XM_036987528.1	-8.08239	0.00410788
XR_002474985.2	5.93598	0.0145245		XM_036933781.1	-8.07177	0.0395237
XM_036971727.1	5.93447	0.00281466		XM_036967419.1	-8.06689	0.00771219
XR_005051720.1	5.92287	0.0258601		XM_036943121.1	-8.06663	0.000363386
XM_021605698.2	5.90242	0.000140433		XM_036964490.1	-8.06436	0.0134507
XM_021607239.2	5.83132	0.0304684		XM_021560909.2	-8.05679	0.000580402
XR_005034775.1	5.71306	0.0407363		XM_036948197.1	-8.05418	0.000400196
XR_005052886.1	5.59868	0.000234863		XM_036972962.1	-8.05337	0.037885
XM_036981171.1	5.57492	0.000811593		XM_036944247.1	-8.05122	0.000580402
XM_021622917.2	5.48542	0.0370321		XM_021569877.2	-8.04608	4.58082e-05
XR_002468515.2	5.41558	0.000202584		XM_036989133.1	-8.03221	0.00255117
XM_036962775.1	5.3518	0.0286923		XM_036956836.1	-8.03112	0.000334344
XM_021610326.2	5.26159	0.0219664		XR_005051489.1	-8.02495	0.000247716
XM_036981305.1	5.23493	8.01678e-05		XM_036954224.1	-8.02244	0.0289868
XM_036949330.1	5.16725	0.000207446		XM_036938333.1	-8.01214	0.00476376
XM_036988171.1	5.16405	0.0415028		XM_036933328.1	-8.00467	0.00827457
XM_036969284.1	5.15511	0.0471737		XM_021604276.2	-7.97752	0.000301753
XM_036947678.1	5.13974	0.0309029		XM_036984611.1	-7.97666	0.00342281
XM_036953654.1	5.10135	0.0380214		XM_036976548.1	-7.97437	0.0144846
XM_036942070.1	5.00984	4.0048e-15		XM_021612233.2	-7.96592	0.0336265
XM_036989445.1	5.00126	0.0226805		XM_021622894.2	-7.95622	0.000506903
XM_036941454.1	4.97185	0.0127103		XM_036988042.1	-7.95212	0.0301024
XR_005035851.1	4.91318	0.000252405		XM_036983774.1	-7.95099	0.00140085
XM_036939678.1	4.88291	0.00639721		XM_036934674.1	-7.94652	0.0255728
XM_036944148.1	4.85511	0.0191481		XM_036944368.1	-7.94148	0.00685455
XM_036954151.1	4.85134	0.0320381		XM_036945042.1	-7.93237	0.0260873
NM_001165098.1	4.74448	0.0330823		XM_021606410.2	-7.93193	0.0078723
XM_036935161.1	4.66004	0.000611566		XM_036978178.1	-7.92965	0.0208369
XM_036933835.1	4.56933	0.0365256		XM_036950306.1	-7.92483	0.0153932
XM_036970388.1	4.54307	0.0266967		XM_021616810.2	-7.91011	0.000598345
XM_036970339.1	4.53683	0.0368426		XM_036964037.1	-7.90989	0.0151204
XM_036976554.1	4.53149	1.77373e-29		XM_036958407.1	-7.89179	7.17327e-05
XM_036939433.1	4.52103	0.0165184		XM_036959790.1	-7.8835	0.0226593
XM_021556856.2	4.52065	0.00728235		XR_005035550.1	-7.88085	0.00541477
XM_021590834.2	4.5174	0.011964		XM_036951506.1	-7.87916	0.000221112
XM_036950057.1	4.49199	0.0013867		XM_036941025.1	-7.87324	0.00195632
XR_002475101.2	4.45676	0.000299836		XM_036938217.1	-7.86784	0.000111315
XR_005036181.1	4.41242	0.0172737		XM_036965934.1	-7.83393	0.0237869
XM_021572084.2	4.3567	0.0384735		XM_036938292.1	-7.82737	0.00148199
XM_036944006.1	4.34047	0.0256362		XM_036989189.1	-7.82444	0.0275415
XM_036953901.1	4.31524	0.0160544		XM_036937508.1	-7.80713	0.0184137
XM_036949721.1	4.24666	0.0198051		XM_021611610.2	-7.79363	0.00944984
NM_001124460.1	4.12992	0.0296204		XM_036958941.1	-7.7807	0.000252606
XM_036973631.1	4.0411	0.00596937		XM_021574423.2	-7.77503	0.0303289
XR_005052407.1	4.03753	0.0419367		XM_036941752.1	-7.7717	0.000381713
XM_021617188.2	3.97302	0.0104194		XM_036945458.1	-7.74997	0.00115103
XM_036938912.1	3.94303	0.0129024		XM_036967133.1	-7.74882	0.000258292
XM_036939556.1	3.94218	0.0122616		XM_036944952.1	-7.73669	0.0043199
XM_021574474.2	3.8978	0.000388992		XM_036959922.1	-7.72408	0.0351364
XM_036934236.1	3.83354	0.0210303		XM_021614271.2	-7.72085	0.018048
XM_021564283.2	3.79873	0.0139336		XM_036980572.1	-7.71848	0.000290706
XM_021566532.2	3.73768	7.07786e-05		XM_021623252.2	-7.71201	8.75887e-05
XM_036960908.1	3.70014	0.00710129		XM_021579776.2	-7.71052	0.0251747
XM_036941906.1	3.69161	0.0272521		XM_021594428.2	-7.70643	0.0010995
NM_001124317.1	3.65166	0.0273356		XM_036983103.1	-7.70621	0.000533715
XM_036967983.1	3.62678	2.90863e-05		XR_002470481.2	-7.70347	0.02086
XM_036974994.1	3.61664	0.00127411		XM_036976182.1	-7.69753	0.0402106
XM_036981300.1	3.60525	0.0238633		XM_021569363.2	-7.69663	0.00151982
XM_036972188.1	3.60258	0.0487531		XM_021623940.2	-7.68866	0.000274367
XM_021576549.2	3.55798	1.14286e-06		XM_036954851.1	-7.68385	0.0216943
XM_036981299.1	3.51489	0.0207976		XM_036983366.1	-7.67504	0.0056097
XR_002471696.2	3.49925	2.965e-07		XM_036964271.1	-7.6672	0.0172737
XM_036980911.1	3.48232	9.88971e-07		XM_036951681.1	-7.6573	0.0167273
XM_036987130.1	3.47637	0.01381		XM_021589890.2	-7.65604	0.0191939
XM_036948315.1	3.37425	0.047507		XM_036968641.1	-7.65478	0.000472596
XM_021602138.2	3.33818	0.00019198		XM_036970838.1	-7.65008	0.00760743
XM_021582240.2	3.32871	0.00827457		XM_036968598.1	-7.64179	0.000659104
XM_036939256.1	3.30793	0.0242979		XR_005037543.1	-7.63908	0.000348568
XM_036975837.1	3.30687	0.0488939		XM_021571470.2	-7.63441	0.0209731
XM_036977932.1	3.24312	0.0114957		XM_036946944.1	-7.63303	0.00499217
XM_021625108.2	3.22811	0.0312617		XM_021597685.2	-7.6322	0.00076935
XM_036966694.1	3.1705	0.0266064		XM_021618389.2	-7.63057	0.0140838
XM_021558230.2	3.16659	0.0200976		XM_036971592.1	-7.62726	0.0323328
XM_036940917.1	3.16317	0.0206536		XM_021623890.2	-7.62667	0.0175695
XM_036953905.1	3.14708	0.0227548		XM_021600061.2	-7.62048	0.0213612
XM_021603545.2	3.14591	0.0390644		XM_036958267.1	-7.61477	0.00552279
XM_036933258.1	3.10811	0.00168135		XM_036959953.1	-7.6006	0.00133641
NM_001124609.1	3.05401	0.0230132		XM_036946424.1	-7.59035	0.00277318
XM_021557107.2	3.0539	4.42914e-05		XM_021611477.2	-7.5867	0.000431474
XM_021583899.2	3.04805	0.0153748		XM_036939710.1	-7.56461	0.00625441
XR_005037491.1	2.99073	1.49705e-05		XM_021572306.2	-7.56249	0.0142858
XM_021560928.2	2.98651	0.0017102		XM_021622881.2	-7.5485	9.85015e-10
XM_021613366.2	2.97954	0.0244648		XR_002475129.2	-7.54583	0.000791092
XM_036953766.1	2.85044	0.0177387		XM_036935584.1	-7.54483	0.049529
XM_036965736.1	2.83547	0.00141721		XM_036977756.1	-7.52841	0.0240668
XM_021569609.2	2.80926	0.0403821		XM_036987689.1	-7.51925	0.043602
XM_036940745.1	2.80519	0.0157397		XM_036969882.1	-7.51338	0.00583321
XM_036934722.1	2.77665	9.74368e-06		XM_036937882.1	-7.50662	0.0199832
XM_036942998.1	2.75767	0.00944257		XM_036972729.1	-7.48731	0.0304759
XM_036969730.1	2.72959	0.0142224		XM_036936556.1	-7.47608	0.00040997
XM_021606608.2	2.70572	0.00143583		XM_036966523.1	-7.46789	0.0258562
XM_036961533.1	2.70528	0.0121717		XM_036935769.1	-7.46602	0.00707456
XM_036957904.1	2.69731	0.0194981		XM_036953888.1	-7.46169	0.00101922
XM_036962008.1	2.69454	0.0477512		XM_021566090.2	-7.45672	3.13435e-14
NM_001124436.1	2.68752	2.77824e-05		XM_036947297.1	-7.4567	0.0197622
XM_036969616.1	2.68223	3.19548e-05		XM_036966820.1	-7.44812	0.00209226
XM_036975274.1	2.66278	0.0150337		XM_021610514.2	-7.44703	0.00059004
XM_036957837.1	2.65947	0.0173674		XM_036934381.1	-7.4426	0.0149414
XM_036983591.1	2.62418	0.0284907		XM_036945421.1	-7.42031	0.0355454
XM_036984106.1	2.59244	0.010827		XM_021597276.2	-7.41893	0.026472
XM_036951356.1	2.58747	0.00502229		XM_021614872.2	-7.41449	0.000372724
XM_036957950.1	2.57593	0.0116531		XM_036983933.1	-7.41017	0.0283191
XM_036952905.1	2.56994	0.000357835		XM_036988376.1	-7.40917	0.00084624
XM_036973481.1	2.54921	0.00137177		XM_036969307.1	-7.40181	0.000329574
XM_036952092.1	2.54823	0.00417742		XM_021593544.2	-7.39762	0.0295906
XM_036983682.1	2.54547	0.00171409		XM_036957165.1	-7.3858	0.0131728
XM_036964968.1	2.53916	1.65345e-05		XM_036971029.1	-7.38251	0.00915196
XM_021598860.2	2.53214	0.0369094		XM_036987854.1	-7.3659	0.00944257
XM_021608652.2	2.49882	0.000660379		XM_021596907.2	-7.3622	0.0219213
XM_036978422.1	2.47129	0.00131802		XM_036954223.1	-7.33769	0.00275363
XM_036951064.1	2.46135	0.0112647		XR_005052938.1	-7.33317	0.0134564
XM_021577219.2	2.45946	0.00399097		XM_036949855.1	-7.33069	0.000684645
XM_036960011.1	2.43417	0.0123239		XR_005034778.1	-7.33069	0.000874282
XM_021619107.2	2.43273	0.00200644		XM_021582964.2	-7.32301	0.0049613
XM_036947856.1	2.42765	0.0154894		XM_036968595.1	-7.31053	0.0161548
XM_021560319.2	2.42101	0.0143126		XM_036954351.1	-7.30443	0.0234187
XM_036938027.1	2.40204	0.00839431		XM_036987317.1	-7.30013	0.0220497
NM_001171901.1	2.39924	0.00556089		XM_021558975.2	-7.28194	0.0342558
XM_036964513.1	2.39637	0.00089327		XM_036976784.1	-7.27673	0.0363539
XM_036939452.1	2.36874	0.0461313		XM_021586423.2	-7.27566	0.00358029
XM_036984182.1	2.35555	0.00168747		XM_036970921.1	-7.27099	0.01554
XM_021589002.2	2.35548	0.0173674		XM_036952427.1	-7.26062	0.014878
XM_036970259.1	2.35478	7.74504e-06		XM_021565846.2	-7.25576	0.0211744
XM_021577455.2	2.34966	0.0265694		XM_036960559.1	-7.25256	0.0112345
XM_036944105.1	2.33561	2.13956e-07		XM_036967048.1	-7.23523	0.00303417
XM_036954207.1	2.32735	0.0435649		XM_036970043.1	-7.2309	0.000763631
XM_036986773.1	2.31178	0.000989871		XM_036941303.1	-7.22931	0.00261842
XM_036934551.1	2.31011	0.000147221		XR_005036668.1	-7.20052	0.0320795
XM_036948946.1	2.30591	0.00671439		XM_036951669.1	-7.19544	0.0486411
XM_036943600.1	2.28974	0.0175695		XM_036984556.1	-7.19187	0.00256696
XM_036943601.1	2.28974	0.0175695		XM_021558983.2	-7.18373	0.00483123
XM_021565939.2	2.2884	0.00945162		XM_036940212.1	-7.17609	0.0014511
XM_036947908.1	2.27601	0.000207446		XM_036941112.1	-7.17318	0.0184609
XM_036978892.1	2.25065	0.0292948		XM_021572165.2	-7.16337	0.0114666
XM_036979420.1	2.22113	0.00137523		XM_036973167.1	-7.15892	0.00195553
XM_036945367.1	2.21924	8.30436e-20		XM_021599150.2	-7.15763	0.0024919
XM_021565681.2	2.21922	0.0339871		XM_021571490.2	-7.15606	9.64068e-05
XM_036933299.1	2.20087	1.18085e-08		XM_036937145.1	-7.15335	0.0323768
XM_021625667.2	2.18987	0.00698241		XM_036952570.1	-7.12924	0.0341318
XM_021620782.2	2.18948	4.4038e-10		XM_036960860.1	-7.11465	0.0437267
XM_021561304.2	2.1776	0.0219583		XM_021576082.2	-7.11396	0.00294406
XM_036950251.1	2.16591	0.0490215		XM_021558568.2	-7.10613	0.0417911
XM_021586648.2	2.14766	5.29622e-12		XM_036987608.1	-7.10018	0.00162933
XM_021609867.2	2.14627	0.00186969		XM_021563683.2	-7.09925	0.0344178
XM_036953132.1	2.14322	7.83106e-05		XM_036945846.1	-7.08894	0.00449173
NM_001124608.1	2.13281	0.0184609		XM_036988435.1	-7.08071	0.0248922
XM_036935180.1	2.12298	0.0213082		XM_021574232.2	-7.07675	0.000212222
XM_021592407.2	2.1031	0.0050437		XM_021599261.2	-7.07462	0.00328107
XM_021586502.2	2.09967	5.62991e-05		XM_036984236.1	-7.07028	0.0466703
XM_036947837.1	2.09929	2.45033e-05		XM_021567235.2	-7.06917	0.000515271
NM_001124514.1	2.09652	0.0261148		XM_036967204.1	-7.06493	0.00509502
XM_036970728.1	2.09456	0.00276305		XR_005040536.1	-7.06132	0.0161548
XM_021607319.2	2.08087	0.000571749		XM_036951176.1	-7.02965	0.0125177
XM_036986051.1	2.07965	0.0390536		XM_036960746.1	-7.00961	0.0297372
XM_036956671.1	2.07245	0.0211581		XM_036960372.1	-7.0086	0.00437435
XM_021574695.2	2.05979	1.73226e-33		XM_021566033.2	-7.00469	0.0265828
XM_021606415.2	2.05373	9.86458e-07		XM_021573542.2	-6.995	0.0050437
XM_036979293.1	2.04707	5.17549e-06		XM_036958734.1	-6.99061	0.00147141
XM_036935629.1	2.04482	0.0194981		XM_036941149.1	-6.98141	0.0277026
XM_036985915.1	2.02562	0.00928524		XM_021610135.2	-6.97494	0.0058893
XM_036961455.1	2.01159	5.57737e-08		XR_002469136.2	-6.97356	0.00917739
XM_021576524.2	2.00933	0.0050437		XM_021584248.2	-6.95141	0.0187317
NM_001171862.1	1.99494	0.0318664		XM_036933326.1	-6.94928	0.0298911
XM_021618679.2	1.98426	0.036861		XM_036955938.1	-6.93661	0.0270627
XM_021621716.2	1.98132	0.0308783		XM_036948882.1	-6.92977	0.047528
XM_036955050.1	1.97084	0.0211203		XR_005039772.1	-6.90687	0.0492032
XM_036975178.1	1.96831	6.40002e-05		XR_005037359.1	-6.90013	0.0196835
XM_036952023.1	1.96797	0.0358983		XR_005052117.1	-6.89148	0.00140085
XM_036935158.1	1.96602	0.00070609		XM_036937473.1	-6.89113	0.00197502
XM_036971398.1	1.96555	0.0310256		XM_036954050.1	-6.86816	0.0109956
XM_036943720.1	1.9467	0.0123739		XM_036947852.1	-6.85161	4.29324e-05
XM_021602915.2	1.94556	0.00063976		XM_036946684.1	-6.84832	0.0463701
XM_021623037.2	1.9438	1.5707e-05		XM_036945966.1	-6.84823	0.0295906
XM_021599553.2	1.93763	0.0400097		XM_021615511.2	-6.84526	0.0324931
XM_036984253.1	1.93731	0.022412		XM_036961313.1	-6.84225	0.00812968
XM_036945362.1	1.92646	0.0160521		XM_021569911.2	-6.8274	0.0084276
XM_036957098.1	1.92605	7.40621e-07		XM_036935552.1	-6.80612	0.0174905
XM_036978882.1	1.92173	0.000904524		XR_002471547.2	-6.80526	0.040915
XM_021602445.2	1.92091	0.00671423		XM_036961374.1	-6.79324	0.0391338
XM_021617344.2	1.91999	1.35334e-05		XM_036989190.1	-6.76026	0.00595222
XM_036942922.1	1.91177	0.000329574		XM_021616223.2	-6.74837	0.0269328
XM_036969564.1	1.89351	0.00208212		XR_005036496.1	-6.71819	0.0371218
XM_036959211.1	1.88158	0.0010995		XM_036989610.1	-6.71178	0.0461313
XM_036938978.1	1.8765	0.030502		XM_021614910.2	-6.70553	0.0371902
XM_021577697.2	1.87603	0.00796321		XM_036975944.1	-6.70282	0.00144434
XM_036967007.1	1.87469	0.042727		XM_021614385.2	-6.69493	0.00764705
XM_021568684.2	1.86655	0.0032799		XM_036948813.1	-6.6705	0.000381713
NM_001165188.1	1.86479	0.0205847		XM_036986657.1	-6.66884	6.87135e-05
XM_036970706.1	1.85745	7.73303e-14		XM_021620949.2	-6.60657	0.00252156
XM_036968292.1	1.84849	0.00965623		XM_021621048.2	-6.58611	0.0299018
XM_036970932.1	1.84622	0.00132492		XR_005040178.1	-6.57071	1.52973e-07
XM_021571481.2	1.841	0.0463473		XR_005034892.1	-6.56931	0.0269455
XM_036961237.1	1.83814	0.048818		XM_036985479.1	-6.55768	0.0061909
XM_021596981.2	1.82596	0.00264984		XM_036963335.1	-6.55501	0.0332443
XM_036951616.1	1.82513	0.0317843		XM_036941662.1	-6.54091	0.00950078
XR_005052832.1	1.82378	0.0223637		XM_021577809.2	-6.52801	0.0179456
XM_021625630.2	1.81876	0.0129781		XM_036976373.1	-6.52478	0.0441146
XM_036949045.1	1.81661	0.00110027		XM_036976800.1	-6.5121	0.00117238
XM_021577768.2	1.81556	0.00443515		XM_036948811.1	-6.49305	0.000250691
XM_021578305.2	1.81301	0.0234187		XM_036952810.1	-6.4895	0.000275081
XM_021579223.2	1.81027	1.88265e-05		XM_036978819.1	-6.43112	0.0473128
XM_021602838.2	1.80962	0.000205753		XM_036938051.1	-6.39148	0.0232286
XM_036988233.1	1.80509	0.00982227		XM_021601890.2	-6.38673	0.0346937
XM_036956346.1	1.80192	0.000710002		XM_036950084.1	-6.35879	0.00918021
XM_036975032.1	1.79705	0.0415385		XM_036948812.1	-6.35321	1.53428e-07
XM_036961807.1	1.79701	0.000253798		XM_036973002.1	-6.35321	1.53428e-07
XM_021600499.2	1.79626	0.028391		XM_021586167.2	-6.33607	9.49858e-10
XM_036943553.1	1.79574	2.73618e-05		XM_036974811.1	-6.31355	0.00298518
XR_002474183.2	1.79025	0.000481546		XM_036969519.1	-6.23351	0.0232093
XM_036946400.1	1.78412	3.26513e-05		XM_021584015.2	-6.21762	0.028268
XM_021576457.2	1.77631	0.00800513		XR_005052981.1	-6.21457	0.000156278
XM_021575966.2	1.76989	0.0057098		XM_036952047.1	-6.21289	0.0255669
XM_021556811.2	1.76427	0.00262001		XM_036965200.1	-6.19974	0.0294296
XM_021591403.2	1.76366	0.00824224		XM_036959129.1	-6.14744	0.0304759
XM_036988860.1	1.7613	0.0445839		XM_036957935.1	-6.12959	0.0461858
XM_036934210.1	1.75342	0.0121211		XM_021587289.2	-6.11283	0.0157803
XM_021613311.2	1.74141	0.000146489		XR_005034553.1	-6.07842	0.00370802
XM_021587662.2	1.73757	0.00233836		XM_021602488.2	-6.05265	8.30436e-20
XM_021611927.2	1.72989	0.00710083		XM_036940949.1	-6.04193	0.0200367
XM_036984707.1	1.72577	0.00062444		XM_036967414.1	-6.03166	0.00541477
XM_036947987.1	1.69723	0.004825		XM_036943126.1	-6.0264	0.0116982
XM_036942829.1	1.69628	0.040915		XM_036985392.1	-6.02384	0.0125089
XM_036965650.1	1.69401	0.0138354		XM_036974368.1	-6.00432	0.00063976
XM_021615631.2	1.69176	0.0057801		XM_036949736.1	-5.95309	0.0404386
XM_036955872.1	1.69136	0.0366515		XM_036978724.1	-5.91567	0.0219213
XM_021607116.2	1.68966	0.00294544		XM_036942067.1	-5.86974	0.0384477
XM_021602745.2	1.68603	5.15394e-08		XM_036985945.1	-5.85507	0.0363995
XM_021557617.2	1.68333	0.00685455		XM_036943661.1	-5.68262	0.00559995
XM_036979903.1	1.68219	0.0275691		XM_021562368.2	-5.58339	0.00509521
XM_021605680.2	1.68106	0.000225559		XM_036941045.1	-5.55726	0.00836922
XR_002470116.2	1.67324	0.000225141		XM_036934503.1	-5.50678	0.00117658
XM_036990491.1	1.67174	2.0189e-11		XM_021563161.2	-5.48618	6.74063e-05
XM_036970192.1	1.66517	2.34715e-06		XM_021623042.2	-5.47242	0.0260992
XR_002473718.2	1.6433	3.6706e-05		XM_036947857.1	-5.47126	1.06096e-05
XM_036934899.1	1.64067	0.0324226		XR_005042080.1	-5.46383	0.0149721
XM_021600261.2	1.63815	4.51226e-05		XM_036945450.1	-5.35788	0.0260019
XM_036957118.1	1.63482	0.0399498		XM_021557935.2	-5.26757	0.0216647
XM_036952794.1	1.63358	0.000707071		XR_005037351.1	-5.21658	0.0052246
XM_036936785.1	1.62876	0.00115103		XM_036961753.1	-5.21555	0.00377329
XM_021602614.2	1.62678	0.0368104		XM_036965822.1	-5.1975	7.74504e-06
XM_021557902.2	1.62369	0.0140993		XM_036953415.1	-5.16675	0.0475312
XM_021589117.2	1.61946	0.0213082		XM_036968800.1	-5.13572	6.74364e-06
XM_036952039.1	1.60544	0.00384739		XR_005035715.1	-5.09381	0.00255876
XM_036950896.1	1.59692	0.0329025		XM_021607367.2	-5.06397	0.0146784
XM_021603553.2	1.59277	0.0255728		XM_036940952.1	-4.99326	0.00691446
XM_021589322.2	1.59157	0.0424543		XM_021603948.2	-4.99167	0.00704358
XM_036978375.1	1.58789	0.0263226		XM_021586470.2	-4.96026	0.000210388
XM_021571401.2	1.58592	0.0128698		XM_036963156.1	-4.95831	0.0490419
XM_036943905.1	1.58371	0.00604739		XM_036955374.1	-4.94442	0.00199809
XM_036986772.1	1.58229	0.000112255		XM_036977334.1	-4.87655	0.0348823
NM_001160637.2	1.58039	2.29304e-05		XM_036965319.1	-4.85575	5.16736e-05
XM_021571063.2	1.57968	0.0108372		XR_005036123.1	-4.79247	0.00151887
XM_036975825.1	1.57633	0.0218765		XM_021603548.2	-4.78558	8.80486e-06
XM_021613379.2	1.57547	0.0130738		XR_005051855.1	-4.7572	9.63731e-05
XM_036966016.1	1.57282	0.00472994		XM_021578088.2	-4.74867	0.00262427
XM_021603104.2	1.57176	0.036955		XR_005036494.1	-4.69169	0.0043484
XM_021625545.2	1.56315	0.000134607		XM_036981035.1	-4.66984	0.0469067
XM_021587027.2	1.55977	0.00709236		XM_036977754.1	-4.65141	0.000363386
XM_036968177.1	1.55497	0.0252879		XM_036978916.1	-4.6366	0.000188712
XM_021609647.2	1.5536	0.00428723		XR_005051633.1	-4.6213	0.00707456
XM_021557179.2	1.5522	0.0083433		XM_036951369.1	-4.61112	0.0122625
XM_021584367.1	1.54518	0.00195553		XM_021585116.2	-4.60684	0.000946434
XM_021579903.2	1.54142	1.32979e-12		XM_036967835.1	-4.52688	0.00204028
XM_021602844.2	1.54015	0.0267307		XM_021573251.2	-4.5145	0.00266605
XR_002470999.2	1.53935	0.029006		XM_021594154.2	-4.47985	0.0142488
XR_005041777.1	1.53935	0.020661		XM_036948999.1	-4.46727	0.0424552
XM_036935726.1	1.53909	0.00687971		XM_036952002.1	-4.45164	0.0331503
XM_021564923.2	1.53477	0.000363386		XM_036936831.1	-4.44472	0.00316224
XM_036988981.1	1.53351	0.0213447		XM_036962926.1	-4.40935	0.0161548
XM_021585052.2	1.53317	0.00558311		XM_036987132.1	-4.3644	0.0164376
XM_021607214.2	1.51972	4.77146e-07		XM_036939000.1	-4.34052	5.79165e-08
XM_036957380.1	1.51891	6.23824e-05		XM_036956134.1	-4.30305	0.00469431
XM_036958306.1	1.50463	1.97609e-06		XM_036977692.1	-4.18985	0.00440754
XM_036944817.1	1.49753	0.0393009		XR_005037080.1	-4.16905	0.046967
XM_036954336.1	1.49024	4.58082e-05		XM_021576165.2	-4.07095	0.0227931
XM_021622902.2	1.49007	0.0315884		XM_021618636.2	-4.0164	0.0146418
XM_021589830.2	1.48159	0.00376704		XM_036969301.1	-4.00637	0.0184609
XM_021556607.2	1.47616	0.00550209		XM_036935557.1	-3.99853	0.00169916
XM_021615336.2	1.47258	0.0125253		XM_036986228.1	-3.98602	0.00369986
XM_036968013.1	1.47107	0.0183605		XR_005034951.1	-3.97154	0.0158481
NM_001124751.1	1.46757	0.0198211		XM_036972180.1	-3.96638	1.64516e-16
XM_036977029.1	1.45412	1.83916e-05		XM_021594926.2	-3.95726	0.0363539
XM_021623040.2	1.44895	0.00253499		XM_036936266.1	-3.95545	0.00467392
XM_036973026.1	1.44753	0.036955		XM_021609217.2	-3.9387	0.0335084
XM_036968207.1	1.44521	0.00328609		XM_036984841.1	-3.91484	0.0461858
XM_021609550.2	1.44303	0.0196906		XM_036981281.1	-3.85304	0.0236455
XM_021581483.2	1.44026	0.000117039		XM_021586307.2	-3.84129	1.64516e-16
XM_021583975.2	1.43554	0.0301024		XM_036977659.1	-3.84034	0.00405576
XM_021626071.2	1.43144	0.000378261		XM_021621687.2	-3.82568	0.0216262
XM_021600755.2	1.42742	0.00545048		XM_036941268.1	-3.81489	0.00662691
XM_036962559.1	1.42706	0.000194546		XM_036974910.1	-3.80159	4.41671e-05
XM_036986551.1	1.42642	0.0163974		XM_036964335.1	-3.7724	0.000122256
XM_036956193.1	1.42554	0.00827322		XM_036948818.1	-3.76505	0.015013
XM_036944062.1	1.42465	0.000735921		XM_036960454.1	-3.73799	0.0134811
XR_002471537.2	1.41917	0.0194981		NM_001195411.1	-3.73302	0.0434305
XM_036961247.1	1.41459	0.000753157		XM_036960263.1	-3.71614	0.014878
XM_021566259.2	1.41219	0.0217533		XM_036939918.1	-3.71311	0.0081927
XM_021558582.2	1.40197	0.000315394		XM_036979541.1	-3.71291	0.0043484
XM_036953314.1	1.39991	0.0424543		XM_036977761.1	-3.67759	0.00539077
XM_021592710.2	1.39876	0.0114757		XM_021567380.2	-3.67367	0.0160544
XM_021609851.2	1.39828	0.0060759		XR_005038559.1	-3.6659	0.00872638
XR_005053505.1	1.39559	0.0174943		XM_021622526.2	-3.66176	0.0174971
XM_021620372.2	1.39458	0.0069326		XM_036940385.1	-3.6476	0.0150784
XM_036958275.1	1.39228	0.0171089		XM_036936718.1	-3.63496	0.0489447
XM_021571222.2	1.39219	5.97361e-05		XM_021569693.2	-3.62993	0.0436
XM_036937284.1	1.3889	0.0237134		XM_036962491.1	-3.6234	0.036955
XM_021556681.2	1.38878	0.0150935		XM_036976466.1	-3.62098	0.0244236
NM_001124606.1	1.3872	0.000351191		XM_036943028.1	-3.62071	0.0298911
XM_021602876.2	1.38614	0.016349		XR_005040224.1	-3.61965	0.0430359
XM_036947760.1	1.38463	0.000308742		XM_021558495.2	-3.61504	0.00443515
XM_021624035.2	1.37957	0.0303289		XR_005034911.1	-3.61139	1.47251e-08
XM_036962472.1	1.37803	0.000687269		XM_036934363.1	-3.59927	0.0216647
XM_036949460.1	1.36864	4.17964e-06		XM_036951240.1	-3.58577	0.0210311
XM_021623490.2	1.36266	0.00103659		XR_005035532.1	-3.57569	0.0196768
XM_036955512.1	1.35417	0.0047577		XM_036954169.1	-3.54955	0.0212162
XM_036954597.1	1.34994	0.000147221		XM_021581261.2	-3.52437	0.000946434
XM_036983086.1	1.34967	1.74918e-05		XM_036941489.1	-3.51879	0.0104913
XM_036968564.1	1.34946	0.0187612		XM_036937856.1	-3.50711	0.0354908
XM_036961787.1	1.34691	1.33627e-05		XM_036959160.1	-3.48998	0.00710129
XM_021567796.2	1.34414	0.0082128		XM_036971429.1	-3.48036	0.0419367
XM_021579195.2	1.34032	0.0087329		XM_036940331.1	-3.42322	0.0208369
XM_021568094.2	1.33993	0.0211485		XM_036937888.1	-3.41524	0.000341663
XM_021620570.2	1.33862	0.0169467		XR_005034916.1	-3.39962	0.000191351
XM_021572677.2	1.33798	0.0163556		XM_036956418.1	-3.37035	0.000332307
XM_036968993.1	1.33728	0.0174971		XM_036984536.1	-3.35418	0.0447614
XM_021580548.2	1.33536	0.00301459		XM_036981952.1	-3.34274	0.0159462
XM_021604736.2	1.32747	7.18386e-07		XM_021571018.2	-3.28706	0.00335697
XM_036977998.1	1.3264	7.20291e-06		XM_036947729.1	-3.28425	3.14515e-09
XM_021579838.2	1.3249	3.61476e-05		XM_036976312.1	-3.281	0.0456956
XM_036954203.1	1.32471	0.0372801		XM_036938477.1	-3.27216	4.10754e-36
NM_001124293.1	1.31972	0.00143583		XM_036980643.1	-3.26958	0.0226644
XM_021614166.2	1.31923	0.0196064		XM_021586369.2	-3.26702	3.78168e-05
XM_021603923.2	1.31851	0.0284251		XR_005036430.1	-3.20505	0.000384836
XM_036949142.1	1.31169	3.22339e-05		XM_036952440.1	-3.20009	0.00615735
XM_036962581.1	1.30799	0.00554776		XM_036973427.1	-3.19066	0.0104044
XM_036953486.1	1.30503	0.0398697		NM_001160639.1	-3.18794	0.014445
XM_021616576.2	1.30403	0.0149607		XM_036943113.1	-3.18642	0.0066759
XM_036951297.1	1.30158	0.0415343		XM_036952511.1	-3.17476	0.0305702
XM_021557735.2	1.30074	0.00138448		XM_036966398.1	-3.16363	0.0471737
XM_036955829.1	1.29916	0.0143155		XM_036947753.1	-3.14761	0.0146418
XM_036954333.1	1.29809	0.00115554		XM_021559401.2	-3.14462	4.19069e-05
XM_036933481.1	1.29492	6.34181e-06		XM_036979275.1	-3.13811	8.85712e-05
XR_005036416.1	1.29444	0.00160865		XM_021575354.2	-3.13085	5.92166e-05
XM_036970260.1	1.29288	0.000167163		NM_001124370.1	-3.12599	0.00303919
XM_036945758.1	1.28835	0.0151204		XM_036952824.1	-3.1193	0.0393928
XM_036947850.1	1.28762	0.00517506		XM_036938397.1	-3.09096	1.62948e-08
XM_036966795.1	1.28646	2.07224e-05		XM_036948567.1	-3.08486	0.020661
XM_021569641.2	1.28476	0.0390543		XR_005040941.1	-3.06315	0.000212222
XM_036953816.1	1.28302	0.00204707		XR_005040185.1	-3.06273	0.000759336
XM_036966610.1	1.28179	0.0142224		XR_005036088.1	-3.03571	0.00807868
XM_021622152.2	1.28036	0.0114559		XM_036933726.1	-3.0313	0.0172285
XM_036936395.1	1.27998	0.0426929		XM_021562951.2	-3.00558	0.0392233
XM_036948133.1	1.27557	0.000479695		NM_001161448.1	-3.00345	0.0343229
XM_021623864.2	1.27525	6.61347e-10		XM_036984321.1	-3.00181	4.33261e-05
XM_021578702.2	1.27001	0.00241129		XM_036960076.1	-2.99899	0.00490883
XM_036949881.1	1.2663	0.019503		XM_036952648.1	-2.98808	0.00554463
XM_021625607.2	1.26575	0.00113131		XM_021607748.2	-2.9877	0.000729058
XM_036979957.1	1.26407	0.000106345		XM_021604362.2	-2.98597	0.0496503
XM_021590148.2	1.26342	0.025476		XM_036957582.1	-2.97961	0.00671339
XM_021626074.2	1.26165	0.0335307		XR_005039676.1	-2.96727	0.0179964
XM_021604328.2	1.26076	0.0279107		XM_036949235.1	-2.9558	0.00414294
XM_036961801.1	1.24992	0.00215761		XM_021597437.2	-2.95518	0.0245698
XM_021601278.2	1.24657	8.28822e-05		XM_021607932.2	-2.91464	0.00026857
XM_036963152.1	1.24083	0.0448315		XM_036975301.1	-2.90397	0.000215558
XM_021584681.2	1.24083	0.000456781		XM_036962977.1	-2.90287	0.0391186
XR_005034761.1	1.24049	1.97838e-05		XR_005040365.1	-2.90212	0.00830668
XM_036977610.1	1.23995	0.00777066		XM_021581429.2	-2.89709	0.0040294
XM_021609874.2	1.23924	0.00137177		XM_036970297.1	-2.88469	0.0082128
XM_036938319.1	1.23457	0.00527934		XM_036958777.1	-2.88111	0.0117474
XM_036943407.1	1.23101	0.0330823		XR_005051987.1	-2.8638	0.000141664
XM_021598772.2	1.2309	0.0109565		XR_002473781.2	-2.85023	0.00366347
XM_021607608.2	1.23077	0.018099		NM_001195159.2	-2.84609	1.59381e-05
XM_021611391.2	1.22811	0.0215452		XM_021597038.2	-2.81491	0.00725044
XM_036970451.1	1.22734	0.0248568		XR_005035391.1	-2.81175	0.00490883
XM_021593372.2	1.22646	0.000500536		XM_036971566.1	-2.80713	0.0214179
XM_021614079.2	1.22574	0.0345569		XM_036950901.1	-2.80105	0.00810371
XM_036952705.1	1.22359	0.0214338		XM_036934078.1	-2.77556	0.020752
XM_021599409.2	1.22358	0.00256085		XM_021563399.2	-2.76338	0.0175316
XM_036963426.1	1.22077	0.0260993		XM_021578777.2	-2.74402	0.00261638
XM_021601258.2	1.22038	0.0104044		XM_036963533.1	-2.74165	7.40621e-07
XM_036968303.1	1.21295	0.0095074		XM_021603956.2	-2.74093	3.95959e-05
XM_021609850.2	1.21288	0.00110027		XR_005037304.1	-2.73599	0.0162484
XM_021609986.2	1.21287	0.00117134		XM_036972164.1	-2.73531	0.0151779
XM_021597240.2	1.20893	7.87567e-10		XM_036943681.1	-2.72579	0.0219788
XM_021565875.2	1.20584	0.00671339		XM_021608475.2	-2.71336	7.78917e-06
XM_021606115.2	1.20548	0.0269723		XM_036936687.1	-2.71108	9.47581e-07
XM_021563004.2	1.20413	7.23206e-06		XM_036948170.1	-2.68879	0.0394236
XM_021566654.2	1.20133	0.0250662		XM_036937283.1	-2.68215	0.0425381
XM_036968703.1	1.2	0.00024537		XM_036948713.1	-2.6709	0.00532471
XM_036962843.1	1.19555	0.000370848		XM_036950078.1	-2.6684	2.93604e-05
XM_036933486.1	1.19263	0.0169897		XR_005041627.1	-2.6526	0.0375148
XM_036943981.1	1.19068	0.0369106		XM_036962183.1	-2.64918	0.016349
XM_021587867.2	1.18862	0.00566411		XM_036971271.1	-2.63894	0.0177855
XM_021576974.2	1.18825	0.0062196		XM_036982346.1	-2.63796	6.51927e-05
XM_021589140.2	1.18694	0.0216446		XR_005051647.1	-2.63434	0.0169766
XM_036982555.1	1.18668	0.0431158		XR_005036229.1	-2.61245	1.04792e-06
XM_021622393.2	1.18605	0.0119978		XM_021598996.2	-2.60288	0.00654524
XM_021625883.2	1.18267	0.0472421		XM_036934781.1	-2.60148	0.0205568
XM_036964821.1	1.18218	0.00674156		XM_036957303.1	-2.5892	0.046241
XM_021606200.2	1.17994	0.00225556		XM_021565504.2	-2.58278	0.00284315
XM_036965874.1	1.17967	0.00949067		XM_036969843.1	-2.58235	0.000634051
XM_036966512.1	1.17243	0.0137979		XR_002471213.2	-2.58191	0.0235876
XM_021602526.2	1.17135	0.0436583		XM_036976902.1	-2.5812	0.00917739
XM_021591023.2	1.17132	7.8851e-13		XM_036960653.1	-2.57756	0.00602051
XR_005040522.1	1.17115	6.20795e-09		XM_036966100.1	-2.57528	0.0046467
XM_021562581.2	1.17017	0.0306646		XM_036977362.1	-2.5622	0.000550179
XM_036935710.1	1.1694	0.00307601		XM_036937231.1	-2.55958	0.00154728
XM_036966474.1	1.16931	0.0058893		XM_021566238.2	-2.55047	0.0217533
XM_021599655.2	1.16896	0.0198509		XM_036972221.1	-2.55027	0.00013575
XM_021584357.2	1.16659	0.043289		XM_021608747.2	-2.55026	0.00185042
XM_021587820.2	1.16462	0.019177		XM_036945313.1	-2.5463	0.0302755
XM_021563191.2	1.16349	0.000735921		XM_036939705.1	-2.54575	0.00031163
XM_036961773.1	1.16112	0.0125062		XM_036938364.1	-2.54435	0.0114757
XM_036989364.1	1.15885	0.0304759		XM_036965939.1	-2.54407	0.0308783
XM_021573707.2	1.15712	0.0263831		XM_021583641.2	-2.50466	2.09479e-05
NM_001124392.1	1.15576	0.00089327		XM_036949370.1	-2.4932	0.00265475
XM_021593409.2	1.15549	0.0249872		XM_036939796.1	-2.49278	0.000830389
XM_021610609.2	1.15489	2.38947e-08		XR_005052636.1	-2.48645	3.61476e-05
XM_021602311.2	1.15406	0.0122007		XM_036952421.1	-2.4771	0.0137979
XM_021565048.2	1.15378	0.0304757		XM_036963635.1	-2.47641	8.17001e-14
XM_036939133.1	1.1495	0.001788		XM_036953695.1	-2.46076	0.0216955
XM_021568911.2	1.14875	0.00754704		XM_036942078.1	-2.42749	0.00570419
XM_036980944.1	1.14794	0.014878		XM_021568772.2	-2.42553	0.000252405
XM_021578712.2	1.14659	0.0207976		XM_021565034.2	-2.42493	0.0341759
XM_021575829.2	1.1446	0.000298715		XM_036934112.1	-2.41983	0.00678017
XM_036965193.1	1.14025	0.0238929		XR_005051596.1	-2.41635	3.99451e-12
XM_036941620.1	1.13809	1.02647e-08		XM_036954816.1	-2.41618	0.0284652
XM_021569592.2	1.13648	0.0216508		XM_036976744.1	-2.39957	0.0162484
XM_021583412.2	1.13334	0.0269455		XM_021615805.2	-2.39295	0.0338957
XM_021577769.2	1.13303	0.0023472		XM_021604018.2	-2.36331	0.0117978
XM_036966904.1	1.13241	0.0024839		XM_036972199.1	-2.3573	0.0114757
XM_021589499.2	1.13211	0.0137979		XM_036952000.1	-2.35696	0.00240464
XM_036963236.1	1.13189	0.0286385		XR_005039278.1	-2.3531	0.0199832
XM_021608833.2	1.13024	7.59856e-06		XM_036934538.1	-2.34872	0.0276974
NM_001278931.2	1.1294	0.0123752		XM_036940571.1	-2.3373	0.000351473
XM_036967665.1	1.12731	0.0438953		XR_005035674.1	-2.32935	0.0325074
XM_021576559.2	1.12566	4.42914e-05		XM_021585716.2	-2.32072	0.049499
XM_036936209.1	1.12509	0.0215537		XM_036982416.1	-2.31696	0.0430028
XM_021576673.2	1.12414	0.0475312		XM_036956641.1	-2.30468	0.00014645
XM_036966980.1	1.12237	0.0124252		XM_036952637.1	-2.30325	0.00126259
XM_021584500.2	1.11901	4.7525e-18		XM_036969595.1	-2.30032	5.29622e-12
XM_021604111.2	1.11798	0.00147166		XM_036942590.1	-2.29194	0.00811452
XM_021612213.2	1.11685	0.00137462		XM_021606013.2	-2.28926	0.000345886
XM_021602087.2	1.10983	0.0293065		XM_021620350.2	-2.28333	0.0109938
XM_021573149.2	1.10614	0.0162806		XR_005034601.1	-2.28145	0.00741173
XM_021611911.2	1.10562	0.00970828		XM_036958974.1	-2.27964	0.0175316
XM_021571536.2	1.10402	0.009152		XM_036933461.1	-2.279	0.049559
XM_021619239.2	1.10251	0.00695342		XM_036934248.1	-2.2735	2.32447e-06
XM_036943676.1	1.09981	0.00351521		XM_036939909.1	-2.26635	0.0133917
XM_021582798.2	1.09871	0.00129647		XM_036948115.1	-2.24746	0.00397342
XM_021601261.2	1.09607	0.0124252		XM_021591249.2	-2.23845	0.0232316
XM_036946271.1	1.09585	0.0129535		XM_036989219.1	-2.23789	0.000540076
XM_036969076.1	1.08795	0.000934791		XM_036987374.1	-2.23786	0.00554776
XM_036959756.1	1.0842	0.0332443		XM_036981459.1	-2.23494	3.65622e-05
XM_036957667.1	1.08388	0.034237		XM_036958749.1	-2.23153	0.0479605
XM_021609219.2	1.0838	0.0156763		XM_021601101.2	-2.22101	0.0060759
XM_036958732.1	1.07925	1.28649e-06		XM_036942869.1	-2.21467	0.016059
XM_021562991.2	1.07742	0.0256751		XM_036943738.1	-2.19788	0.00793399
XM_036978826.1	1.07419	0.00281466		XM_021616387.2	-2.19631	5.72183e-12
XM_036969116.1	1.07305	0.00561019		XM_036964977.1	-2.19572	0.0164875
XM_036984856.1	1.06967	0.00141274		XM_036966446.1	-2.19345	0.00759793
XM_036952108.1	1.06598	0.0310256		XM_036951374.1	-2.18992	1.37845e-05
XM_036951679.1	1.0657	0.0198211		XM_036979238.1	-2.18818	0.0177543
XM_021599597.2	1.06552	0.0208939		XM_036979129.1	-2.18641	0.0380214
XM_021615050.2	1.06546	0.000301082		XM_036970065.1	-2.18154	0.00245336
XM_021589539.2	1.065	4.83289e-07		XM_021587748.2	-2.17121	5.3273e-12
XM_021603489.2	1.06265	0.00244693		XM_021586279.2	-2.15764	0.0489106
XM_036944061.1	1.06204	0.0116548		XM_036965478.1	-2.153	0.0398675
XM_036952030.1	1.06202	0.0320198		XR_005039472.1	-2.15177	0.0304759
XM_021590021.2	1.062	0.0202966		XM_036983442.1	-2.13928	0.000258292
XM_036966987.1	1.06139	0.00464454		XM_036984758.1	-2.13505	0.00530201
XM_036975350.1	1.05964	0.0125062		XM_036957003.1	-2.12592	0.000155669
XM_021587194.2	1.05903	0.0124484		XM_021557680.2	-2.12399	0.0160507
XM_036974903.1	1.05861	0.0044138		XM_021623289.2	-2.11977	9.25926e-05
XM_021580805.2	1.05828	0.000738298		XM_036943800.1	-2.11444	1.39936e-09
XM_021616122.2	1.0573	0.00681035		XM_021616128.2	-2.1068	0.00226234
XM_036933690.1	1.05281	0.0091176		XM_021626113.2	-2.10046	0.0265529
XR_002469747.2	1.0502	0.0303195		XR_002470940.2	-2.10045	0.00848102
XM_036981184.1	1.05009	0.0119262		XM_036952969.1	-2.09744	5.0971e-10
XM_036989486.1	1.04939	0.0431542		XM_021606508.2	-2.09414	0.024781
XM_036976355.1	1.04809	5.30592e-05		XM_036967861.1	-2.08533	0.00220125
XM_021558379.2	1.04605	0.0332577		XR_005037905.1	-2.07761	0.0457302
XM_036975212.1	1.04592	0.00471456		XM_036988576.1	-2.0744	0.000365208
XM_036987185.1	1.0403	0.000101471		XM_036951688.1	-2.07376	0.0341336
XM_036966988.1	1.03866	0.00766868		XM_021565945.2	-2.07037	0.0122383
XM_021600136.2	1.03356	0.0135338		XM_021574090.2	-2.06842	0.0307384
XM_036950833.1	1.02775	0.00140085		XR_005037738.1	-2.06019	0.0262434
XM_021575482.2	1.02757	0.00114715		XM_021609407.2	-2.05959	0.000782943
XM_021558082.2	1.02689	0.00227965		XM_036939778.1	-2.05907	6.14887e-05
XM_036980630.1	1.02396	0.00655573		XM_021556573.2	-2.05658	0.00193318
XM_021576957.2	1.02201	0.00904154		XM_021598918.2	-2.0543	4.62404e-07
XM_021582381.2	1.02178	1.52765e-05		XR_005036062.1	-2.03756	0.0317843
XM_021596792.2	1.01888	0.00830491		XM_021597477.2	-2.03711	6.74364e-06
XM_021589058.2	1.01748	3.2924e-06		XM_036974611.1	-2.03161	0.000195549
XM_036937227.1	1.0173	0.0220559		XM_036938552.1	-2.03101	6.13759e-06
XM_036981209.1	1.01485	0.000322295		XM_036941443.1	-2.02562	1.35334e-05
XM_021587614.2	1.0123	0.00893413		XR_005038571.1	-2.02268	0.0250399
XM_021570015.2	1.01162	0.0196008		XM_036965396.1	-2.02204	0.000116347
XM_021556155.2	1.01042	0.000207446		XM_021613191.2	-2.01834	0.0258917
XM_036969521.1	1.00986	0.00325293		XR_005038587.1	-2.00583	0.00970778
XM_021602853.2	1.00942	0.00321577		XM_021609064.2	-1.99732	0.000210499
XM_021598770.2	1.00806	0.000147598		XM_036968210.1	-1.99557	0.00761373
XM_021624074.2	1.00574	0.00984862		XM_021608839.2	-1.98846	0.00089181
XM_036945912.1	1.00556	0.0151204		XM_036981402.1	-1.9861	0.0430003
XM_036979697.1	1.00441	0.0272621		XM_021624165.2	-1.97294	0.0381904
XM_036988975.1	1.00301	0.00207245		XM_036972035.1	-1.96344	0.0202966
XM_021560156.2	1.00287	0.0167975		XM_036977165.1	-1.95888	2.15412e-05
XM_036959055.1	1.00215	0.0174153		XM_036966779.1	-1.95791	0.000737679
XM_021607133.2	1.00058	0.000792864		XM_021581248.2	-1.95668	0.0146267
XM_021577179.2	0.999048	0.0067203		XR_005037068.1	-1.9523	0.0179456
XM_021578133.2	0.998987	0.00687971		XM_021591466.2	-1.95222	0.00154086
XM_021612851.2	0.995467	1.97838e-05		XM_021592720.2	-1.94999	0.00195899
XM_021596790.2	0.994945	0.0237134		XM_036989314.1	-1.94615	0.000165513
XM_036982383.1	0.994906	0.0397068		XM_021616439.2	-1.94244	0.00873203
XM_036975156.1	0.994725	0.0013749		XM_021625519.2	-1.93738	0.0104725
NM_001124265.1	0.993659	0.0298911		XM_036982283.1	-1.93327	3.26851e-07
XM_036966546.1	0.99226	0.0248936		XR_002470402.2	-1.92828	0.00894025
XM_036989520.1	0.990859	0.029006		XR_005053399.1	-1.9274	7.78591e-05
XM_036958703.1	0.989709	0.00137462		XM_036961584.1	-1.92171	0.00221817
XM_036970590.1	0.989027	0.0405671		XM_036971033.1	-1.91813	3.31865e-05
XM_021572445.2	0.987572	0.0136689		XM_021580207.2	-1.91716	0.0447614
XM_021558089.2	0.984078	0.0136153		XM_021593972.2	-1.91688	0.0212996
XM_036989625.1	0.983237	0.000265076		XM_036955015.1	-1.91347	0.0310746
XM_036977906.1	0.981867	0.0142224		XM_021574273.2	-1.91347	0.0168649
XM_021559960.2	0.981852	0.0208369		XM_036947765.1	-1.91022	0.0462965
XM_036958297.1	0.98159	0.00798366		XM_021558261.2	-1.91022	0.00784715
XM_036951736.1	0.981586	0.0163433		XM_036989619.1	-1.90764	0.035312
NM_001165059.1	0.978182	0.0036204		XM_036966357.1	-1.90421	0.000432998
XM_021593324.2	0.974296	0.0140993		XM_036961520.1	-1.90257	0.0260641
XM_021610581.2	0.971561	0.0270359		XM_021618098.2	-1.90235	0.00252156
XM_036941229.1	0.970887	0.00154204		XM_021605549.2	-1.89916	0.001233
XM_021599309.2	0.966391	0.0183761		XM_036950639.1	-1.89784	0.0254685
XM_036937934.1	0.96429	0.0031364		XM_036979887.1	-1.8961	0.0303432
XM_036956250.1	0.959717	0.00570851		XM_036941972.1	-1.89373	0.0414659
XM_021623291.2	0.953469	0.00252357		XM_021609515.2	-1.88779	0.00958817
XM_036970220.1	0.952751	0.00457435		XM_036940647.1	-1.88432	0.0229522
XM_021600016.2	0.952424	0.0118661		XM_036989507.1	-1.88395	0.0350389
XM_021621820.2	0.94839	0.00267181		XM_021609819.2	-1.87992	0.0332833
XM_021576628.2	0.948123	1.47251e-08		XM_021620516.2	-1.87699	0.0208939
XM_036945510.1	0.947818	0.00614973		XM_021576321.2	-1.86952	0.00288067
XM_036971821.1	0.946539	0.0195633		XM_036971935.1	-1.86914	0.0429063
XM_021589535.2	0.945448	0.000848858		XM_036956197.1	-1.86901	1.34402e-05
XM_036943457.1	0.944675	0.00215761		XM_036936596.1	-1.86783	0.00854751
XM_021575481.2	0.943675	0.00439777		XM_021587700.2	-1.86425	1.68705e-09
XM_036979790.1	0.942742	0.00527908		XM_036972951.1	-1.85971	0.00436806
XM_021582131.2	0.942529	0.0237246		XM_021567054.2	-1.85463	2.16156e-08
XM_036978432.1	0.942479	0.0142224		XM_021618894.2	-1.84893	1.47251e-08
XM_021596980.2	0.941186	0.0120488		XM_021608803.2	-1.84853	0.00838232
XM_021617495.2	0.938038	0.0425435		XM_036985922.1	-1.83909	0.00381878
XM_021599596.2	0.937342	0.00699145		XM_036976754.1	-1.83047	0.00542266
XM_021589575.2	0.937174	0.00129936		XR_005051819.1	-1.83013	0.00237627
XM_021613152.2	0.935314	0.000210388		XR_005035249.1	-1.82979	0.047145
XM_021589862.2	0.931151	1.78898e-05		XM_036982737.1	-1.82428	0.00687971
XM_021565173.2	0.931078	0.0125119		XM_036967942.1	-1.82034	0.0125089
XM_021565621.2	0.92996	0.000417936		XM_036966709.1	-1.81847	0.0287895
XM_036972248.1	0.928651	0.0175695		XM_036936512.1	-1.81655	0.00520014
XM_021614989.2	0.927474	0.0207976		XM_021581424.2	-1.81622	0.0143155
XM_021571543.2	0.924291	0.0470294		XM_036947969.1	-1.81485	0.019168
XM_021565468.2	0.91794	0.0364591		XM_021573896.2	-1.81337	0.00724829
XM_021573701.2	0.917853	0.00689453		XM_036958813.1	-1.81065	6.31205e-05
XM_036934651.1	0.917744	0.0472994		XR_005035735.1	-1.80579	0.00692209
XM_021610100.2	0.917352	0.00826744		NM_001124461.1	-1.80184	1.88448e-11
XM_036966129.1	0.917121	0.000552475		XM_036935525.1	-1.79158	0.0481516
XM_036979956.1	0.915734	0.0253263		XM_036946066.1	-1.78744	0.0178977
XM_036933485.1	0.910491	0.0214806		XR_005041137.1	-1.78681	0.000132886
XM_036969819.1	0.910034	0.0460795		XM_036962075.1	-1.78254	0.00325293
XM_036937438.1	0.907371	9.26568e-05		XR_005039236.1	-1.78118	0.0114042
XM_021584563.2	0.906024	0.00713162		XM_021583547.2	-1.76542	2.34757e-05
XM_021612951.2	0.905859	3.61733e-08		XM_021608819.2	-1.7653	0.0147486
XM_036947849.1	0.905721	0.00996885		XM_036989611.1	-1.75872	0.000375492
XM_036956341.1	0.90077	0.0335426		XM_036955276.1	-1.75733	0.00351927
XM_036947948.1	0.898283	0.0162397		XM_036944044.1	-1.75711	0.000973332
XM_021575509.2	0.89776	0.0150337		XM_021618414.2	-1.75702	0.04258
XM_021625473.2	0.896337	0.0430013		XM_036947749.1	-1.75588	0.0428042
XM_021569283.2	0.895643	5.97448e-06		XM_036986961.1	-1.75161	0.00724829
XM_036940938.1	0.894933	0.0112819		XM_036963278.1	-1.74848	0.00129473
XM_036963797.1	0.893423	0.0171461		XM_021587698.2	-1.74428	0.00536813
XM_036982218.1	0.891113	1.08979e-07		XM_021557811.2	-1.74173	0.0332469
XM_036977996.1	0.889721	0.0290714		XM_036935481.1	-1.74031	0.0212044
XM_036943522.1	0.885582	0.0227776		XM_036944135.1	-1.73966	0.0235249
XM_036977597.1	0.883187	0.0104044		XM_036947019.1	-1.72922	3.29508e-06
XM_036976762.1	0.882819	0.0108546		XM_036941547.1	-1.72816	0.0056097
XM_036933484.1	0.87935	0.000960073		NM_001124221.1	-1.72366	0.026797
XM_036947020.1	0.878899	0.00873103		XM_021573411.2	-1.72166	0.0158301
XM_036964919.1	0.87887	0.00385693		XM_036946457.1	-1.71756	0.0047577
NM_001172498.1	0.875638	0.012888		XR_005035641.1	-1.71412	0.00407265
XM_021577289.2	0.875577	0.00225713		XR_005051510.1	-1.71389	0.0022559
XM_021599059.2	0.874785	0.000830048		XM_036951092.1	-1.7132	0.0169766
XM_036946366.1	0.870812	0.00410951		XM_036940993.1	-1.7123	0.0347441
XM_036944934.1	0.870162	2.80937e-05		XM_021589434.2	-1.7097	0.0443575
XM_021575763.2	0.869608	0.0239654		XR_005051479.1	-1.70882	0.0461313
XM_021610588.2	0.866984	0.000214505		XR_005036824.1	-1.7033	0.0121211
XM_021598388.2	0.865761	0.000721362		XM_021584417.2	-1.70107	0.0186002
XM_036946755.1	0.865657	0.0487531		XM_021575520.2	-1.6998	0.000175788
XM_021569731.2	0.864547	0.000575058		XM_036961233.1	-1.69907	0.000238141
XM_036971192.1	0.863011	0.0294721		XM_036957969.1	-1.69753	0.0017888
XM_021579346.2	0.861975	0.0442106		XM_021581846.2	-1.69601	0.000174507
XM_036959625.1	0.861516	0.000441775		XM_036961918.1	-1.69428	0.0284907
XM_021613486.2	0.860582	0.0125253		XM_036960625.1	-1.69315	0.0241419
XR_005038829.1	0.860125	0.0309161		XM_036966424.1	-1.69313	0.00618723
XM_021589576.2	0.858513	1.50088e-08		XM_036958472.1	-1.69117	0.00989725
XM_021569725.2	0.857466	0.0043199		XM_036981062.1	-1.68895	0.0199094
XM_036961454.1	0.856318	0.0213447		XM_021606450.2	-1.68127	0.0205152
XM_021605556.2	0.852426	0.00807792		XM_021581356.2	-1.67749	0.045222
XR_005034551.1	0.851404	0.0334793		XM_036936039.1	-1.67479	0.00790337
XM_021587404.2	0.849468	0.000328347		XM_021599471.2	-1.67284	2.22851e-08
XM_036943224.1	0.845527	0.0238492		XM_036977806.1	-1.67242	0.0265106
XM_021582356.2	0.845445	0.0130072		XR_005051861.1	-1.66696	0.0250357
XR_002473508.2	0.843397	0.00743148		XM_021574026.2	-1.66456	0.0424543
XM_036989762.1	0.84337	0.0340827		XM_036938437.1	-1.66403	4.39179e-07
XM_021576555.2	0.842637	0.0468225		XM_021617738.2	-1.66259	0.0180911
XM_036980006.1	0.841723	0.00508161		XM_021599719.2	-1.6588	4.75627e-07
XM_036953228.1	0.840345	0.00549163		XM_021615406.2	-1.65758	0.03712
XM_021589599.2	0.840037	3.84792e-10		XM_036984589.1	-1.65569	0.0498107
XM_021613710.2	0.839895	0.00472994		XM_021623148.2	-1.65493	0.0105648
XM_036967966.1	0.839477	0.0383513		XM_036977992.1	-1.65068	6.72515e-06
XM_021606203.2	0.839405	0.0215452		XM_036934334.1	-1.64484	0.00323421
XM_021579628.2	0.838987	8.28001e-05		XM_021604033.2	-1.64415	0.0347839
XM_036979917.1	0.835198	0.0481516		XM_036978494.1	-1.64301	0.0285661
XM_036971170.1	0.834297	0.00595222		XM_021615730.2	-1.64296	0.0219213
NM_001165229.2	0.832998	0.0141935		XM_021570104.2	-1.63589	0.0136101
XM_021620694.2	0.832043	0.0495419		XM_036971109.1	-1.63545	6.19076e-05
XM_021563492.2	0.831465	0.000175788		XM_036977156.1	-1.63138	0.0123239
XM_036951851.1	0.830429	0.0219213		XM_036941586.1	-1.63103	0.0199335
XM_021564909.2	0.825207	0.0142504		XM_021600019.2	-1.6303	0.011954
XM_021602677.2	0.824221	0.0187942		XM_036946267.1	-1.63029	0.0399836
XM_021576743.2	0.822943	0.021274		XM_021583674.2	-1.62971	0.0497195
XM_036971235.1	0.822487	0.0178977		XR_005036063.1	-1.62574	0.00371356
XM_021609567.2	0.82217	0.0237902		XM_036959054.1	-1.62269	0.00867886
XM_036976858.1	0.820161	0.00836922		XM_021568942.2	-1.62256	0.049927
XM_021603425.2	0.819859	0.0272443		XM_036947505.1	-1.62046	0.0432361
XR_002475549.2	0.817302	0.029006		XR_005034915.1	-1.61483	0.0196489
XM_021556276.2	0.816441	5.69768e-07		XM_036958654.1	-1.61273	0.00820836
XM_021618455.2	0.811237	0.0177387		XM_036950649.1	-1.61047	0.0247186
XM_021594529.2	0.810584	0.043602		XM_021573920.2	-1.60636	0.000102506
XM_036941735.1	0.810049	0.0001421		XR_002470477.2	-1.60599	0.0364783
XM_021580870.2	0.809785	0.0249033		XR_005035651.1	-1.60584	0.0124252
XM_021591392.2	0.809428	0.0322445		XM_036962847.1	-1.59991	0.043268
XM_021612121.2	0.808664	1.75889e-05		XM_021615843.2	-1.59902	0.00310815
XM_021599696.2	0.807518	0.0388647		XM_036969478.1	-1.59729	0.0158938
XM_021601667.2	0.806704	0.00781621		XM_036963661.1	-1.59687	0.00541477
XM_036950591.1	0.80539	8.85894e-05		XM_036981640.1	-1.59636	0.0287899
XM_021559400.2	0.801658	0.00665423		XM_021577756.2	-1.59389	0.0325454
XM_021607477.2	0.800459	0.0199832		XM_036944957.1	-1.59158	0.033316
XM_036937880.1	0.799255	0.00544318		XM_036958906.1	-1.59059	0.00504756
XM_036943678.1	0.798665	1.36779e-05		XM_036946613.1	-1.58873	0.0356064
XM_021563670.2	0.797486	7.533e-11		XM_021602869.2	-1.58642	0.0353837
XM_036936805.1	0.796473	0.0400624		XM_036976771.1	-1.58465	0.036955
XM_021599317.2	0.796215	0.000973332		XM_036954157.1	-1.58055	0.0420003
XM_036985724.1	0.796121	0.0243363		NM_001124325.1	-1.5742	0.000580402
XM_021568868.2	0.795938	0.0175738		XM_036952222.1	-1.57411	0.0153278
XM_021565079.2	0.793068	0.00608773		XM_036982443.1	-1.57162	0.00671339
XM_021620788.2	0.792207	0.0297372		XR_005037674.1	-1.57145	0.049098
XM_021588354.2	0.792011	0.0219065		XM_036977355.1	-1.56855	3.25468e-05
XM_036968912.1	0.791417	0.0459842		XM_036971113.1	-1.56533	1.35739e-10
XM_021621909.2	0.790248	0.000132785		XM_036989204.1	-1.56451	2.78418e-07
XM_021557521.2	0.789425	0.0125062		XM_036957859.1	-1.56266	0.0110824
XM_021582423.2	0.788194	0.0288389		XM_036964947.1	-1.56141	0.00671439
XM_021572500.2	0.787527	0.000242339		XM_036942479.1	-1.55153	4.07657e-06
XM_021596982.2	0.785987	0.00227965		XR_002474859.2	-1.55098	0.0219065
XM_021624432.2	0.785775	0.0142858		XM_021604533.2	-1.54856	0.0437267
XM_036951769.1	0.785151	0.000448519		XM_036977405.1	-1.54566	3.32853e-06
XM_021614108.2	0.784496	0.00117026		XR_005053632.1	-1.54403	1.78847e-06
XM_036981915.1	0.784423	0.00262552		XM_036961697.1	-1.54333	6.52027e-11
NM_001124522.1	0.782826	0.0113508		XM_036942510.1	-1.53802	0.0104653
XM_036987455.1	0.782758	0.0175695		XM_021617950.2	-1.53273	0.0301024
XM_036980493.1	0.782258	0.0199724		XM_036970815.1	-1.53081	0.0308783
XM_036977753.1	0.781858	0.0304759		XM_036947007.1	-1.52756	0.0212162
XM_021560119.2	0.780913	0.00385904		XM_036961738.1	-1.52677	0.019275
XM_021594526.2	0.780819	0.00636535		XM_036961902.1	-1.52653	0.00993127
XM_021568314.2	0.779311	0.000787218		XM_036988573.1	-1.52555	0.0263776
XM_021572233.2	0.77897	0.000218275		XM_036964157.1	-1.52378	0.0272443
XM_021565907.2	0.777875	0.0403821		XM_036938830.1	-1.51998	9.20248e-21
XM_021622436.2	0.775945	0.00171409		XM_021590206.2	-1.51651	1.03822e-05
XM_021557903.2	0.775568	0.00956777		XM_021621409.2	-1.51651	0.0275415
XM_021566002.2	0.77439	0.000530171		XM_036975204.1	-1.51324	0.0270374
XM_021572767.2	0.770387	0.000206509		XM_036955673.1	-1.51051	0.0424543
XR_005036114.1	0.770346	0.0463473		XM_036942449.1	-1.50515	0.0395237
XM_021620737.2	0.768752	0.0380214		XM_021621973.2	-1.50381	0.00076935
XM_036960687.1	0.765826	0.000215558		XM_021571767.2	-1.50375	0.00125723
XM_036944016.1	0.765308	0.0492203		XR_002468858.2	-1.50296	0.04564
XM_021565077.2	0.764079	0.0429063		XM_036985376.1	-1.49715	0.00642424
XM_021620562.2	0.764027	0.0486561		XM_036977046.1	-1.49546	0.00115554
XM_021589609.2	0.764015	0.00643168		XM_036950652.1	-1.49437	0.0432361
XR_002469898.2	0.762833	0.036787		XM_036978206.1	-1.49413	0.028391
XM_021620890.2	0.762425	0.0219213		NM_001124310.1	-1.49282	0.00343494
XM_036949375.1	0.75966	0.00639721		XM_036952463.1	-1.48979	0.0195
XM_021557098.2	0.757334	0.00779139		XR_005035636.1	-1.48317	0.00264838
XM_036957988.1	0.756454	0.000590331		XM_021597261.2	-1.47803	8.06537e-05
XM_036974275.1	0.755687	0.000502833		XM_021621432.2	-1.47552	0.000363386
XM_021597030.2	0.755624	0.0078932		XM_021566023.2	-1.47232	0.000729058
XM_021565279.2	0.755459	0.0112345		NM_001124735.1	-1.46186	0.00110027
XM_021615791.2	0.753704	0.0310724		XM_021601791.2	-1.46096	1.07931e-06
XM_021571987.2	0.752739	0.0001566		XM_021558142.2	-1.46026	0.000210388
XM_021616007.2	0.752201	0.042066		XM_036940612.1	-1.45993	6.81037e-08
XM_036947311.1	0.751657	0.000690535		XR_002473572.2	-1.45875	0.00351521
XM_021569055.2	0.750129	0.0214442		XM_036944779.1	-1.45824	0.000276306
XM_021581001.2	0.749056	0.0187389		XR_005036315.1	-1.45238	0.0243363
XM_021568417.2	0.747188	0.0350647		XM_021616669.2	-1.44515	0.00487407
XM_021625407.2	0.745921	0.0267603		XM_036978322.1	-1.44315	1.73566e-05
XM_021558279.2	0.745603	0.0498283		XM_036976654.1	-1.4431	0.0372812
XM_021601525.2	0.739221	0.013713		XM_036957157.1	-1.44295	0.0498864
XM_021571819.2	0.737852	0.0162277		XM_036950390.1	-1.4386	0.013725
XM_036950741.1	0.736684	0.0324931		XM_036980746.1	-1.43796	0.000649319
XM_021583894.2	0.736569	0.0157803		XM_021563411.2	-1.43642	0.0236527
XM_021566448.2	0.735612	0.0242467		XM_036975419.1	-1.43355	0.0140353
XM_021556878.2	0.733508	0.0356641		XM_021561367.2	-1.4328	0.0179148
XM_021618128.2	0.732921	0.00643168		XM_036960491.1	-1.43248	0.0234187
XM_021622388.2	0.728583	0.000215558		XM_036961645.1	-1.43155	0.0351577
XM_021557203.2	0.726067	0.0403411		XM_036933570.1	-1.43063	0.00227965
XM_021606855.2	0.724325	0.00817257		XM_021576144.2	-1.43017	0.0162484
XM_021619875.2	0.723886	0.0167505		XM_036943279.1	-1.4245	0.0461992
XR_002468335.2	0.723164	0.0191255		XR_005039211.1	-1.42208	0.00090933
XM_036956137.1	0.721946	0.0278601		XM_036962069.1	-1.42191	1.21188e-05
XM_021568154.2	0.721338	0.00199527		XM_021607871.2	-1.4212	0.0333379
XM_036969551.1	0.721103	0.0196008		XM_036973135.1	-1.41697	0.00045228
XM_036975211.1	0.721102	0.003736		XM_036949334.1	-1.4136	0.0125119
XM_021621201.2	0.720746	0.00303417		XM_036967731.1	-1.41301	1.24187e-06
XM_021567250.2	0.719161	0.0466119		XM_021612898.2	-1.41147	0.00431347
XM_021574142.2	0.716652	0.00169916		XM_036940440.1	-1.40905	1.53218e-05
XM_021603039.2	0.716262	0.0246231		XM_021602205.2	-1.40701	0.0394511
XM_036960674.1	0.71476	0.0292948		XM_021561200.2	-1.40508	0.000313736
XM_036939337.1	0.714184	0.0082128		XM_021598758.2	-1.40475	0.00385693
XM_021590700.2	0.71324	0.0082128		XR_005034943.1	-1.40457	0.000271408
XM_021586786.2	0.71323	0.0392804		XM_021621963.2	-1.40101	0.0338079
XM_021618234.2	0.713176	0.0131464		XM_036943348.1	-1.40085	6.40385e-05
XM_021569914.2	0.713112	0.01069		XM_021574787.2	-1.4005	0.0332443
XM_021624815.2	0.711245	0.0112702		XR_002471012.2	-1.39554	0.0034197
XM_021592571.2	0.709156	0.00133641		XR_005034289.1	-1.39501	0.00931832
XM_021589096.2	0.707352	0.049451		XM_036969108.1	-1.39371	6.61347e-10
XM_036979246.1	0.707079	0.0192659		XM_021609513.2	-1.3908	0.000719767
NM_001124520.1	0.705042	0.00873944		XM_036980549.1	-1.38857	0.0330823
XM_036941090.1	0.704744	0.000341663		XM_036933554.1	-1.38744	4.20812e-11
XM_021606720.2	0.703534	0.0140838		XM_036937871.1	-1.38192	0.0293333
XM_021581275.2	0.702548	0.00570102		XM_021565700.2	-1.37834	0.0114757
XM_036942971.1	0.701927	0.00197502		XM_036978478.1	-1.37366	0.0474236
XM_036989889.1	0.701487	0.0222969		XM_021577265.2	-1.37299	0.00357387
XM_021584839.2	0.699163	0.0390464		XM_036944906.1	-1.37209	0.00128583
XM_021591447.2	0.697531	0.03987		XM_021556185.2	-1.37167	0.0122044
XM_036934672.1	0.696795	0.00556215		XM_021576018.2	-1.36699	0.0125253
XM_021603700.2	0.696181	0.019041		XM_021597764.2	-1.36605	5.72785e-05
XM_021561590.2	0.695334	0.0197198		XM_021579316.2	-1.36326	0.0061949
NM_001160532.2	0.694913	0.00210986		XM_021597582.2	-1.36195	0.0121407
XM_036971454.1	0.694908	0.0401508		XM_036966130.1	-1.36075	3.10343e-08
XM_021589022.2	0.694252	0.00460686		XM_021609075.2	-1.35905	0.00994898
XM_021623855.2	0.69275	0.000108172		XM_021612122.2	-1.3587	0.0125851
XM_021574912.2	0.691152	0.00221097		XM_036956762.1	-1.35609	1.49705e-05
XM_036963477.1	0.690319	0.00450139		XR_005039155.1	-1.35057	0.0146793
XM_021622705.2	0.690022	0.032354		XM_021566422.2	-1.34906	0.0442312
XM_021612975.2	0.690015	0.0316921		XM_021581558.2	-1.34521	2.79972e-06
NM_001124525.1	0.688967	0.00057931		XM_036934945.1	-1.34442	0.00862053
XM_021588700.2	0.688825	0.0159776		XM_036969460.1	-1.3426	0.00877203
XM_021563824.2	0.687984	0.000504112		XM_036939440.1	-1.34251	0.01381
XM_036970223.1	0.687927	1.77285e-05		XM_021583977.2	-1.34231	0.0216964
XM_021603670.2	0.68765	0.0315871		XM_036969393.1	-1.33625	2.47394e-05
XM_021568052.2	0.685833	0.00387452		XM_036952786.1	-1.33247	0.004938
XM_036976393.1	0.685716	0.00463275		XM_021567901.2	-1.32971	2.47394e-05
XM_036957753.1	0.684989	0.00153796		XM_036965070.1	-1.3293	6.33693e-18
XM_036933483.1	0.684639	0.0137783		XR_005051520.1	-1.32596	0.00429832
XM_036972918.1	0.684391	0.04344		XM_036987940.1	-1.32339	4.62395e-05
XM_021589802.2	0.683737	0.000125869		XM_021582556.2	-1.32317	0.0229522
XM_036968114.1	0.682044	0.01176		XM_021582063.2	-1.31892	0.034067
XM_021568279.2	0.681788	0.0259029		XM_021624918.2	-1.31782	0.0480821
XM_036988702.1	0.680423	0.0216262		XM_021602645.2	-1.3172	0.00662135
XM_021590951.2	0.678286	0.0087098		XM_021557869.2	-1.30673	0.0167975
XM_021583986.2	0.67775	0.0385153		XM_021576593.2	-1.30646	0.00742452
XM_021568606.2	0.677329	0.0287267		XM_036979669.1	-1.30414	0.0174519
XM_021569516.2	0.675598	0.00999475		XR_005041756.1	-1.30305	0.0368603
NM_001124364.1	0.674	9.66758e-07		XM_021569995.2	-1.2978	1.01407e-22
XM_036989675.1	0.67375	0.00781621		XM_036980323.1	-1.2959	0.0158236
XM_021570097.2	0.67368	0.0116548		XM_021570525.2	-1.29137	0.0341124
XM_021562321.2	0.672779	0.0318445		XM_036969330.1	-1.28827	0.000991855
XM_021569737.2	0.672647	0.000389591		XR_002469302.2	-1.28304	3.18879e-10
XM_021589270.2	0.672548	0.0256751		XM_036976497.1	-1.28041	5.23992e-10
XM_021595796.2	0.672433	0.0103731		XM_036976865.1	-1.27954	2.96271e-09
NM_001124724.1	0.671815	0.0224568		XM_036974021.1	-1.27876	0.0250399
XM_021557638.2	0.667299	0.0117059		XM_036987417.1	-1.27791	0.00843303
NM_001124227.1	0.665484	0.0481516		XM_036967232.1	-1.27715	0.0276538
XM_021562998.2	0.664159	0.0201221		XM_036949473.1	-1.27709	0.00048916
XR_002469933.2	0.663543	0.00771219		XM_036988778.1	-1.27525	0.0149274
XM_021576562.2	0.661137	7.16415e-06		XM_036977292.1	-1.27425	0.00439774
XM_021584323.2	0.660129	0.00218292		XM_021594101.2	-1.27294	1.06096e-05
XM_021571467.2	0.659491	0.0252879		XM_036937356.1	-1.27046	0.0103662
XM_036949220.1	0.658691	0.00640815		XR_002471214.2	-1.26709	0.00745843
XM_036989162.1	0.658673	0.0473128		XM_036934107.1	-1.26594	0.00724829
XM_036988074.1	0.658223	0.0224005		XM_036962809.1	-1.26149	0.00911372
XM_021563128.2	0.657287	0.0132876		XM_036964330.1	-1.26013	0.0461992
XM_021579317.2	0.657234	0.0179348		XM_021590723.2	-1.25901	1.85584e-08
XM_036937479.1	0.656967	0.037253		XM_036987143.1	-1.2572	0.0142805
XM_036936438.1	0.656068	0.0146418		XM_021597412.2	-1.25689	0.000297812
XM_036944474.1	0.655756	0.0109164		XM_021589128.2	-1.25185	0.0400097
XM_021604436.2	0.655584	3.66948e-06		XM_021617918.2	-1.24675	0.00279443
XM_021594682.2	0.6547	0.0370997		XM_036957590.1	-1.24672	0.0177855
XM_021618871.2	0.654078	0.00115554		XM_036945726.1	-1.24503	0.019998
XM_021618384.2	0.653402	0.0207976		XM_036941681.1	-1.23993	0.0172576
XM_021620439.2	0.653122	0.00418941		XM_036986813.1	-1.23925	0.00138392
XM_036968590.1	0.651382	0.0470131		XM_036965634.1	-1.23702	1.48266e-11
XM_021614947.2	0.649505	0.0330823		XM_021597195.2	-1.23449	0.0293308
XM_021566397.2	0.649099	0.030046		XR_002470665.2	-1.23074	0.000252249
XM_021561160.2	0.648943	5.41954e-09		XM_021560160.2	-1.22856	5.99542e-05
XM_021618999.2	0.648258	0.0106299		XM_036953776.1	-1.2269	0.00642424
XM_036945978.1	0.648146	0.0311676		XM_021598659.2	-1.22656	0.000117603
XM_036943330.1	0.646015	1.87968e-10		XM_036962460.1	-1.22585	0.0486411
XM_021618371.2	0.645433	0.0124832		XM_036980184.1	-1.2256	0.00581342
XM_036981866.1	0.645221	0.0236269		XM_021578228.2	-1.22341	0.00994898
XM_021619123.2	0.644643	0.00453962		XR_002470226.2	-1.22196	0.00771219
XM_021613613.2	0.640501	0.00176839		XM_036959118.1	-1.2204	6.97768e-07
XM_021582905.2	0.640016	0.000103422		XM_021567522.2	-1.21962	0.00427911
XM_036962199.1	0.636207	0.00458658		XM_021563953.2	-1.2189	0.019998
XR_005035252.1	0.63601	0.0194023		XM_036955672.1	-1.21856	0.0167602
XM_036980099.1	0.634938	0.00760743		XM_036966729.1	-1.21667	0.00158669
NM_001124473.1	0.632442	0.030542		XM_021585192.2	-1.21619	0.0125535
XM_036949714.1	0.629175	0.0160544		XM_036984966.1	-1.21244	0.0358238
XM_036941679.1	0.626529	0.0128756		XR_002474266.2	-1.21123	0.0306646
XM_021558423.2	0.626525	0.0424543		XR_005038545.1	-1.21095	0.00487417
XM_036977126.1	0.626389	0.000991855		XM_036974855.1	-1.20937	0.043268
XM_036966132.1	0.625257	0.0227308		XM_021576226.2	-1.20798	0.000622225
XM_036949317.1	0.624235	0.00643734		XM_021624804.2	-1.19896	0.00017656
XM_021600701.2	0.624168	0.0219213		XM_036944979.1	-1.1988	0.0406719
NM_001165089.2	0.622681	9.75305e-05		XM_021582098.2	-1.19674	0.0294721
XM_036981382.1	0.622614	0.0284658		XM_021614014.2	-1.19486	0.023625
XM_021566155.2	0.621068	0.0329808		XM_036965935.1	-1.19282	0.000157874
XM_036934992.1	0.619838	0.0251401		XM_021623464.2	-1.18767	0.000472596
XM_036957269.1	0.615309	0.0267831		XR_002473232.2	-1.18656	0.0418336
XM_036953139.1	0.613694	0.00541477		XM_036975033.1	-1.18539	0.00608028
XM_036976433.1	0.613392	0.00838232		XM_021616774.2	-1.18498	0.0298676
XM_036935195.1	0.610636	0.00115444		NM_001124738.1	-1.18433	0.00566255
XM_021571649.2	0.610459	0.0180673		XM_036952849.1	-1.18328	0.0328403
XM_021569418.2	0.610172	0.0001566		XM_021601894.2	-1.18151	0.0139793
XM_021558413.2	0.60926	0.0347497		XM_021586328.2	-1.1806	0.0402819
XM_021565731.2	0.609255	1.9521e-05		XM_021557664.2	-1.17731	0.00096419
XM_021601417.2	0.607525	0.000472734		XM_036978939.1	-1.17396	0.00915196
XM_036977144.1	0.60688	0.000587607		XM_036963540.1	-1.17271	0.0095074
XM_021599465.2	0.606866	7.20291e-06		XR_005038599.1	-1.17035	0.0289913
NM_001165178.1	0.606692	4.33039e-06		XM_036970817.1	-1.16932	0.00215268
XM_021617477.2	0.606513	0.043289		XM_036987418.1	-1.16876	0.00155187
NM_001160636.2	0.606057	9.11136e-05		XM_036945963.1	-1.1685	0.0229847
XM_036969454.1	0.605016	0.000238141		XM_021566840.2	-1.16789	0.0138529
XM_021607336.2	0.602506	3.73348e-08		XM_021602806.2	-1.16326	0.0234734
XM_036953671.1	0.602125	0.00103321		XM_021620097.2	-1.16314	0.0362109
XM_021567181.2	0.601894	0.0463473		XM_021620684.2	-1.16256	0.000658864
XM_021623207.2	0.601021	0.0220186		XM_036983905.1	-1.16195	0.0223402
XM_021584628.2	0.600855	0.0089379		XM_036953867.1	-1.16178	4.39179e-07
XM_021622001.2	0.596959	0.00169643		XM_021563776.2	-1.1597	0.00132901
XM_021560426.2	0.595761	0.000102328		XM_036983149.1	-1.15938	0.0149733
XM_021563733.2	0.595647	0.00740085		XM_021569186.2	-1.15889	0.0321733
XM_036956246.1	0.595221	4.27042e-07		XR_005037921.1	-1.15744	0.0158944
XM_021566157.2	0.59468	0.00252156		XM_036941205.1	-1.15662	0.00228098
XM_021603790.2	0.594268	0.0479605		XM_021613528.2	-1.15332	0.00127877
XM_021569080.2	0.589955	0.000174706		XM_021604285.2	-1.15318	0.00219005
XM_021565940.2	0.587419	0.0276051		XM_021625275.2	-1.15154	0.0104877
XM_021559827.2	0.586141	0.00678471		XM_021625078.2	-1.15125	0.0407554
XM_021599576.2	0.586063	0.0036204		XM_036958595.1	-1.15043	0.0254685
XM_021598749.2	0.583826	0.00234789		XM_036983843.1	-1.14915	0.00208727
XM_021600897.2	0.583266	0.0202966		XM_036965679.1	-1.14766	0.0242536
XM_036936379.1	0.582892	4.39179e-07		XM_036953074.1	-1.14658	0.0291748
XM_036988010.1	0.581155	0.0473417		XM_021591238.2	-1.14621	5.10363e-05
XM_021579645.2	0.580816	0.0211274		XM_021580661.2	-1.14572	0.0372638
XM_021617305.2	0.580313	0.0472421		XM_036970536.1	-1.14541	0.0191481
XM_021590749.2	0.579536	0.0215537		XM_021613165.2	-1.14316	0.000719767
XM_036960608.1	0.577692	0.0340812		XM_021625662.2	-1.1427	0.0119122
XM_021557168.2	0.574334	0.0341124		XM_036962492.1	-1.14219	0.00320674
XM_021579155.2	0.573892	0.0164376		XM_036942553.1	-1.1421	0.000345886
XM_021567430.2	0.573537	0.00761373		XM_021620035.2	-1.14136	0.0069432
XM_036968069.1	0.571766	0.0233996		NM_001124618.1	-1.14129	0.0312617
XM_021584354.1	0.57127	0.0342266		XM_036936405.1	-1.14099	0.000147954
XM_021577278.2	0.56977	0.000106631		XM_036942748.1	-1.14055	0.0342745
XM_021604020.2	0.567916	0.00200276		XM_021590266.2	-1.14015	0.00017474
XM_021599876.2	0.566349	0.0417823		XM_021576313.2	-1.13913	0.0285263
XM_021589831.2	0.565815	0.00561019		XM_036981436.1	-1.13878	0.0068755
XM_021620490.2	0.565697	0.0303195		XM_021597413.2	-1.1383	0.00711426
XM_021590131.2	0.565117	0.000553575		XR_002468690.2	-1.13714	0.0214338
XM_036968831.1	0.564288	7.20151e-06		NM_001160524.1	-1.13617	0.0112345
XM_036988075.1	0.563781	0.00233836		XM_036987441.1	-1.1357	0.0344531
XM_021567890.2	0.561279	0.00678017		XM_021565817.2	-1.13555	1.75577e-05
NM_001160565.2	0.560353	0.000290706		XM_036953256.1	-1.13183	0.0103117
XM_021557619.2	0.559966	0.0411456		XM_036975286.1	-1.12971	0.0109557
XM_021600117.2	0.559935	0.033552		XM_036945916.1	-1.12909	0.0483545
NM_001124551.2	0.55868	3.31865e-05		XM_021612244.2	-1.12787	0.0198051
XM_021572631.2	0.558325	0.0175695		XM_036981374.1	-1.12775	0.00148847
XM_036969257.1	0.55644	0.00188556		XM_036938534.1	-1.12736	3.51177e-05
XM_036963055.1	0.553461	0.00452095		XM_036959770.1	-1.12674	0.000106345
XM_036951684.1	0.550805	2.6076e-05		XM_021575835.2	-1.1264	0.0321948
XM_021605215.2	0.548993	0.0243573		XR_002470550.2	-1.12517	0.00283096
XM_021558252.2	0.548817	0.0112105		XM_036962849.1	-1.12496	0.0089396
NM_001124639.2	0.548637	2.24338e-08		XM_021596371.2	-1.12389	0.00978775
XM_021575616.2	0.548057	6.88287e-09		XM_036961008.1	-1.123	0.00185979
XM_021601109.2	0.546199	0.020632		XM_036945923.1	-1.12081	0.00225577
XM_021565851.2	0.545053	0.00554776		XM_036987747.1	-1.11993	2.45329e-05
XM_021573457.2	0.54493	0.00401986		XM_021561682.2	-1.11879	0.00816101
XM_021612949.2	0.544904	0.00945162		XM_036953563.1	-1.11174	0.00761373
XM_021589331.2	0.544147	0.0219664		XR_005040940.1	-1.11143	0.0121717
XM_036975552.1	0.543398	0.0069246		XM_036947014.1	-1.11009	0.00195553
NM_001160630.2	0.54335	0.0359289		XM_021599753.2	-1.11003	0.00191494
XM_021612952.2	0.54257	0.00981187		XM_036971932.1	-1.10905	0.0297941
XM_021561094.2	0.541772	0.00133641		XM_021562427.2	-1.10828	0.0473128
XM_021572120.2	0.540439	0.036861		XM_021572042.2	-1.10738	0.0140353
XM_021566755.2	0.539486	0.0342266		XM_021597741.2	-1.10721	0.00227965
XM_021557658.2	0.539122	0.0205152		XM_036939633.1	-1.10666	0.0158776
NM_001124668.1	0.537942	0.00292073		XM_021613531.2	-1.10366	0.00957086
XM_021560597.2	0.537887	0.0183994		XM_036953378.1	-1.10318	0.000354416
XM_021584619.2	0.536261	0.0379891		XR_005037371.1	-1.10273	0.0466669
XM_021623440.2	0.535617	0.00748408		XM_021612822.2	-1.10073	0.000133854
XM_021580280.2	0.534404	0.0217197		XR_005037756.1	-1.10046	0.00950078
XM_036950402.1	0.534369	3.9263e-06		XM_036969328.1	-1.09932	3.46428e-13
XM_021584409.2	0.533519	0.0160521		XR_005035584.1	-1.09884	0.0487676
XM_021583983.2	0.533198	0.00241714		XM_021574252.2	-1.09865	0.000533715
XM_036948696.1	0.533083	0.0487769		XM_036958719.1	-1.09755	0.0219664
NM_001165174.2	0.533074	0.0105353		XM_036988940.1	-1.09739	0.0446462
XM_021618904.2	0.531014	0.0238633		XM_036989841.1	-1.09739	0.0405396
XM_021588582.2	0.530174	0.0299601		XM_036966073.1	-1.09728	0.0142373
NM_001165115.1	0.529618	0.0116566		XM_036987797.1	-1.0958	0.0170369
XM_021572029.1	0.528714	3.91243e-05		XM_021566022.2	-1.09467	0.0161889
XM_021561566.2	0.528678	0.0495419		XM_021583608.2	-1.09098	0.0249308
XM_021560244.2	0.528634	0.00700492		XM_036978970.1	-1.08971	0.0211203
XM_021624778.2	0.527624	0.000705173		XM_021613888.2	-1.08847	0.00341246
XM_021620590.2	0.527099	0.0386512		XM_021617999.2	-1.08763	0.00469431
XM_021589099.2	0.526986	0.001903		XM_036988847.1	-1.08612	3.329e-05
XM_021600909.2	0.526722	0.0153932		XM_021621967.2	-1.08454	0.00698203
XM_021620414.2	0.525849	0.00563458		XM_021556162.2	-1.08325	0.0197198
XM_021620512.2	0.524314	0.0207417		XM_036983733.1	-1.08301	0.0317504
XM_021601607.2	0.52422	0.00748408		XR_005037719.1	-1.08165	0.00379274
XM_021565135.2	0.523916	2.96309e-06		XM_036989318.1	-1.07994	2.17066e-06
XM_021598926.2	0.523452	0.0215539		XM_036980753.1	-1.07645	0.028391
XM_021587251.2	0.521755	0.00331131		XM_036943124.1	-1.07515	0.0180545
XM_021602499.2	0.519074	0.0103031		XM_021623299.2	-1.07507	6.34424e-05
NM_001165051.1	0.517638	0.0258229		XM_021596924.2	-1.07336	0.0231243
XM_036981859.1	0.517134	0.0294261		XM_021585276.2	-1.07234	0.012675
XM_021565882.2	0.516862	0.00335047		XM_036936359.1	-1.07215	0.00241714
XM_036984519.1	0.516143	0.0236875		XM_036956084.1	-1.06844	0.0329809
XR_005052623.1	0.515357	0.0130072		XM_021557683.2	-1.06831	7.17327e-05
XM_021609203.2	0.514515	0.0142488		NM_001160548.2	-1.06762	0.0275691
XM_021619033.2	0.514497	0.0224645		XM_036959554.1	-1.06291	0.0222799
XM_021614693.2	0.513789	0.0095074		XM_036959572.1	-1.06285	0.00617933
XM_021560552.2	0.513784	0.0056097		NM_001124199.1	-1.06277	0.00399014
XM_021566062.2	0.513553	0.0484105		XM_021596247.2	-1.06135	0.0298911
XM_021620381.2	0.513247	0.000683401		XR_002468396.2	-1.05925	1.94201e-05
XM_036965962.1	0.512959	0.0324204		XM_021616990.2	-1.05858	0.00202342
XM_021584654.2	0.512905	4.46997e-07		XM_021602173.2	-1.05846	0.000210499
XM_021606597.2	0.51252	0.000685034		XM_021620928.2	-1.0584	2.28089e-05
XM_021613526.2	0.51192	0.0306341		XM_021607044.2	-1.05799	0.0240721
XM_021619167.2	0.511125	0.0163433		XM_021606503.2	-1.05704	0.00088578
XM_021569855.2	0.510981	0.000656791		XM_036936706.1	-1.05605	3.83153e-05
XM_021582336.2	0.510892	0.00654406		XM_036975177.1	-1.05427	0.000854844
NM_001165234.2	0.510712	0.0218787		XM_021615884.2	-1.05404	0.0492219
XM_021589301.2	0.5099	0.00187719		XM_021584770.2	-1.04744	0.0151427
XM_036956329.1	0.509158	0.0196489		XM_036963805.1	-1.04652	0.0461858
XM_021615817.1	0.508363	1.58056e-05		XM_036943127.1	-1.04622	0.00438496
XM_021603757.2	0.507644	0.0453215		XM_021579684.2	-1.04374	3.09404e-05
XM_036934708.1	0.506927	0.0159958		XM_036980437.1	-1.04369	0.00318935
XM_021599351.2	0.506735	0.00109365		XM_036988036.1	-1.04179	0.00324229
XM_036968295.1	0.50446	0.000301753		XM_021566191.2	-1.04069	0.0489447
XM_036938674.1	0.501898	0.000736026		XM_036974881.1	-1.03913	4.89071e-05
XM_036984571.1	0.499945	0.0486561		XR_005040858.1	-1.03865	0.0451675
XM_021622937.2	0.499794	0.0413784		XR_002469574.2	-1.03832	0.000247875
NM_001124430.1	0.499049	0.000300024		XM_036935920.1	-1.03749	0.0405979
XM_036969459.1	0.498382	0.00414879		XM_021623352.2	-1.0373	0.0244236
XM_021601566.2	0.49771	0.0472459		XM_021561991.2	-1.03727	0.006104
XM_036976399.1	0.49624	0.00829198		XM_021597838.2	-1.03671	0.00606804
XM_036950214.1	0.495948	0.00284315		XM_036983745.1	-1.03423	0.0188696
XM_036985000.1	0.494238	0.0369094		XR_005038586.1	-1.0342	0.0010226
XM_036968002.1	0.492253	0.0193111		XM_036950249.1	-1.03204	0.0312193
XM_036946915.1	0.491409	0.0276518		XM_021584081.2	-1.02974	0.00240464
XM_036977508.1	0.491068	0.0340812		XM_021614924.2	-1.0278	0.0148847
XM_036946283.1	0.490181	0.0459496		XM_021622892.2	-1.0265	0.018293
XM_021572632.2	0.489824	0.0057801		XM_021576250.2	-1.02572	0.0299601
XM_021575518.2	0.489317	0.0359345		XM_036988328.1	-1.02476	0.00698382
XM_021622775.2	0.48879	0.000252308		XM_036961823.1	-1.02472	0.00302959
XM_021566855.2	0.487805	0.0033327		XM_036951161.1	-1.02454	0.00604739
XM_036976861.1	0.486941	0.00337188		XM_021599467.2	-1.02358	0.0128791
XM_021572532.2	0.486491	0.00586202		XM_036983446.1	-1.02063	0.00924117
NM_001160699.2	0.486184	0.0397375		XM_036940579.1	-1.02009	0.0242979
XM_021578585.2	0.485059	0.0371438		XM_036943873.1	-1.01965	0.0437267
XM_021603267.2	0.484334	0.000426786		XR_002468855.2	-1.01952	0.0346779
XM_021606249.2	0.483658	0.00636535		XM_036955696.1	-1.01903	1.3762e-07
XM_036989528.1	0.48349	0.0230132		XR_005052133.1	-1.01864	0.0390974
XM_021574755.2	0.483434	0.0243837		XM_036935767.1	-1.01825	0.029431
XM_021622870.1	0.482967	0.00345977		XM_021567503.2	-1.01798	0.0101032
XM_021612451.2	0.482529	0.0363539		XM_036957970.1	-1.0179	0.000782943
XM_021624488.2	0.481431	0.0211744		XM_021571491.2	-1.01657	0.000190908
XM_021612377.2	0.481387	0.0473417		XM_036978019.1	-1.0158	0.0350304
XM_021620286.2	0.480182	0.00326993		XM_036982913.1	-1.01309	0.0036204
XM_021601941.2	0.479853	0.0044138		XM_036979164.1	-1.01277	0.0447755
XM_021598339.2	0.479302	0.0349086		XM_021595197.2	-1.01138	3.60245e-09
XM_021559784.2	0.478992	4.58082e-05		XM_021578694.2	-1.0085	0.037885
NM_001165165.2	0.478907	0.00552874		XM_021613129.2	-1.00656	0.0241419
XM_021616509.2	0.477691	0.0284251		XM_036969852.1	-1.0064	0.00349678
XM_021590414.2	0.477557	0.0447614		XR_002471111.2	-1.00508	0.00381878
XM_021579478.2	0.477147	0.00148033		XM_036934420.1	-1.00285	0.00624342
XM_021569289.2	0.476212	0.000108172		XM_021602582.2	-1.00268	0.0030969
XM_036967475.1	0.4753	0.00294406		XR_005051690.1	-1.00167	0.0251732
XM_021621289.2	0.472232	0.0373605		XM_021621018.2	-1.00087	0.00556215
XM_036974635.1	0.471284	0.0139029		XM_036958638.1	-1.00054	0.0136101
XM_021582172.2	0.468675	0.0403628		XR_005051367.1	-1.0001	0.0455937
XM_021601767.1	0.468437	0.00746336		XM_036975203.1	-0.999457	0.0277208
XM_021582159.2	0.467324	0.000180625		NM_001281424.1	-0.998651	0.020495
XM_036947699.1	0.467263	0.00710083		XM_036971095.1	-0.998436	0.0296808
XM_021566282.2	0.467166	0.0234582		XM_021568645.2	-0.995266	0.00662135
XM_036978023.1	0.466327	0.00686505		XM_021564805.2	-0.995239	0.0371218
XM_036939538.1	0.465731	0.0126826		XM_021626049.2	-0.995173	0.00487417
XM_021615688.2	0.465273	0.00502229		XM_021585010.2	-0.994322	0.00419844
XM_021573490.2	0.465178	0.0395237		XM_021575656.2	-0.993745	0.0246949
XM_021581299.2	0.464886	0.0456643		XM_021586159.2	-0.991358	0.0205805
XM_021585131.2	0.464433	5.71662e-05		XM_036990405.1	-0.989204	0.00360192
XM_021625503.2	0.464349	0.0129781		XM_036954217.1	-0.987736	0.000129346
XM_036968399.1	0.461907	0.0254623		XM_036961952.1	-0.987176	0.00879058
XM_036942466.1	0.461318	0.0406719		XM_021585458.2	-0.986771	0.00618605
XM_021570337.2	0.461024	0.0245698		XM_036943642.1	-0.986542	0.00545048
XM_021560453.2	0.461013	0.0182498		XM_021579913.2	-0.984783	0.0258621
XM_036943045.1	0.460509	0.000221112		XM_021583799.2	-0.984335	0.00117457
XM_021601906.2	0.460503	0.01176		XM_021609497.2	-0.982186	0.0222969
XM_021606675.2	0.459946	0.00386823		XR_002474721.2	-0.980531	0.00247812
XM_021575512.2	0.457928	0.00860678		XM_036977740.1	-0.977792	0.00541477
XM_021621812.2	0.457774	0.00134289		XM_036966915.1	-0.977716	0.00429294
XM_036969098.1	0.457731	7.63569e-07		XM_036978696.1	-0.976175	0.0053648
XM_021600763.2	0.457603	0.00193587		XR_005035942.1	-0.975839	0.0198237
XM_036974366.1	0.457542	0.0414131		XM_021572109.2	-0.975617	0.0214401
XM_036976354.1	0.456912	0.000494531		XM_036950614.1	-0.973995	0.00449604
XM_021598370.2	0.455727	0.0494873		XM_021612084.2	-0.973814	0.0372966
XM_021560747.2	0.455112	0.00446093		XM_036961015.1	-0.971775	0.0294721
XM_021625055.2	0.455077	0.00593321		XM_021558514.2	-0.971293	0.0269455
XM_021625192.2	0.453753	0.0242467		XM_036944297.1	-0.96918	0.0343229
XM_021579625.2	0.452862	0.0154846		XM_036963577.1	-0.968599	0.0109628
XM_021608504.2	0.451602	0.0344531		XM_021584671.2	-0.968553	0.00064279
XM_036970980.1	0.45086	0.0163974		XM_021620655.2	-0.965908	0.000682784
XM_021606353.2	0.450377	0.0435798		XR_002475497.2	-0.965869	0.00654524
XM_021625500.2	0.450185	0.014593		XR_005041282.1	-0.963639	0.0188696
XM_021574062.2	0.449094	0.0149504		XM_036976661.1	-0.963634	0.00547767
XM_021583623.2	0.448237	0.0266023		XM_021591144.2	-0.961981	0.000882169
XM_036952406.1	0.447325	0.0138922		XM_021574547.2	-0.961857	0.000481146
XM_021611953.2	0.44732	0.00990411		XM_021590146.2	-0.961235	0.00868821
XM_021589626.2	0.446483	0.00167958		XM_036968274.1	-0.960708	0.0222969
NM_001160646.1	0.446292	0.0470131		XM_021600731.2	-0.959238	0.0308783
NM_001160663.2	0.444247	0.0417141		XM_021609710.2	-0.958475	0.0495419
XM_021586171.2	0.442763	0.0310724		XM_036959001.1	-0.95667	0.000985382
XM_021579908.2	0.442005	0.0195633		XM_036984572.1	-0.955273	0.0379582
XM_021617521.2	0.441287	0.00842197		XM_036960380.1	-0.953218	1.90394e-17
XM_021568288.2	0.440864	0.00446093		XM_036962226.1	-0.949734	0.00975905
XM_021562054.2	0.440378	0.0134811		XR_005034967.1	-0.94851	0.00190276
XM_021572698.2	0.440326	0.01176		XM_021592768.2	-0.948186	0.0453799
NM_001165217.2	0.439694	0.0273191		XM_036990164.1	-0.947986	0.0131728
XR_002468410.2	0.439178	0.0159776		XM_036939451.1	-0.947798	1.49047e-08
XM_036943886.1	0.438556	0.00237584		XM_021579056.2	-0.946599	0.00026748
XM_021561980.2	0.438338	0.035118		XR_005052508.1	-0.945861	0.000367789
XM_021560590.2	0.438096	0.0451638		XM_036936685.1	-0.945097	0.0231494
XM_021568191.2	0.437457	0.0147486		XM_021577780.2	-0.942848	0.00154204
NM_001165096.2	0.436519	0.0213029		XM_036987195.1	-0.937724	0.000363386
XM_036971201.1	0.435186	0.0196768		XM_036953163.1	-0.935653	0.00554463
XM_021615679.2	0.435166	0.0417388		XM_036971217.1	-0.93285	0.00188457
XM_021567889.2	0.432873	0.00886595		XM_021558109.2	-0.929899	0.0223701
XM_036945739.1	0.432432	0.015208		XM_021568071.2	-0.928485	0.0180101
XM_036966893.1	0.429853	0.0129781		XM_036945206.1	-0.928274	0.0414887
XM_021574753.2	0.425879	0.0275513		XM_021602206.2	-0.927008	0.000991855
XM_036957906.1	0.425811	0.0369801		XM_021569019.2	-0.923839	1.58056e-05
XR_005053618.1	0.424809	0.0402911		XM_021589213.2	-0.920441	0.00117576
XM_021558443.2	0.424623	0.0083433		XM_036946742.1	-0.917929	0.00137462
XM_021573858.2	0.42375	0.0150342		XM_036949997.1	-0.917644	0.00950431
XM_036945670.1	0.422215	0.00795542		XM_021579037.2	-0.917624	0.00384739
XM_021570053.2	0.420935	0.0390233		XR_005040123.1	-0.915397	0.0104857
XM_021588397.2	0.420471	0.0368104		XM_036957963.1	-0.913936	0.0283513
XR_002469251.2	0.418707	0.0400624		XM_036964592.1	-0.91356	0.00199527
NM_001124713.1	0.418127	0.00660104		XM_036971236.1	-0.913016	0.00449173
XM_036958138.1	0.415803	0.01176		XM_036979156.1	-0.912983	0.0157932
XM_021606282.2	0.414535	0.0120511		XR_005034562.1	-0.912068	0.0112324
XM_036959614.1	0.413182	0.00891138		XR_002470275.2	-0.911769	0.0112659
XM_021610418.2	0.412252	0.0363923		XR_002475631.2	-0.911481	0.037253
XM_021568207.2	0.410828	0.0161999		XR_005037384.1	-0.90996	0.0057098
XM_021607593.2	0.410436	0.0285263		XM_021611587.2	-0.908262	0.0419367
XM_021609806.2	0.409904	0.0411456		XM_021600269.2	-0.907386	0.00508161
XM_021623219.2	0.408682	0.00787783		XM_021567245.2	-0.907216	0.00541706
NM_001165241.1	0.408463	0.0136153		XR_005044662.1	-0.903689	0.015373
XM_021601501.2	0.408356	0.00686505		XM_021594520.2	-0.902875	0.0084276
XM_021617381.2	0.40736	0.0114125		XM_036978975.1	-0.899771	0.00346703
XM_036951619.1	0.406372	0.0435394		XM_021609406.2	-0.898385	0.0433208
XM_036982305.1	0.406372	0.0435394		XM_036962582.1	-0.895442	0.00672704
XM_021584433.2	0.406171	0.0440474		XM_036979092.1	-0.894975	0.00531233
XM_021571254.2	0.406005	0.00129936		XM_021575569.2	-0.894348	6.56606e-05
XM_036957281.1	0.403198	0.0379274		XM_036969506.1	-0.889637	0.0240449
XM_021610146.2	0.401654	0.043268		XM_036987746.1	-0.888565	0.0342266
XM_021609397.2	0.401226	0.0075549		XM_036944084.1	-0.886651	0.0388647
XM_021567933.2	0.400458	0.0487531		XM_036936619.1	-0.88576	0.0327207
XM_036984802.1	0.39966	0.0087098		XR_005039399.1	-0.885158	0.00408727
XM_036947666.1	0.399586	0.0068288		XM_021603712.2	-0.884201	0.0277701
XM_036943510.1	0.39942	1.04792e-06		XM_021602095.2	-0.883	6.38399e-05
XM_021605213.2	0.399144	0.0177678		XM_021564806.2	-0.882528	6.51927e-05
XM_021559865.2	0.39881	0.0289683		XM_036975430.1	-0.880045	0.00960989
XM_021578858.2	0.398754	0.0254459		XM_021620811.2	-0.879934	0.0227548
XM_021597319.2	0.397492	0.0490419		XM_036970051.1	-0.877672	1.07116e-14
XM_021556926.2	0.397428	0.0319418		XM_036981851.1	-0.877356	1.0732e-06
NM_001160670.1	0.396036	0.0267893		XM_036990291.1	-0.875156	0.0140838
XM_021580278.2	0.395551	0.0235249		XM_036981419.1	-0.873095	0.0018142
XM_021574546.2	0.395393	0.0131944		XR_002468514.2	-0.872762	0.0463473
XM_036962496.1	0.395013	0.0234582		XR_005037380.1	-0.870852	0.0011375
XM_021563296.2	0.394921	0.00143583		XM_036981535.1	-0.866451	0.0440381
XM_021604435.2	0.392407	0.0061909		XM_021613164.2	-0.865215	5.71575e-05
XM_021581843.2	0.390908	0.0328474		XM_021603498.2	-0.86035	0.0031364
NM_001281351.1	0.390368	0.0393708		XR_005039153.1	-0.860247	0.0153337
XM_021596910.2	0.38961	0.0170586		XM_036977477.1	-0.859419	0.0365256
XM_021589823.2	0.389554	0.00779786		XM_021607193.2	-0.858686	0.000556496
XM_036944576.1	0.389348	0.000681203		XR_005052188.1	-0.857178	0.0266041
XM_021590611.2	0.389147	0.0487526		XM_036974911.1	-0.856625	0.0304196
XM_036971809.1	0.387694	0.014593		XM_036971765.1	-0.855943	0.0187249
XM_021561242.2	0.3854	0.0467339		XM_036968698.1	-0.854429	3.30398e-12
XM_036968902.1	0.382043	0.0351472		XM_021603113.2	-0.85442	0.0100733
XM_036941044.1	0.382004	0.0112345		XM_021567323.2	-0.847932	8.61333e-06
XM_021617427.2	0.380038	0.0358919		XM_021608548.2	-0.844936	0.0196278
XR_005035232.1	0.379916	0.0384477		XM_021557575.2	-0.84476	0.0335307
XM_021588943.2	0.378615	0.0219363		XM_036963411.1	-0.843991	0.0323169
XM_021615818.1	0.378251	0.0359437		XM_036943369.1	-0.842461	0.00978753
XM_021578814.2	0.378057	0.00137462		XM_036972624.1	-0.842377	0.0180506
XM_021623872.2	0.377766	0.000737679		XM_036972189.1	-0.838932	0.0488132
XM_021613136.2	0.37646	0.0467533		XM_036961253.1	-0.83878	0.00335042
XM_036979654.1	0.374792	0.0302522		XM_036937984.1	-0.838178	0.0475312
XM_036962556.1	0.37473	0.0207884		XM_036939028.1	-0.836233	0.00185294
XM_021621886.2	0.373264	0.0402939		XM_021605219.2	-0.835577	0.036955
XM_036980751.1	0.373233	0.0161889		XM_036955567.1	-0.833967	0.0466554
XM_021583811.2	0.36869	0.0407985		XR_005035672.1	-0.833284	0.00978753
XM_021580432.2	0.364397	0.00160123		XM_036933362.1	-0.832793	0.0215452
XM_036954944.1	0.362291	0.0144039		XM_036943355.1	-0.832654	0.00125723
XM_021617736.2	0.361986	0.00195553		XM_021599263.2	-0.832566	0.000366632
XM_021610151.2	0.360971	0.0130072		XM_021562448.2	-0.832558	0.0338079
NM_001165227.1	0.360617	0.00616448		XM_036949472.1	-0.831961	0.0211226
XM_021602996.2	0.359464	0.0403821		XM_036971112.1	-0.830297	2.39391e-05
XM_021603148.2	0.357018	0.0248922		XM_036979804.1	-0.829406	0.0125119
XM_021607571.2	0.356551	0.0306255		XM_036986889.1	-0.828725	0.00468734
XM_021587658.2	0.345397	0.0100189		XM_036959240.1	-0.828499	3.71012e-05
XM_021596988.2	0.343191	0.0473128		XM_021619012.2	-0.828438	0.00448566
XM_021618341.2	0.341825	0.0216527		XR_005037919.1	-0.825953	0.000177429
XM_036990525.1	0.339211	0.000365208		XM_036945349.1	-0.825137	0.00103321
XM_021561616.2	0.335395	0.0461858		XM_036945719.1	-0.824571	0.0305259
XM_021557175.2	0.333604	0.000753157		XR_005039384.1	-0.824458	0.0424552
XM_021608603.2	0.328516	0.0220532		XM_036986566.1	-0.824451	0.0248922
XM_021611494.2	0.326661	0.029006		XM_021580143.2	-0.824344	7.92945e-08
XM_021568901.2	0.326284	0.0316172		XM_021620164.2	-0.824189	6.51905e-05
XM_021600164.2	0.32207	0.0240631		XM_036989313.1	-0.823734	0.00508161
XM_021623104.2	0.321616	0.0207246		XM_036936915.1	-0.823252	0.0416073
XM_021609932.2	0.320109	0.0421563		XM_021605297.2	-0.821871	0.0304759
XM_021572715.2	0.316508	0.0264652		XM_021571454.2	-0.821762	0.020708
XM_021571421.2	0.311601	0.0494461		XM_021623330.2	-0.821726	0.0360662
XM_021589063.2	0.307592	0.0161837		XM_021606235.2	-0.821399	0.0392233
XM_021566005.2	0.302231	0.0264617		XM_021606699.2	-0.820985	0.00261933
XM_021563236.2	0.300518	0.031452		XM_021577008.2	-0.820452	0.00495494
XM_021572079.2	0.298592	0.0229616		XM_036949274.1	-0.820173	6.12842e-05
XM_021566169.2	0.29407	0.0195604		XM_021574593.2	-0.819604	0.0224568
XM_021623179.2	0.293527	0.0450241		XM_036984344.1	-0.819466	0.000223214
XM_036949648.1	0.291137	0.00119669		XR_002475749.2	-0.819162	0.00148029
XM_021599850.2	0.289695	0.00273419		XM_021605601.2	-0.810931	0.000252405
XM_021564682.2	0.289331	0.002332		XM_021619385.2	-0.809132	0.038538
XM_021586469.2	0.285619	0.00570102		XM_036934414.1	-0.807597	0.0471737
XM_036955319.1	0.283602	0.0278273		XR_005037381.1	-0.806942	0.00129647
XM_021618566.2	0.282897	0.0350389		XM_036955067.1	-0.804721	0.00536813
XM_021598708.2	0.278791	0.0365075		XM_036939090.1	-0.804584	0.0103396
XM_021597158.2	0.275448	0.0251747		XM_021599142.2	-0.802905	0.00716965
XM_021609267.2	0.273199	0.0434012		XM_036977928.1	-0.801719	0.0250261
XM_021609590.2	0.269184	0.00231183		XM_036984295.1	-0.801179	0.00687971
XM_036969556.1	0.267725	0.0460136		XM_021600941.2	-0.801111	0.01797
XM_036970637.1	0.261777	0.0252879		XM_036945970.1	-0.800558	0.0325206
XM_036979900.1	0.251054	0.00638212		XM_036977111.1	-0.797697	0.00604487
XM_021605393.2	0.236034	0.0177969		XM_021565408.2	-0.79634	0.000160735
XM_021574918.2	0.233041	0.00214009		XM_021584130.2	-0.796232	0.00827348
XM_021559905.2	0.226322	0.0451638		XM_036965267.1	-0.794729	0.0269912
				XR_005052616.1	-0.794476	0.018899
				XM_021579792.2	-0.792167	2.83597e-07
				XM_036946078.1	-0.791474	3.89303e-13
				XR_005053220.1	-0.7903	0.0018889
				XM_036969058.1	-0.788574	0.00203511
				XR_005041224.1	-0.787775	0.032194
				XR_002475531.2	-0.785695	0.00241129
				XM_021588780.2	-0.785017	0.00117026
				XM_021618378.2	-0.783925	0.0274841
				XM_036967728.1	-0.781254	0.0128791
				XM_036947838.1	-0.780959	0.0167884
				XM_036969719.1	-0.780945	0.00516302
				XM_021603683.2	-0.780408	0.0429603
				XM_021574653.2	-0.777532	0.00197175
				XM_021575695.2	-0.777057	0.0344531
				XM_021611386.2	-0.776885	0.00743148
				XM_036959365.1	-0.776033	0.0177969
				XM_021613334.2	-0.774489	0.0236221
				XM_036953159.1	-0.773847	0.0224699
				XM_036936927.1	-0.773641	0.0149414
				XM_036936465.1	-0.769874	0.00745876
				XM_021599529.2	-0.769649	0.0403628
				XM_021607648.2	-0.767428	0.00449173
				XM_036985913.1	-0.766033	0.00166221
				XM_021589542.2	-0.764936	0.00200276
				XM_036977859.1	-0.764524	0.0420257
				XM_036974926.1	-0.762651	0.0140694
				XM_021564871.2	-0.760683	0.0082601
				XM_021581331.2	-0.760656	0.0496503
				XM_021600611.2	-0.75987	0.0265106
				XM_036944037.1	-0.758659	0.0275513
				XM_036938420.1	-0.758452	0.0385383
				XM_036954711.1	-0.757095	0.00504106
				XM_021589421.2	-0.754914	0.000953111
				XR_005052022.1	-0.754579	0.0208511
				XM_036940239.1	-0.754367	0.00127114
				XM_021615852.2	-0.753493	0.000117039
				XM_021611762.2	-0.752465	0.043268
				XM_021617701.2	-0.751789	0.0206271
				XR_005034846.1	-0.751296	0.00329057
				XM_021600115.2	-0.749562	0.016829
				XM_021599112.2	-0.749266	6.47776e-05
				XR_005037542.1	-0.748907	0.00228535
				XM_036981936.1	-0.748598	0.0277026
				XM_036954581.1	-0.748238	0.00393136
				XR_005052564.1	-0.746933	0.00374294
				XM_021619593.2	-0.746259	0.0368426
				XR_005041325.1	-0.745085	0.000990604
				XM_036975778.1	-0.744125	0.042727
				XM_036946923.1	-0.744112	0.0216647
				XM_036985423.1	-0.7426	0.0452653
				XM_036938191.1	-0.741877	0.00112673
				XM_036942946.1	-0.740936	9.74368e-06
				XM_036949248.1	-0.740827	0.0248922
				XM_036974527.1	-0.740827	0.0248922
				XM_021619534.2	-0.740353	0.00936308
				XM_021557226.2	-0.739858	3.00338e-05
				XM_021618898.2	-0.739256	0.000231831
				XM_036984828.1	-0.738659	0.00396461
				XM_021603472.2	-0.738584	0.0182498
				XM_036936586.1	-0.738305	0.00276305
				XM_036937394.1	-0.737656	0.0303432
				XM_021617903.2	-0.73681	0.0234556
				NM_001124577.1	-0.736775	2.204e-05
				XM_021586322.2	-0.73663	0.0125119
				XM_036979030.1	-0.736026	0.0260993
				XM_036955356.1	-0.735211	0.00561019
				XM_036988856.1	-0.73468	0.0244883
				XM_021575164.2	-0.73459	0.0318657
				XM_021587925.2	-0.734121	2.02352e-07
				XM_021583889.2	-0.732232	0.0206562
				XM_036961518.1	-0.729967	0.00124494
				XM_036966204.1	-0.729324	0.00343189
				XM_036973400.1	-0.729155	0.0416243
				XM_021601656.2	-0.728614	0.000485597
				NM_001160482.1	-0.726696	0.0284652
				XM_036935867.1	-0.726407	0.00881154
				XM_036942036.1	-0.725281	2.85268e-17
				XM_036947876.1	-0.723022	0.011954
				XM_021575525.2	-0.722521	0.0329501
				XM_021581832.2	-0.721777	0.0216741
				XM_021578146.2	-0.721018	0.0115099
				XM_021599552.2	-0.720761	0.00962151
				XM_021603120.2	-0.720644	0.0213378
				XM_021597521.2	-0.720461	0.0350389
				XM_021594460.2	-0.71917	4.58082e-05
				XM_021618950.2	-0.718735	0.00036325
				NM_001165068.1	-0.717835	0.031452
				XM_036936684.1	-0.714909	0.0202453
				XM_036961124.1	-0.714829	0.0277701
				XM_036953495.1	-0.713354	0.00396788
				XM_021621526.2	-0.71184	0.00146183
				XM_021569405.2	-0.711454	0.0146418
				XM_021597168.2	-0.708718	0.0179514
				XM_021604184.2	-0.708448	0.00366909
				XM_021601793.2	-0.70801	0.0341336
				XM_021562960.2	-0.706356	0.00558124
				XM_021565774.2	-0.705892	0.000748408
				XM_021625097.2	-0.70492	0.0379366
				XM_036935157.1	-0.703856	0.0137421
				XM_036960065.1	-0.703466	0.0332833
				XM_036954334.1	-0.703117	0.0234187
				XM_021564258.2	-0.700831	0.0473128
				XM_021609987.2	-0.700634	0.0498442
				XM_036969939.1	-0.700267	0.0329479
				XM_036987281.1	-0.697916	0.0417925
				XM_036940646.1	-0.696859	0.0110585
				XM_036953935.1	-0.694912	0.00281222
				XM_021576291.2	-0.693693	7.8851e-13
				XM_036974063.1	-0.693337	0.0283513
				XM_021599125.2	-0.692849	0.0199531
				XM_036972290.1	-0.692439	0.00241431
				XM_036971817.1	-0.690998	2.03935e-08
				XM_036945949.1	-0.689654	0.0461858
				XM_036933230.1	-0.688777	0.020661
				XM_036986443.1	-0.68865	0.0438679
				XM_036972393.1	-0.688285	0.000371805
				XM_036971697.1	-0.688253	0.0467206
				XM_036963270.1	-0.688051	0.0159776
				XM_036974912.1	-0.687676	0.0475529
				XM_021599321.2	-0.686748	0.000853378
				XM_021611796.2	-0.685976	0.0187389
				XM_021615210.2	-0.68302	0.00688023
				XM_021563077.2	-0.682292	0.0408403
				XM_021615877.2	-0.681978	0.0326455
				XM_021573553.2	-0.681003	6.97768e-07
				XM_036988199.1	-0.680347	0.0123677
				XM_036948267.1	-0.679234	0.000125523
				XM_021616543.2	-0.679094	0.0198237
				XM_036959214.1	-0.678808	0.00174986
				XM_036940909.1	-0.677749	0.0368104
				XM_036977509.1	-0.676273	0.00375675
				XM_021566131.2	-0.675833	4.60896e-08
				XM_021584688.2	-0.672756	0.00989725
				XM_021558045.2	-0.672732	0.0148652
				XM_021582938.2	-0.67197	0.000147598
				XM_036934194.1	-0.670966	0.0177543
				XM_036986843.1	-0.670357	0.00687971
				XM_036987242.1	-0.668998	0.00545048
				XM_036973462.1	-0.668354	0.00981187
				XM_036945922.1	-0.668002	0.0134564
				XM_021565588.2	-0.663116	0.0429114
				XM_036938470.1	-0.660519	0.00345177
				XM_021603673.2	-0.659958	0.0464445
				XM_021573998.2	-0.659271	0.0278487
				XM_021576342.2	-0.655563	0.000313244
				XM_036956642.1	-0.654025	0.0150337
				XM_021625672.2	-0.650993	0.0112473
				XR_002470352.2	-0.649505	0.0269493
				XM_021591394.2	-0.64923	0.0086571
				XM_036954167.1	-0.647461	0.00222251
				XM_036989409.1	-0.646428	0.00146183
				XR_005052490.1	-0.646425	0.000969012
				XM_021557779.2	-0.645955	0.0219213
				XM_021612959.2	-0.645409	0.0476289
				XM_021561626.2	-0.644557	0.0345691
				XM_036956235.1	-0.642173	0.000699884
				XM_021568756.2	-0.640994	0.034067
				XM_036943290.1	-0.640333	0.0284608
				XM_036977591.1	-0.637758	0.00862089
				XM_036977688.1	-0.637443	0.0480342
				XM_021607445.2	-0.6356	1.07019e-09
				XM_036978994.1	-0.635316	9.25988e-08
				XM_036976845.1	-0.632032	0.0405979
				XM_021567371.2	-0.631006	0.00360264
				NM_001165131.2	-0.630809	0.000234185
				XM_021556158.2	-0.63035	0.0224645
				XM_021605835.2	-0.628634	0.00604739
				XM_021575456.2	-0.624728	0.00536813
				XM_021577607.2	-0.624044	0.0244382
				XM_021605903.2	-0.623849	0.00727579
				XM_036946287.1	-0.621419	9.36402e-06
				XM_021580121.2	-0.621337	0.0439564
				XM_036986658.1	-0.618001	0.0187389
				XM_021588872.2	-0.617324	0.0337775
				XM_036963972.1	-0.617232	0.0484159
				XM_036961898.1	-0.616683	0.0498285
				XM_021559992.2	-0.615311	0.00371356
				XM_021622519.2	-0.614781	0.0126663
				XM_021592437.2	-0.613377	0.0357239
				XM_021623528.2	-0.61323	0.0361466
				XM_036967702.1	-0.613228	0.0124252
				XM_036952636.1	-0.612039	0.0187886
				XM_021617911.2	-0.610785	0.00667898
				XM_021610145.2	-0.609332	0.0207976
				XM_021560743.2	-0.606732	0.00458658
				XM_021623593.2	-0.606151	0.014045
				XM_021623623.2	-0.605993	0.00279198
				XM_021569318.2	-0.602002	0.0288389
				XR_002471383.2	-0.601818	0.000854929
				XM_036976926.1	-0.600886	0.0486561
				XM_021565955.2	-0.599614	0.0106965
				XM_036978284.1	-0.599202	0.00197667
				XM_021569905.2	-0.598095	0.0498864
				XM_021560043.2	-0.597931	0.0304759
				XM_021573749.2	-0.597568	0.000736026
				XM_021566505.2	-0.596569	0.00542786
				XM_021599308.2	-0.595819	0.0159479
				XM_036969560.1	-0.595012	0.0340812
				XM_036953559.1	-0.593832	0.0112105
				XM_036948076.1	-0.593523	3.11797e-05
				XM_021566566.2	-0.592558	0.000854844
				XM_021567191.2	-0.592145	0.00102799
				XM_021623384.2	-0.59164	0.0430697
				XR_005034791.1	-0.591239	0.00171777
				XM_021582191.2	-0.59121	0.0289868
				XM_036955769.1	-0.59029	0.0231797
				XM_021599325.2	-0.589726	0.0345373
				XM_036986735.1	-0.588196	0.0263167
				XM_021598871.2	-0.588126	0.000147954
				XM_036954302.1	-0.587968	0.0470294
				XM_036979875.1	-0.585077	0.0468473
				XM_021604080.2	-0.585042	0.0398875
				XM_036976802.1	-0.584436	0.0207976
				XM_036976535.1	-0.583657	0.0173407
				XM_036968382.1	-0.582864	0.0020405
				XM_036970008.1	-0.581163	0.000332842
				XM_036973266.1	-0.580809	0.0499591
				XM_036951068.1	-0.580712	6.0138e-06
				XM_021618536.2	-0.577617	0.0125253
				XM_021598710.2	-0.574689	3.75434e-05
				XM_021604011.2	-0.57315	0.0135007
				XM_021611119.2	-0.572408	0.0450241
				XR_005041354.1	-0.57236	0.0260649
				XM_036944935.1	-0.571605	0.0212563
				XM_036936547.1	-0.570483	0.0236527
				XM_021585680.2	-0.567652	0.0284907
				XM_021574730.2	-0.567432	0.009695
				XM_021621017.2	-0.565659	0.0398697
				XM_036973780.1	-0.565486	0.00659177
				XM_021605858.2	-0.564864	0.042727
				XM_036940666.1	-0.563682	0.0189559
				XR_002471275.2	-0.562284	0.0124695
				XM_021588260.2	-0.562063	0.00556236
				XM_036965492.1	-0.558995	9.63731e-05
				XM_021582089.2	-0.557223	0.00629256
				XM_021569721.2	-0.551901	0.000316429
				XM_036975970.1	-0.551654	0.000131942
				XM_036986535.1	-0.551476	0.0404264
				XM_021603593.2	-0.550647	0.0278778
				XM_036988565.1	-0.54911	7.9897e-06
				XM_021563808.2	-0.547631	0.0068288
				XM_036959466.1	-0.546337	0.00104139
				XM_036974900.1	-0.543357	0.0298676
				XM_036937941.1	-0.541103	0.0072069
				NM_001124203.1	-0.540824	0.0141935
				XM_036940021.1	-0.539216	0.0257794
				XM_021585068.2	-0.537742	0.0486561
				XM_036934960.1	-0.537722	0.0341336
				XM_021601567.2	-0.532056	0.0492032
				XM_021589798.2	-0.531517	0.0124252
				XM_036957971.1	-0.530714	0.000147871
				XM_036944665.1	-0.529612	1.81626e-05
				XM_036959686.1	-0.528711	0.0122163
				XM_021605791.2	-0.528488	0.00558124
				XM_036986994.1	-0.528182	3.47142e-05
				XM_021604266.2	-0.525451	0.0199157
				XM_021597386.2	-0.522949	0.0151204
				XM_021619286.2	-0.521832	0.00278019
				XM_036990488.1	-0.518697	0.0197222
				XM_036990507.1	-0.517768	0.0371438
				XM_036961232.1	-0.515041	0.0305702
				XM_036935931.1	-0.514019	0.0206536
				XM_021613163.2	-0.510471	0.0338079
				XM_021591129.2	-0.509691	0.00570851
				XM_036954749.1	-0.508783	1.99412e-05
				XM_021566515.2	-0.508462	0.00710083
				XM_036952868.1	-0.507722	0.0207417
				XM_036976859.1	-0.50639	0.0416723
				XM_036979177.1	-0.50492	0.0227308
				XM_036979927.1	-0.504466	0.00783079
				XM_021601773.2	-0.503788	0.000394144
				XM_021611369.2	-0.503005	0.0112345
				XM_021560912.2	-0.500217	0.0433906
				XR_005053163.1	-0.493799	0.020495
				XM_021599312.2	-0.49284	0.0199157
				NM_001195181.1	-0.49231	0.00559823
				XM_021608224.2	-0.490235	0.0388555
				XM_021611532.2	-0.49017	0.0486474
				XM_036968234.1	-0.484807	0.000313736
				XM_021565307.2	-0.484614	0.0306532
				XM_036982071.1	-0.479932	0.0384477
				XR_002470122.2	-0.478008	0.0475312
				XM_021621172.2	-0.477925	0.00748408
				XM_021579490.2	-0.477874	0.00627823
				XM_021580139.2	-0.477791	0.0212162
				XM_036968107.1	-0.477406	3.92264e-05
				XM_021599037.2	-0.475322	0.0140796
				XM_021616879.2	-0.473894	0.00394648
				XM_021564654.2	-0.473471	0.0112345
				XM_036980737.1	-0.469277	0.0185608
				XM_021616453.2	-0.468049	0.014878
				XM_021576516.2	-0.466844	0.00678017
				XM_036945609.1	-0.465861	0.0218122
				XM_021591307.2	-0.465107	0.000967319
				XM_021616545.2	-0.463857	0.000556496
				XM_021595259.2	-0.462537	0.0374754
				XM_021607766.2	-0.461692	0.0140353
				XM_021578125.2	-0.461217	0.0486561
				XM_036943257.1	-0.460317	0.0093124
				XM_036968359.1	-0.457276	0.00140561
				XM_021574537.2	-0.452974	0.00541422
				XM_036966884.1	-0.450043	0.0248568
				XM_021589978.2	-0.447551	0.00171777
				XM_021615820.2	-0.446854	0.00447498
				XM_021561546.2	-0.446113	0.00204107
				XM_036978102.1	-0.445601	0.0150337
				XM_036989574.1	-0.443816	0.00761373
				XM_021625513.2	-0.443389	0.00213985
				XR_005038538.1	-0.43684	0.0376763
				XM_021618554.2	-0.434071	0.0233607
				XM_036949674.1	-0.434028	0.0425677
				XM_036933322.1	-0.433875	0.0380214
				XM_021594294.2	-0.429919	0.0272521
				XM_021623106.2	-0.429352	0.0215537
				XM_036935159.1	-0.428123	0.0056097
				XM_036951003.1	-0.421132	0.00456153
				XM_021601041.2	-0.420178	0.00545048
				XM_036968933.1	-0.416847	0.0403821
				XM_021602255.2	-0.416285	0.0426938
				XM_021620132.2	-0.416115	0.0125851
				XM_021606473.2	-0.414074	0.000597888
				XM_021584012.2	-0.412731	0.0324099
				XM_021602193.2	-0.411808	0.0424552
				XM_021558156.2	-0.409908	0.00021108
				XM_021622063.2	-0.409841	0.0176735
				XM_021624852.2	-0.40966	0.0135338
				XM_036941381.1	-0.405795	0.0344031
				XM_021613633.2	-0.400677	0.0234582
				XM_021562675.2	-0.39727	0.0129781
				XM_021573979.2	-0.395445	0.0371218
				XR_005051758.1	-0.390858	9.06389e-05
				XM_021589282.2	-0.381799	0.00171167
				XM_036958645.1	-0.380344	2.89934e-05
				XM_021600835.2	-0.379102	0.0422226
				XM_021622670.2	-0.375483	0.0346333
				XM_036949496.1	-0.375053	0.0387854
				XM_021613133.2	-0.371734	3.14487e-07
				XM_021612540.2	-0.366851	0.0105648
				XM_036951376.1	-0.364344	0.00331248
				XM_021609029.2	-0.358318	0.000193695
				XM_021563858.2	-0.355497	0.0214401
				XM_021587076.2	-0.34961	0.0247186
				XM_021601889.2	-0.349408	0.03712
				XM_036979499.1	-0.347357	0.0156942
				XM_036955956.1	-0.34459	0.0296429
				XM_021601275.2	-0.343961	0.0389214
				XM_036950832.1	-0.334982	0.0440675
				XM_021589582.2	-0.33275	0.0447614
				XM_036956337.1	-0.332106	0.000563163
				XM_021618132.2	-0.327912	0.0417911
				XM_021569365.2	-0.3276	0.0222626
				XM_021575991.2	-0.32581	0.0341336
				XM_021602674.2	-0.324172	0.00970498
				XM_036948689.1	-0.30693	0.0170586
				XM_021561140.2	-0.296484	3.78087e-09
				XM_036984305.1	-0.281052	0.0455816
				XM_036973636.1	-0.280484	0.0304759
				XM_021597600.2	-0.280092	0.00793665
				XM_021606760.2	-0.276175	0.0424053
				XM_036968728.1	-0.266356	0.000404006
				NM_001124302.1	-0.265757	0.0252391
				XM_021602894.2	-0.251745	0.00156192
				XM_021602892.2	-0.249927	0.0315114
				XM_036983260.1	-0.246514	0.0191481
				XM_021613748.2	-0.240088	0.0244621
				XM_021615842.2	-0.232457	0.020661
				XM_036964808.1	-0.231479	0.00186854
