# Supplementary material for: Rainbow Trout (Oncorhynchus mykiss) Pre-Smolts Treated with 11-Deoxycorticosterone Regulate Liver Carbohydrate Metabolism and Gill Osmoregulation
Source: Int J Mol Sci. 2025 Apr 15;26(8):3725. doi: 10.3390/ijms26083725 (PMC12028339; doi:10.3390/ijms26083725)
Supplement: Supplementary file 1 [file ijms-26-03725-s001.zip › Table S1.xlsx]

## Sheet: Primers list
Gene (ID)	Sequence (5´-3´)	Tm (°C)	Lenght (bp)	Efficency (%)
pfkfb1	[26]
atg9	CGAGGATGTTTTGACCGTGC	62	88	99.2
	GTCTGGGATGAACGACCTGG
gabarap	ACGCAGCAAGTACCCAGATAG	62	159	102.8
	TTCTCCGAGGGCAGTTGGA
gaa	TATGTGTTTGGTCAGGAGGC	60	182	98.7
	AGGAACTGTCTGTCTATGGTC
pepck	ATGGTGTCCCTCTGGTTCT	60	282	101.5
	GAGTCCGCTCACATCCTA
aldoa	[23]
eno3	CTGGTCAACGCTGAACT	55	130	103.7
	AAGTCTCGCTACCTGGGAAA
pdk4	CTGAAACGAGGCTCCCTACC	60	97	101.1
	CAATGAGGCGGATGACTGGT
gsk3a	[26]
fau	[26]
actβ	[26]
