# Supplementary material for: Rainbow Trout (Oncorhynchus mykiss) Pre-Smolts Treated with 11-Deoxycorticosterone Regulate Liver Carbohydrate Metabolism and Gill Osmoregulation
Source: Int J Mol Sci. 2025 Apr 15;26(8):3725. doi: 10.3390/ijms26083725 (PMC12028339; doi:10.3390/ijms26083725)
Supplement: Supplementary file 1 [file ijms-26-03725-s001.zip › Table S2.xlsx]

## Sheet: general_stats_table
Sample	Total reads	% Duplication	Reads After Filtering	GC content	% PF
VEH1	94,174,040	13.6	90,095,512	49.7	95.7
VEH2	83,240,708	11.4	77,922,106	49.7	93.6
VEH3	79,088,740	11.5	75,734,710	49.6	95.8
DOC1	97,760,122	13.4	93,772,178	49.7	95.9
DOC2	64,309,598	11.3	61,739,266	49.6	96.0
DOC3	81,406,752	12.2	77,942,224	49.7	95.7
MIFE1	53,654,376	11.3	51,218,850	49.9	95.5
MIFE2	97,429,434	12.7	93,071,328	49.7	95.5
MIFE3	82,763,126	12.7	79,151,092	50.0	95.6
MIFEDOC1	64,492,932	10.6	61,287,686	49.9	95.0
MIFEDOC2	84,121,080	13.0	80,268,814	49.8	95.4
MIFEDOC3	99,784,426	14.5	94,952,050	49.5	95.2
EPLE1	92,727,806	12.0	88,558,338	49.6	95.5
EPLE2	110,658,974	14.0	105,634,260	49.8	95.5
EPLE3	89,702,932	12.0	85,242,686	49.6	95.0
EPLEDOC1	94,697,782	12.9	90,659,576	49.8	95.7
EPLEDOC2	96,636,810	13.0	92,604,774	50.0	95.8
EPLEDOC3	104,805,792	13.2	100,669,542	49.8	96.1
Total	1,571,455,430		1,500,524,992		95.5

## Sheet: Reporte Macrogen
Sample ID	Total bp	Total reads	GC %	AT %	Q20 %	Q30 %
2	14,220,280,040	94,174,040	50.2	49.8	96.9	92.8
23	8,101,810,776	53,654,376	50.2	49.8	96.8	92.7
24	14,711,844,534	97,429,434	50.1	49.9	96.9	92.8
25	12,497,232,026	82,763,126	50.5	49.5	96.9	92.8
29	9,738,432,732	64,492,932	50.3	49.7	96.6	92.2
3	12,569,346,908	83,240,708	50.4	49.6	96.3	92.0
30	12,702,283,080	84,121,080	50.3	49.7	96.9	92.9
31	15,067,448,326	99,784,426	50.0	50.0	96.8	92.6
4	11,942,399,740	79,088,740	50.0	50.0	96.9	92.7
43	14,001,898,706	92,727,806	50.0	50.0	96.8	92.5
44	16,709,505,074	110,658,974	50.2	49.8	96.9	92.7
45	13,545,142,732	89,702,932	50.1	49.9	96.7	92.5
49	14,299,365,082	94,697,782	50.2	49.8	96.9	92.9
50	14,592,158,310	96,636,810	50.2	49.8	97.0	93.0
51	15,825,674,592	104,805,792	50.0	50.0	97.0	92.9
7	14,761,778,422	97,760,122	50.1	49.9	97.0	93.0
8	9,710,749,298	64,309,598	50.0	50.0	97.0	92.9
